# Supplementary material for: The PPR-Domain Protein SOAR1 Regulates Salt Tolerance in Rice
Source: Rice (N Y). 2022 Dec 3;15:62. doi: 10.1186/s12284-022-00608-x (PMC9719575; doi:10.1186/s12284-022-00608-x)
Supplement: Supplementary file 2 — Additional file 2. Data 1: List of differential expressed (≥ 2 fold) genes in SOAR1 expression plants compared with that of wild-type plants with or without NaCl treatment. [file 12284_2022_608_MOESM2_ESM.xlsx]

## Sheet: WT-S vs WT
#ID	WT01_Count	WT02_Count	WT03_Count	WTNACL1_Count	WTNACL2_Count	WTNACL3_Count	WT01_CPM	WT02_CPM	WT03_CPM	WTNACL1_CPM	WTNACL2_CPM	WTNACL3_CPM	FDR	log2FC	regulated
ONT.1005	32	31	34	10	9	5	5.99179	5.46386	5.28886	1.66433	1.42666	0.812984	0.000783467	-1.8276	down
ONT.10310	6	1	0	15	22	18	1.12346	0.176254	0	2.49649	3.4874	2.92674	0.00792056	2.11656	up
ONT.10428	46	37	45	171	198	195	8.6132	6.52138	6.99996	28.46	31.3866	31.7064	9.92526e-12	2.03949	up
ONT.11036	18	27	30	1	1	0	3.37038	4.75885	4.66664	0.166433	0.158518	0	3.73035e-07	-3.61057	down
ONT.11413	292	288	273	870	786	1079	54.6751	50.761	42.4665	144.796	124.595	175.442	1.5696e-09	1.61505	up
ONT.11414	7	7	14	52	34	27	1.3107	1.23378	2.17777	8.6545	5.38962	4.39011	0.00137067	1.76639	up
ONT.11456	89	64	65	374	354	438	16.6647	11.2802	10.1111	62.2458	56.1155	71.2174	9.34977e-15	2.30343	up
ONT.11550	26	35	47	5	5	5	4.86833	6.16888	7.31107	0.832163	0.792591	0.812984	7.20453e-06	-2.48701	down
ONT.11633	28	39	18	1	2	1	5.24282	6.87389	2.79999	0.166433	0.317037	0.162597	1.00688e-06	-3.33803	down
ONT.12203	175	174	117	66	65	41	32.7676	30.6681	18.1999	10.9846	10.3037	6.66647	9.62511e-05	-1.4237	down
ONT.13206	9	11	8	39	52	48	1.68519	1.93879	1.24444	6.49087	8.24295	7.80465	2.35677e-05	2.06996	up
ONT.13260	9	12	14	1	2	1	1.68519	2.11504	2.17777	0.166433	0.317037	0.162597	0.00725329	-2.19445	down
ONT.13291	2	12	11	20	52	50	0.374487	2.11504	1.7111	3.32865	8.24295	8.12984	0.00289951	1.93518	up
ONT.13379	28	24	28	0	0	1	5.24282	4.23009	4.35553	0	0	0.162597	3.28365e-08	-3.96444	down
ONT.13509	64	128	132	18	28	9	11.9836	22.5605	20.5332	2.99579	4.43851	1.46337	1.25153e-07	-2.37433	down
ONT.13546	98	69	85	255	269	319	18.3499	12.1615	13.2222	42.4403	42.6414	51.8684	4.53903e-08	1.65909	up
ONT.13580	26	22	37	7	9	9	4.86833	3.87758	5.75553	1.16503	1.42666	1.46337	0.0072207	-1.56861	down
ONT.13594	58	46	48	9	4	10	10.8601	8.10767	7.46663	1.49789	0.634073	1.62597	9.95199e-07	-2.46139	down
ONT.1362	189	187	238	73	99	53	35.389	32.9594	37.022	12.1496	15.6933	8.61763	3.33657e-06	-1.42833	down
ONT.13639	618	688	639	232	284	212	115.716	121.262	99.3995	38.6124	45.0192	34.4705	6.55161e-10	-1.42156	down
ONT.13651	65	69	47	30	26	13	12.1708	12.1615	7.31107	4.99298	4.12148	2.11376	0.00517819	-1.34111	down
ONT.13672	11	16	12	28	46	78	2.05968	2.82006	1.86666	4.66011	7.29184	12.6826	0.00229701	1.73764	up
ONT.13673	4	3	4	21	23	27	0.748974	0.528761	0.622219	3.49508	3.64592	4.39011	0.000507621	2.22339	up
ONT.13679	409	456	473	39	94	99	76.5826	80.3716	73.5774	6.49087	14.9007	16.0971	5.38561e-11	-2.39339	down
ONT.13724	43	48	47	81	96	121	8.05147	8.46017	7.31107	13.481	15.2178	19.6742	0.00805177	1.04467	up
ONT.13861	26	20	20	1	6	7	4.86833	3.52507	3.1111	0.166433	0.95111	1.13818	0.00904501	-1.83725	down
ONT.13986	43	33	30	98	143	192	8.05147	5.81637	4.66664	16.3104	22.6681	31.2186	5.15933e-06	1.88215	up
ONT.14336	38	46	36	5	4	4	7.11525	8.10767	5.59997	0.832163	0.634073	0.650387	2.21318e-07	-2.8167	down
ONT.1440	6	13	6	36	64	71	1.12346	2.2913	0.933329	5.99157	10.1452	11.5444	4.86824e-06	2.43477	up
ONT.14422	5	9	17	32	46	63	0.936217	1.58628	2.64443	5.32584	7.29184	10.2436	0.00054011	1.94429	up
ONT.14508	187	189	212	249	477	555	35.0145	33.3119	32.9776	41.4417	75.6132	90.2412	0.00740156	1.06613	up
ONT.14519	45	39	46	1	3	1	8.42595	6.87389	7.15552	0.166433	0.475555	0.162597	2.08127e-10	-3.81659	down
ONT.14523	15	27	25	4	3	6	2.80865	4.75885	3.88887	0.66573	0.475555	0.975581	0.00293579	-1.97093	down
ONT.14551	4	1	1	15	15	28	0.748974	0.176254	0.155555	2.49649	2.37777	4.55271	0.00116092	2.42355	up
ONT.14560	8	4	9	57	50	69	1.49795	0.705014	1.39999	9.48666	7.92591	11.2192	2.18635e-08	2.74018	up
ONT.14623	4	4	7	31	22	15	0.748974	0.705014	1.08888	5.15941	3.4874	2.43895	0.00632991	1.80443	up
ONT.14681	5	7	12	37	35	32	0.936217	1.23378	1.86666	6.15801	5.54814	5.2031	0.000561506	1.87071	up
ONT.14724	25	34	34	116	158	189	4.68109	5.99262	5.28886	19.3062	25.0459	30.7308	1.80167e-09	2.18682	up
ONT.14760	21	15	15	2	3	4	3.93211	2.6438	2.33332	0.332865	0.475555	0.650387	0.00567461	-2.00434	down
ONT.14806	0	2	3	18	11	19	0	0.352507	0.466664	2.99579	1.7437	3.08934	0.00227127	2.367	up
ONT.15067	32	39	43	9	10	8	5.99179	6.87389	6.68885	1.49789	1.58518	1.30077	0.00016298	-1.89913	down
ONT.15136	7	14	8	70	40	17	1.3107	2.46755	1.24444	11.6503	6.34073	2.76415	0.00466952	1.77219	up
ONT.15155	46	63	64	4	12	13	8.6132	11.104	9.95551	0.66573	1.90222	2.11376	2.77893e-06	-2.32303	down
ONT.1529	28	38	37	5	10	4	5.24282	6.69764	5.75553	0.832163	1.58518	0.650387	0.000113238	-2.1612	down
ONT.15451	18	10	10	44	52	49	3.37038	1.76254	1.55555	7.32303	8.24295	7.96725	0.000463126	1.72562	up
ONT.15453	21	45	39	97	94	60	3.93211	7.93141	6.06664	16.144	14.9007	9.75581	0.0080608	1.15216	up
ONT.15613	122	132	135	525	410	591	22.8437	23.2655	20.9999	87.3771	64.9925	96.0947	3.24235e-12	1.89774	up
ONT.15790	21	34	20	0	0	0	3.93211	5.99262	3.1111	0	0	0	3.54248e-08	-4.14521	down
ONT.1583	36	45	34	12	18	7	6.74076	7.93141	5.28886	1.99719	2.85333	1.13818	0.00503121	-1.51575	down
ONT.16175	50	44	32	6	6	10	9.36217	7.75516	4.97775	0.998596	0.95111	1.62597	2.857e-05	-2.25104	down
ONT.16570	38	45	31	12	7	7	7.11525	7.93141	4.8222	1.99719	1.10963	1.13818	0.000265466	-1.94202	down
ONT.16591	28	30	54	6	14	7	5.24282	5.28761	8.39996	0.998596	2.21926	1.13818	0.00134992	-1.8171	down
ONT.16801	6	12	13	1	0	0	1.12346	2.11504	2.02221	0.166433	0	0	0.00201972	-2.64873	down
ONT.16819	1	0	3	38	31	32	0.187243	0	0.466664	6.32444	4.91407	5.2031	3.73588e-08	3.57489	up
ONT.16925	19	11	18	2	1	4	3.55762	1.93879	2.79999	0.332865	0.158518	0.650387	0.00533618	-2.11569	down
ONT.17104	14	17	15	31	49	63	2.62141	2.99631	2.33332	5.15941	7.7674	10.2436	0.00503819	1.47643	up
ONT.17114	24	13	23	70	83	94	4.49384	2.2913	3.57776	11.6503	13.157	15.2841	6.10069e-06	1.88936	up
ONT.17200	11	15	14	41	45	34	2.05968	2.6438	2.17777	6.82374	7.13332	5.52829	0.00383759	1.42707	up
ONT.17222	89	58	66	228	281	375	16.6647	10.2227	10.2666	37.9466	44.5436	60.9738	4.93555e-08	1.9344	up
ONT.17227	6	8	10	19	36	48	1.12346	1.41003	1.55555	3.16222	5.70666	7.80465	0.00275353	1.8231	up
ONT.17231	16	21	19	1	3	6	2.99589	3.70133	2.95554	0.166433	0.475555	0.975581	0.00670661	-1.97066	down
ONT.17313	20	18	28	55	93	101	3.74487	3.17256	4.35553	9.15379	14.7422	16.4223	5.30617e-05	1.77611	up
ONT.17320	34	33	34	334	314	489	6.36628	5.81637	5.28886	55.5885	49.7747	79.5099	3.42918e-24	3.32106	up
ONT.17405	14	21	23	2	4	4	2.62141	3.70133	3.57776	0.332865	0.634073	0.650387	0.00286151	-2.06071	down
ONT.17420	6	0	10	92	122	174	1.12346	0	1.55555	15.3118	19.3392	28.2919	1.70784e-14	4.00848	up
ONT.17619	48	30	48	11	14	16	8.98768	5.28761	7.46663	1.83076	2.21926	2.60155	0.00380216	-1.48956	down
ONT.17641	51	55	69	4	3	2	9.54941	9.69395	10.7333	0.66573	0.475555	0.325194	1.73222e-12	-3.71801	down
ONT.17789	55	61	46	23	11	9	10.2984	10.7515	7.15552	3.82795	1.7437	1.46337	0.000268486	-1.79091	down
ONT.17851	10	12	19	45	69	82	1.87243	2.11504	2.95554	7.48947	10.9378	13.3329	1.42763e-05	2.06314	up
ONT.17853	9	11	10	28	44	44	1.68519	1.93879	1.55555	4.66011	6.9748	7.15426	0.00108614	1.73597	up
ONT.17860	18	23	23	47	61	65	3.37038	4.05383	3.57776	7.82233	9.66961	10.5688	0.00287909	1.32631	up
ONT.17861	3	3	14	88	29	13	0.56173	0.528761	2.17777	14.6461	4.59703	2.11376	0.00421471	2.10045	up
ONT.17879	95	98	81	43	41	46	17.7881	17.2729	12.5999	7.1566	6.49925	7.47945	0.00478182	-1.05739	down
ONT.18063	2050	2228	2049	856	894	1055	383.849	392.693	318.732	142.466	141.715	171.54	1.97088e-06	-1.16738	down
ONT.18117	23	17	20	2	3	1	4.3066	2.99631	3.1111	0.332865	0.475555	0.162597	0.000184667	-2.60655	down
ONT.18492	86	78	69	17	11	22	16.1029	13.7478	10.7333	2.82935	1.7437	3.57713	1.25534e-06	-2.08165	down
ONT.1852	8	3	1	27	51	62	1.49795	0.528761	0.155555	4.49368	8.08443	10.081	3.89813e-06	2.88177	up
ONT.18523	4	4	6	14	22	28	0.748974	0.705014	0.933329	2.33006	3.4874	4.55271	0.00795087	1.81525	up
ONT.18529	65	57	62	2600	2160	3247	12.1708	10.0465	9.6444	432.725	342.399	527.952	1.49233e-80	5.24173	up
ONT.18560	129	107	136	242	312	382	24.1544	18.8591	21.1554	40.2767	49.4577	62.112	9.13299e-05	1.27228	up
ONT.18568	153	260	275	85	109	19	28.6482	45.8259	42.7776	14.1468	17.2785	3.08934	0.00218171	-1.58147	down
ONT.1858	38	19	23	166	156	200	7.11525	3.34882	3.57776	27.6278	24.7289	32.5194	1.64317e-11	2.51998	up
ONT.18633	124	140	148	28	32	48	23.2182	24.6755	23.0221	4.66011	5.07258	7.80465	2.01753e-07	-1.84404	down
ONT.18727	36	39	25	6	9	10	6.74076	6.87389	3.88887	0.998596	1.42666	1.62597	0.0016274	-1.79165	down
ONT.18750	20	19	19	4	1	0	3.74487	3.34882	2.95554	0.66573	0.158518	0	0.000265608	-2.66614	down
ONT.19021	47	60	66	7	10	6	8.80044	10.5752	10.2666	1.16503	1.58518	0.975581	8.50629e-09	-2.66693	down
ONT.19287	107	91	81	26	26	16	20.035	16.0391	12.5999	4.32725	4.12148	2.60155	3.38698e-07	-1.96473	down
ONT.19295	80	92	77	9	8	10	14.9795	16.2153	11.9777	1.49789	1.26815	1.62597	1.2352e-12	-2.98521	down
ONT.19324	14	6	17	61	105	57	2.62141	1.05752	2.64443	10.1524	16.6444	9.26802	1.08795e-06	2.32731	up
ONT.19387	75	77	94	7	34	35	14.0433	13.5715	14.6221	1.16503	5.38962	5.69089	0.00686048	-1.51095	down
ONT.19420	11	12	13	36	52	30	2.05968	2.11504	2.02221	5.99157	8.24295	4.87791	0.00314587	1.52498	up
ONT.19485	5	7	9	23	29	25	0.936217	1.23378	1.39999	3.82795	4.59703	4.06492	0.00728376	1.62264	up
ONT.19611	23	18	21	5	4	6	4.3066	3.17256	3.26665	0.832163	0.634073	0.975581	0.00789122	-1.74812	down
ONT.19744	129	78	114	266	287	243	24.1544	13.7478	17.7332	44.2711	45.4947	39.511	5.13121e-05	1.23441	up
ONT.198	6	6	8	25	24	42	1.12346	1.05752	1.24444	4.16082	3.80444	6.82907	0.00168056	1.88958	up
ONT.19873	2	3	3	20	11	25	0.374487	0.528761	0.466664	3.32865	1.7437	4.06492	0.00269326	2.18219	up
ONT.19991	1	2	2	18	53	26	0.187243	0.352507	0.31111	2.99579	8.40147	4.22752	1.65135e-06	3.24244	up
ONT.20208	127	88	142	231	309	270	23.7799	15.5103	22.0888	38.4459	48.9821	43.9011	0.000332087	1.12395	up
ONT.20330	89	95	103	195	354	305	16.6647	16.7441	16.0221	32.4544	56.1155	49.592	6.40607e-06	1.49439	up
ONT.20331	1	0	2	48	61	56	0.187243	0	0.31111	7.98877	9.66961	9.10542	5.17745e-13	4.4366	up
ONT.20400	2	2	1	8	13	18	0.374487	0.352507	0.155555	1.33146	2.06074	2.92674	0.00997479	2.09848	up
ONT.20489	56	59	67	13	14	14	10.4856	10.399	10.4222	2.16362	2.21926	2.27636	1.16951e-06	-2.02389	down
ONT.20553	48	63	71	121	235	260	8.98768	11.104	11.0444	20.1383	37.2518	42.2752	2.85667e-05	1.65946	up
ONT.20557	13	18	13	36	45	62	2.43416	3.17256	2.02221	5.99157	7.13332	10.081	0.00281432	1.53438	up
ONT.20697	5	5	3	24	26	26	0.936217	0.881268	0.466664	3.99438	4.12148	4.22752	0.000592398	2.1278	up
ONT.20699	23	28	32	4	2	4	4.3066	4.9351	4.97775	0.66573	0.317037	0.650387	2.87414e-05	-2.56423	down
ONT.20963	4	1	5	44	57	62	0.748974	0.176254	0.777774	7.32303	9.03554	10.081	3.99941e-10	3.43616	up
ONT.21003	37	34	40	6	16	13	6.92801	5.99262	6.22219	0.998596	2.53629	2.11376	0.00629621	-1.5087	down
ONT.21041	3	5	8	26	30	37	0.56173	0.881268	1.24444	4.32725	4.75555	6.01608	0.000227287	2.18332	up
ONT.21047	681	631	658	300	271	306	127.513	111.216	102.355	49.9298	42.9585	49.7546	6.62726e-07	-1.16958	down
ONT.21056	42	50	71	19	20	25	7.86422	8.81268	11.0444	3.16222	3.17037	4.06492	0.00611972	-1.25937	down
ONT.21275	92	130	129	34	58	42	17.2264	22.913	20.0666	5.65871	9.19406	6.82907	0.000239978	-1.34237	down
ONT.21278	24	31	31	6	7	10	4.49384	5.46386	4.8222	0.998596	1.10963	1.62597	0.00368581	-1.68513	down
ONT.21332	25	23	17	7	1	0	4.68109	4.05383	2.64443	1.16503	0.158518	0	0.0020708	-2.32662	down
ONT.21573	0	4	4	18	20	29	0	0.705014	0.622219	2.99579	3.17037	4.71531	0.000744628	2.39622	up
ONT.21613	210	172	165	100	82	62	39.3211	30.3156	25.6665	16.6433	12.9985	10.081	0.000321409	-1.16961	down
ONT.21639	46	43	46	9	20	16	8.6132	7.5789	7.15552	1.49789	3.17037	2.60155	0.00346522	-1.46925	down
ONT.21994	220	259	197	86	91	28	41.1935	45.6497	30.6443	14.3132	14.4252	4.55271	5.13121e-05	-1.67484	down
ONT.22016	246	156	143	2	3	1	46.0619	27.4956	22.2443	0.332865	0.475555	0.162597	1.7471e-26	-5.53978	down
ONT.22101	28	38	43	80	75	80	5.24282	6.69764	6.68885	13.3146	11.8889	13.0077	0.0068171	1.04142	up
ONT.22106	0	0	0	15	13	16	0	0	0	2.49649	2.06074	2.60155	1.90674e-05	3.44857	up
ONT.22520	238	241	185	685	765	985	44.5639	42.4771	28.7776	114.006	121.266	160.158	2.96507e-09	1.78527	up
ONT.22560	42	51	54	12	13	16	7.86422	8.98893	8.39996	1.99719	2.06074	2.60155	0.000174379	-1.71452	down
ONT.22641	3	6	5	22	29	36	0.56173	1.05752	0.777774	3.66152	4.59703	5.85349	0.000265677	2.22887	up
ONT.22659	911	957	1051	286	331	426	170.579	168.675	163.488	47.5997	52.4695	69.2663	1.00887e-07	-1.45056	down
ONT.22683	0	2	0	7	10	13	0	0.352507	0	1.16503	1.58518	2.11376	0.00991981	2.27538	up
ONT.22721	65	75	79	13	7	21	12.1708	13.219	12.2888	2.16362	1.10963	3.41453	1.45067e-06	-2.21557	down
ONT.22780	34	42	49	5	5	1	6.36628	7.40265	7.62218	0.832163	0.792591	0.162597	6.46382e-08	-3.03041	down
ONT.22781	22	13	29	0	2	1	4.11935	2.2913	4.51109	0	0.317037	0.162597	2.03936e-05	-3.11655	down
ONT.22782	26	17	22	3	2	2	4.86833	2.99631	3.4222	0.499298	0.317037	0.325194	0.000136961	-2.57803	down
ONT.22802	276	210	212	904	1040	1158	51.6792	37.0133	32.9776	150.455	164.859	188.287	5.49681e-14	2.05905	up
ONT.22858	47	53	40	74	128	170	8.80044	9.34144	6.22219	12.316	20.2903	27.6415	0.00444849	1.30329	up
ONT.22929	2	10	4	57	59	16	0.374487	1.76254	0.622219	9.48666	9.35258	2.60155	0.000151404	2.45148	up
ONT.23032	70	105	120	30	27	6	13.107	18.5066	18.6666	4.99298	4.27999	0.975581	1.6941e-05	-2.06829	down
ONT.23193	7	10	12	90	154	169	1.3107	1.76254	1.86666	14.9789	24.4118	27.4789	6.55619e-16	3.50644	up
ONT.23196	33	41	46	11	6	14	6.17903	7.2264	7.15552	1.83076	0.95111	2.27636	0.000807737	-1.76142	down
ONT.23201	104	94	112	30	35	22	19.4733	16.5678	17.4221	4.99298	5.54814	3.57713	2.21318e-07	-1.7816	down
ONT.23202	60	73	68	211	212	305	11.2346	12.8665	10.5777	35.1173	33.6059	49.592	4.60593e-08	1.77189	up
ONT.2476	16	14	13	0	1	2	2.99589	2.46755	2.02221	0	0.158518	0.325194	0.0008295	-2.62392	down
ONT.2563	28	23	30	11	7	6	5.24282	4.05383	4.66664	1.83076	1.10963	0.975581	0.00755536	-1.57586	down
ONT.2605	40	38	36	9	8	8	7.48974	6.69764	5.59997	1.49789	1.26815	1.30077	8.56515e-05	-1.99981	down
ONT.2634	149	167	216	21	39	29	27.8993	29.4344	33.5998	3.49508	6.18221	4.71531	1.23111e-13	-2.47301	down
ONT.2636	75	72	76	8	26	14	14.0433	12.6903	11.8222	1.33146	4.12148	2.27636	7.81699e-06	-2.0582	down
ONT.2762	2	6	2	24	33	35	0.374487	1.05752	0.31111	3.99438	5.2311	5.69089	2.7644e-05	2.62611	up
ONT.2953	26	21	23	90	98	117	4.86833	3.70133	3.57776	14.9789	15.5348	19.0238	1.0196e-07	1.98757	up
ONT.2960	15	12	14	71	60	69	2.80865	2.11504	2.17777	11.8167	9.5111	11.2192	4.51596e-07	2.10411	up
ONT.3141	90	87	107	45	34	39	16.8519	15.3341	16.6444	7.48947	5.38962	6.34128	0.000370633	-1.23636	down
ONT.3313	2	4	5	69	48	27	0.374487	0.705014	0.777774	11.4838	7.60888	4.39011	5.78171e-08	3.11018	up
ONT.3326	69	64	90	8	0	8	12.9198	11.2802	13.9999	1.33146	0	1.30077	2.32447e-10	-3.32532	down
ONT.3518	1	4	3	8	21	26	0.187243	0.705014	0.466664	1.33146	3.32888	4.22752	0.00641747	2.10205	up
ONT.3532	29	15	46	4	7	5	5.43006	2.6438	7.15552	0.66573	1.10963	0.812984	0.000945177	-2.09868	down
ONT.3730	56	69	53	17	11	24	10.4856	12.1615	8.2444	2.82935	1.7437	3.90232	0.000523727	-1.64675	down
ONT.3788	3	3	4	17	71	43	0.56173	0.528761	0.622219	2.82935	11.2548	6.99166	2.67772e-06	2.9916	up
ONT.3809	127	120	99	35	25	21	23.7799	21.1504	15.3999	5.82514	3.96296	3.41453	2.15231e-08	-2.03064	down
ONT.3833	69	59	55	177	159	217	12.9198	10.399	8.55551	29.4586	25.2044	35.2835	5.9681e-06	1.50667	up
ONT.3876	18	18	25	50	66	66	3.37038	3.17256	3.88887	8.32163	10.4622	10.7314	0.00071737	1.46266	up
ONT.3958	210	134	153	634	1044	1016	39.3211	23.618	23.7999	105.518	165.493	165.198	1.99491e-12	2.30555	up
ONT.4008	6	4	8	24	26	21	1.12346	0.705014	1.24444	3.99438	4.12148	3.41453	0.00711782	1.68541	up
ONT.4153	12	14	12	1	3	1	2.24692	2.46755	1.86666	0.166433	0.475555	0.162597	0.0075967	-2.13718	down
ONT.4278	6	19	9	1	0	0	1.12346	3.34882	1.39999	0.166433	0	0	0.00150132	-2.7102	down
ONT.4496	22	12	8	47	55	35	4.11935	2.11504	1.24444	7.82233	8.7185	5.69089	0.00782966	1.47347	up
ONT.5	49	40	38	224	215	272	9.17493	7.05014	5.91108	37.2809	34.0814	44.2263	5.74395e-14	2.35984	up
ONT.5056	4	5	3	26	23	21	0.748974	0.881268	0.466664	4.32725	3.64592	3.41453	0.000950545	2.10185	up
ONT.5057	30	38	34	126	203	243	5.6173	6.69764	5.28886	20.9705	32.1792	39.511	5.66511e-10	2.33702	up
ONT.5133	24	10	12	43	64	42	4.49384	1.76254	1.86666	7.1566	10.1452	6.82907	0.00574598	1.48464	up
ONT.5233	30	27	34	1	7	3	5.6173	4.75885	5.28886	0.166433	1.10963	0.487791	4.06797e-05	-2.55415	down
ONT.5324	35	24	30	4	14	4	6.55352	4.23009	4.66664	0.66573	2.21926	0.650387	0.00629621	-1.75513	down
ONT.6017	1	0	0	17	15	23	0.187243	0	0	2.82935	2.37777	3.73973	1.05951e-05	3.39218	up
ONT.6285	4	7	1	18	22	23	0.748974	1.23378	0.155555	2.99579	3.4874	3.73973	0.00794512	1.89526	up
ONT.636	1	0	0	16	8	14	0.187243	0	0	2.66292	1.26815	2.27636	0.00051194	2.87342	up
ONT.6548	21	33	34	4	2	2	3.93211	5.81637	5.28886	0.66573	0.317037	0.325194	4.68176e-06	-2.855	down
ONT.6579	75	51	66	11	14	18	14.0433	8.98893	10.2666	1.83076	2.21926	2.92674	7.17859e-06	-2.00903	down
ONT.677	40	34	40	112	145	145	7.48974	5.99262	6.22219	18.6405	22.9851	23.5765	3.14622e-07	1.71993	up
ONT.6867	29	32	44	6	6	7	5.43006	5.64012	6.84441	0.998596	0.95111	1.13818	4.97447e-05	-2.18893	down
ONT.6926	17	9	8	44	33	38	3.18314	1.58628	1.24444	7.32303	5.2311	6.17868	0.00560135	1.53329	up
ONT.7	648	520	535	1507	2023	1299	121.334	91.6519	83.2218	250.814	320.682	211.213	7.90856e-08	1.42021	up
ONT.7052	0	0	0	10	14	10	0	0	0	1.66433	2.21926	1.62597	0.000222483	3.10006	up
ONT.72	0	0	1	7	10	8	0	0	0.155555	1.16503	1.58518	1.30077	0.00775187	2.38023	up
ONT.7533	8	17	15	54	42	64	1.49795	2.99631	2.33332	8.98736	6.65777	10.4062	0.000198769	1.81569	up
ONT.7749	23	13	27	148	121	134	4.3066	2.2913	4.19998	24.632	19.1807	21.788	2.34639e-12	2.51479	up
ONT.7789	7	4	3	20	20	22	1.3107	0.705014	0.466664	3.32865	3.17037	3.57713	0.0097253	1.75572	up
ONT.8	8	24	56	198	187	46	1.49795	4.23009	8.71107	32.9537	29.6429	7.47945	0.00135611	1.95908	up
ONT.8210	84	93	103	1	1	5	15.7284	16.3916	16.0221	0.166433	0.158518	0.812984	1.21987e-18	-4.5666	down
ONT.8555	64	89	99	16	14	19	11.9836	15.6866	15.3999	2.66292	2.21926	3.08934	1.7787e-08	-2.22358	down
ONT.9148	32	27	48	8	12	14	5.99179	4.75885	7.46663	1.33146	1.90222	2.27636	0.00738095	-1.48452	down
ONT.9303	59	65	64	145	128	173	11.0474	11.4565	9.95551	24.1327	20.2903	28.1293	0.000368535	1.18281	up
ONT.9337	14	10	12	40	40	63	2.62141	1.76254	1.86666	6.6573	6.34073	10.2436	0.000443529	1.78832	up
ONT.9367	36	36	41	7	12	9	6.74076	6.34513	6.37775	1.16503	1.90222	1.46337	0.000333668	-1.83672	down
ONT.9393	5	4	5	21	25	16	0.936217	0.705014	0.777774	3.49508	3.96296	2.60155	0.00749788	1.77332	up
ONT.9416	55	63	54	96	142	200	10.2984	11.104	8.39996	15.9775	22.5096	32.5194	0.00282678	1.26298	up
ONT.9452	425	467	497	67	126	55	79.5784	82.3104	77.3107	11.151	19.9733	8.94283	2.95968e-14	-2.41706	down
ONT.9560	171	177	132	43	37	38	32.0186	31.1969	20.5332	7.1566	5.86518	6.17868	1.65821e-09	-1.97618	down
ONT.9675	1	5	2	21	23	25	0.187243	0.881268	0.31111	3.49508	3.64592	4.06492	0.00027873	2.46288	up
ONT.9752	11	14	14	0	0	0	2.05968	2.46755	2.17777	0	0	0	4.7711e-05	-3.32732	down
Os01g0101200	421	429	423	174	156	97	78.8295	75.6128	65.7997	28.9593	24.7289	15.7719	4.19205e-09	-1.57673	down
Os01g0105800	39	43	53	115	102	139	7.30249	7.5789	8.2444	19.1397	16.1689	22.601	0.000157878	1.32902	up
Os01g0106300	197	196	231	23	25	6	36.887	34.5457	35.9332	3.82795	3.96296	0.975581	4.91289e-19	-3.35529	down
Os01g0106400	121	134	150	67	50	65	22.6565	23.618	23.3332	11.151	7.92591	10.5688	0.000408286	-1.13163	down
Os01g0108400	198	156	180	29	43	49	37.0742	27.4956	27.9999	4.82655	6.81629	7.96725	1.6881e-09	-2.05983	down
Os01g0110400	418	417	388	959	1070	1329	78.2677	73.4978	60.3552	159.609	169.615	216.091	3.01499e-07	1.39821	up
Os01g0110800	90	71	94	22	22	6	16.8519	12.514	14.6221	3.66152	3.4874	0.975581	7.84596e-07	-2.20951	down
Os01g0112500	51	55	59	94	141	146	9.54941	9.69395	9.17773	15.6447	22.3511	23.7391	0.00212176	1.14033	up
Os01g0113900	85	83	88	15	16	17	15.9157	14.629	13.6888	2.49649	2.53629	2.76415	1.03873e-09	-2.29877	down
Os01g0115750	19	19	29	6	2	6	3.55762	3.34882	4.51109	0.998596	0.317037	0.975581	0.00456671	-1.88831	down
Os01g0117100	48	49	50	17	5	15	8.98768	8.63643	7.77774	2.82935	0.792591	2.43895	0.000448749	-1.81313	down
Os01g0117200	12	21	11	0	0	1	2.24692	3.70133	1.7111	0	0	0.162597	0.000111477	-3.10205	down
Os01g0117900	573	505	574	203	195	261	107.29	89.0081	89.2884	33.7858	30.9111	42.4378	1.91619e-06	-1.30463	down
Os01g0118600	87	105	92	33	40	26	16.2902	18.5066	14.311	5.49228	6.34073	4.22752	3.13573e-05	-1.48412	down
Os01g0118700	38	73	108	216	264	135	7.11525	12.8665	16.7999	35.9494	41.8488	21.9506	0.000740861	1.38804	up
Os01g0120700	330	305	312	667	629	842	61.7903	53.7573	48.5331	111.011	99.708	136.907	5.46303e-05	1.12453	up
Os01g0123900	1059	1228	1262	663	661	237	198.291	216.439	196.31	110.345	104.781	38.5355	0.00190694	-1.18145	down
Os01g0124100	62	85	90	283	311	145	11.6091	14.9816	13.9999	47.1004	49.2992	23.5765	8.88113e-06	1.52904	up
Os01g0124200	1046	1265	1333	5208	4702	4016	195.857	222.961	207.355	866.781	745.353	652.989	3.51563e-24	1.87808	up
Os01g0124401	863	894	1099	6047	5542	4513	161.591	157.571	170.955	1006.42	878.508	733.8	2.84062e-40	2.43116	up
Os01g0124650	3642	3707	4611	20227	19970	15781	681.94	653.372	717.263	3366.43	3165.61	2565.94	3.49124e-34	2.16931	up
Os01g0124700	83	90	90	275	324	240	15.5412	15.8628	13.9999	45.769	51.3599	39.0232	4.01155e-10	1.59906	up
Os01g0125600	169	169	186	86	65	104	31.6441	29.7869	28.9332	14.3132	10.3037	16.9101	0.003046	-1.01311	down
Os01g0127900	11	19	18	61	44	43	2.05968	3.34882	2.79999	10.1524	6.9748	6.99166	0.00170725	1.47546	up
Os01g0130000	356	301	379	874	836	696	66.6587	53.0523	58.9553	145.462	132.521	113.167	8.26642e-08	1.16252	up
Os01g0132000	3032	3835	4024	8645	9352	15483	567.722	675.933	625.952	1438.81	1482.46	2517.49	1.35891e-06	1.56255	up
Os01g0133200	27	34	37	3	5	2	5.05557	5.99262	5.75553	0.499298	0.792591	0.325194	1.98567e-06	-2.80081	down
Os01g0135700	16	28	119	847	283	208	2.99589	4.9351	18.511	140.968	44.8607	33.8201	0.00835096	2.17024	up
Os01g0135900	627	748	838	279	345	292	117.402	131.838	130.355	46.4347	54.6888	47.4783	2.0761e-08	-1.26653	down
Os01g0136100	26	25	27	105	121	140	4.86833	4.40634	4.19998	17.4754	19.1807	22.7636	2.32956e-09	2.10351	up
Os01g0137875	232	196	117	46	110	52	43.4405	34.5457	18.1999	7.6559	17.437	8.45504	0.00477212	-1.34256	down
Os01g0138400	73	62	72	109	193	153	13.6688	10.9277	11.1999	18.1412	30.594	24.8773	0.00443214	1.06311	up
Os01g0138800	37	27	41	89	94	89	6.92801	4.75885	6.37775	14.8125	14.9007	14.4711	0.000376761	1.28885	up
Os01g0139000	88	161	136	50	51	63	16.4774	28.3768	21.1554	8.32163	8.08443	10.2436	0.0020056	-1.18148	down
Os01g0139700	7	7	8	33	34	41	1.3107	1.23378	1.24444	5.49228	5.38962	6.66647	0.000142888	2.0275	up
Os01g0144100	371	385	430	188	177	168	69.4673	67.8576	66.8885	31.2893	28.0577	27.3163	1.79891e-07	-1.15793	down
Os01g0149200	23	22	24	69	77	78	4.3066	3.87758	3.73331	11.4838	12.2059	12.6826	3.66527e-05	1.58511	up
Os01g0149800	3430	3430	4135	12791	13372	16951	642.245	604.55	643.219	2128.84	2119.71	2756.18	6.83357e-16	1.91786	up
Os01g0150000	493	481	587	252	261	248	92.311	84.778	91.3106	41.941	41.3733	40.324	2.28106e-06	-1.03949	down
Os01g0151600	200	163	164	520	517	493	37.4487	28.7293	25.511	86.545	81.9539	80.1602	3.3112e-09	1.46641	up
Os01g0151700	522	481	629	173	199	141	97.7411	84.778	97.8439	28.7928	31.5451	22.9262	5.79718e-13	-1.66175	down
Os01g0152300	128	156	170	47	59	55	23.9672	27.4956	26.4443	7.82233	9.35258	8.94283	1.51947e-06	-1.46075	down
Os01g0154600	10	6	11	0	0	1	1.87243	1.05752	1.7111	0	0	0.162597	0.00494392	-2.47355	down
Os01g0155800	31	64	50	289	327	145	5.80455	11.2802	7.77774	48.099	51.8355	23.5765	5.05664e-09	2.21201	up
Os01g0159800	58	81	87	331	334	312	10.8601	14.2765	13.5333	55.0892	52.9451	50.7302	7.56628e-16	2.03781	up
Os01g0160100	73	81	118	281	292	326	13.6688	14.2765	18.3555	46.7676	46.2873	53.0066	3.20992e-09	1.66614	up
Os01g0162500	8	10	13	50	64	29	1.49795	1.76254	2.02221	8.32163	10.1452	4.71531	0.000124416	1.95478	up
Os01g0165000	90	80	100	269	199	245	16.8519	14.1003	15.5555	44.7704	31.5451	39.8362	2.57648e-06	1.33717	up
Os01g0165100	6	4	3	25	16	19	1.12346	0.705014	0.466664	4.16082	2.53629	3.08934	0.00938415	1.78741	up
Os01g0166100	157	134	152	455	436	384	29.3972	23.618	23.6443	75.7268	69.114	62.4372	2.87154e-10	1.46052	up
Os01g0166800	40	29	45	11	15	14	7.48974	5.11135	6.99996	1.83076	2.37777	2.27636	0.00724488	-1.39356	down
Os01g0170000	36	39	62	122	155	141	6.74076	6.87389	9.6444	20.3048	24.5703	22.9262	5.53987e-06	1.53348	up
Os01g0174900	171	218	198	511	539	603	32.0186	38.4233	30.7998	85.0471	85.4413	98.0459	1.23202e-08	1.43911	up
Os01g0175100	88	100	124	247	290	265	16.4774	17.6254	19.2888	41.1089	45.9703	43.0882	6.48474e-07	1.31113	up
Os01g0176500	21	33	28	7	2	1	3.93211	5.81637	4.35553	1.16503	0.317037	0.162597	0.000133665	-2.5046	down
Os01g0177100	139	129	104	24	44	38	26.0268	22.7367	16.1777	3.99438	6.9748	6.17868	6.1611e-06	-1.7403	down
Os01g0177900	123	125	153	41	42	26	23.0309	22.0317	23.7999	6.82374	6.65777	4.22752	7.96354e-09	-1.83515	down
Os01g0179800	177	156	156	67	56	38	33.1421	27.4956	24.2665	11.151	8.87702	6.17868	6.57837e-07	-1.58599	down
Os01g0182400	42	27	31	117	94	124	7.86422	4.75885	4.8222	19.4726	14.9007	20.162	1.61857e-05	1.62455	up
Os01g0184050	34	31	37	91	145	154	6.36628	5.46386	5.75553	15.1454	22.9851	25.0399	1.45041e-06	1.81856	up
Os01g0185400	39	63	43	156	151	141	7.30249	11.104	6.68885	25.9635	23.9363	22.9262	3.09584e-06	1.53165	up
Os01g0187900	72	86	78	172	221	138	13.4815	15.1578	12.1333	28.6264	35.0325	22.4384	0.000526764	1.09422	up
Os01g0188100	170	173	194	518	406	653	31.8314	30.4919	30.1776	86.2121	64.3584	106.176	5.30619e-07	1.4935	up
Os01g0191800	51	45	56	9	1	15	9.54941	7.93141	8.71107	1.49789	0.158518	2.43895	0.000217422	-2.22212	down
Os01g0192300	284	251	268	1037	1017	1132	53.1771	44.2397	41.6887	172.591	161.213	184.06	3.14517e-17	1.92163	up
Os01g0195200	160	184	154	69	50	41	29.9589	32.4307	23.9554	11.4838	7.92591	6.66647	3.32661e-07	-1.617	down
Os01g0195400	102	106	120	38	37	13	19.0988	18.6829	18.6666	6.32444	5.86518	2.11376	5.43627e-06	-1.82621	down
Os01g0198900	58	70	81	30	39	31	10.8601	12.3378	12.5999	4.99298	6.18221	5.0405	0.00993934	-1.02986	down
Os01g0201100	0	1	0	7	11	8	0	0.176254	0	1.16503	1.7437	1.30077	0.00671436	2.40861	up
Os01g0201600	14	44	82	13	13	4	2.62141	7.75516	12.7555	2.16362	2.06074	0.650387	0.00493889	-1.86503	down
Os01g0205300	77	57	74	14	17	19	14.4177	10.0465	11.5111	2.33006	2.69481	3.08934	3.12244e-06	-1.93919	down
Os01g0205900	13	56	136	20	9	1	2.43416	9.8702	21.1554	3.32865	1.42666	0.162597	0.00426208	-2.14767	down
Os01g0208600	205	152	174	94	62	72	38.3849	26.7905	27.0665	15.6447	9.82813	11.707	0.000258252	-1.20894	down
Os01g0211800	22	28	50	2	2	1	4.11935	4.9351	7.77774	0.332865	0.317037	0.162597	1.67638e-07	-3.38531	down
Os01g0213800	30	32	59	15	13	6	5.6173	5.64012	9.17773	2.49649	2.06074	0.975581	0.00249835	-1.65638	down
Os01g0214500	109	118	148	842	1257	1628	20.4095	20.7979	23.0221	140.136	199.257	264.708	6.92006e-24	3.1761	up
Os01g0215500	33	24	26	9	10	5	6.17903	4.23009	4.04442	1.49789	1.58518	0.812984	0.00670922	-1.61205	down
Os01g0216000	24	18	43	3	11	1	4.49384	3.17256	6.68885	0.499298	1.7437	0.162597	0.00431364	-2.02907	down
Os01g0217000	55	83	91	32	26	24	10.2984	14.629	14.1555	5.32584	4.12148	3.90232	0.00030447	-1.41974	down
Os01g0217500	27	26	31	6	7	6	5.05557	4.58259	4.8222	0.998596	1.10963	0.975581	0.000872452	-1.90151	down
Os01g0221400	129	133	130	48	57	72	24.1544	23.4417	20.2221	7.98877	9.03554	11.707	0.00163808	-1.11523	down
Os01g0223600	34	36	59	17	14	13	6.36628	6.34513	9.17773	2.82935	2.21926	2.11376	0.00369421	-1.43592	down
Os01g0224000	9	7	10	36	33	29	1.68519	1.23378	1.55555	5.99157	5.2311	4.71531	0.00169587	1.68914	up
Os01g0225600	8	18	24	204	262	229	1.49795	3.17256	3.73331	33.9523	41.5318	37.2347	9.8269e-24	3.57717	up
Os01g0226300	861	943	966	218	482	463	161.217	166.207	150.266	36.2823	76.4058	75.2823	0.00123038	-1.20127	down
Os01g0226400	17	14	23	74	68	56	3.18314	2.46755	3.57776	12.316	10.7792	9.10542	2.1576e-05	1.73298	up
Os01g0227100	194	333	338	1000	958	623	36.3252	58.6924	52.5775	166.433	151.861	101.298	1.97105e-07	1.49878	up
Os01g0228400	9	11	8	46	31	27	1.68519	1.93879	1.24444	7.6559	4.91407	4.39011	0.00256916	1.65237	up
Os01g0228500	5	7	9	43	39	35	0.936217	1.23378	1.39999	7.1566	6.18221	5.69089	2.16525e-05	2.1934	up
Os01g0231000	278	467	500	195	187	143	52.0537	82.3104	77.7774	32.4544	29.6429	23.2513	2.77192e-05	-1.22744	down
Os01g0233900	46	53	49	160	184	200	8.6132	9.34144	7.62218	26.6292	29.1674	32.5194	4.96672e-09	1.79009	up
Os01g0234900	41	54	56	106	135	114	7.67698	9.51769	8.71107	17.6419	21.4	18.536	0.000492852	1.1662	up
Os01g0235350	19	18	12	77	53	55	3.55762	3.17256	1.86666	12.8153	8.40147	8.94283	0.000106779	1.73243	up
Os01g0237000	62	70	93	40	31	17	11.6091	12.3378	14.4666	6.6573	4.91407	2.76415	0.00220986	-1.30385	down
Os01g0238500	445	460	553	269	240	166	83.3233	81.0767	86.0218	44.7704	38.0444	26.9911	6.89177e-06	-1.12005	down
Os01g0248500	153	158	168	383	483	508	28.6482	27.8481	26.1332	63.7437	76.5643	82.5992	3.53592e-08	1.4632	up
Os01g0249200	551	586	596	323	343	144	103.171	103.285	92.7106	53.7577	54.3718	23.4139	0.00132398	-1.10503	down
Os01g0253900	10	14	26	66	82	89	1.87243	2.46755	4.04442	10.9846	12.9985	14.4711	2.08209e-06	2.08037	up
Os01g0254000	858	792	837	1428	2317	1581	160.655	139.593	130.199	237.666	367.287	257.066	0.000208909	1.03745	up
Os01g0256300	37	58	50	170	263	271	6.92801	10.2227	7.77774	28.2935	41.6903	44.0637	3.30311e-10	2.16112	up
Os01g0259400	39	26	29	10	7	12	7.30249	4.58259	4.51109	1.66433	1.10963	1.95116	0.00825403	-1.52896	down
Os01g0262500	163	161	214	55	56	36	30.5207	28.3768	33.2887	9.15379	8.87702	5.85349	5.25869e-10	-1.83516	down
Os01g0263000	27	24	23	5	7	6	5.05557	4.23009	3.57776	0.832163	1.10963	0.975581	0.0033114	-1.79046	down
Os01g0264400	164	202	224	73	100	85	30.7079	35.6032	34.8443	12.1496	15.8518	13.8207	7.16682e-05	-1.17317	down
Os01g0265100	524	507	573	216	248	294	98.1155	89.3606	89.1329	35.9494	39.3125	47.8035	9.082e-05	-1.06665	down
Os01g0266400	29	103	154	35	35	10	5.43006	18.1541	23.9554	5.82514	5.54814	1.62597	0.00860442	-1.61317	down
Os01g0266800	212	190	192	1082	1097	1005	39.6956	33.4882	29.8665	180.08	173.895	163.41	2.08245e-28	2.34355	up
Os01g0269000	396	443	554	912	1547	1506	74.1484	78.0803	86.1773	151.787	245.228	244.871	1.73008e-06	1.45382	up
Os01g0273100	15	16	94	9	2	3	2.80865	2.82006	14.6221	1.49789	0.317037	0.487791	0.00119814	-2.38953	down
Os01g0276300	2	2	2	14	31	9	0.374487	0.352507	0.31111	2.33006	4.91407	1.46337	0.00248556	2.31056	up
Os01g0279100	1477	1387	1699	569	517	470	276.559	244.464	264.288	94.7002	81.9539	76.4205	2.75677e-16	-1.55645	down
Os01g0282800	1537	1495	1589	548	479	672	287.793	263.499	247.177	91.2051	75.9303	109.265	2.96975e-08	-1.42214	down
Os01g0283300	515	473	555	1841	1872	2317	96.4304	83.368	86.3329	306.402	296.746	376.737	1.11435e-15	1.90703	up
Os01g0284500	1804	1942	2457	701	563	205	337.787	342.284	382.198	116.669	89.2458	33.3324	5.52932e-08	-2.01586	down
Os01g0284900	7	9	12	84	65	46	1.3107	1.58628	1.86666	13.9803	10.3037	7.47945	3.22256e-08	2.52546	up
Os01g0286600	52	60	82	24	22	24	9.73666	10.5752	12.7555	3.99438	3.4874	3.90232	0.000626267	-1.3965	down
Os01g0288200	32	38	50	9	15	10	5.99179	6.69764	7.77774	1.49789	2.37777	1.62597	0.00101371	-1.66611	down
Os01g0294700	187	195	261	58	44	63	35.0145	34.3695	40.5998	9.65309	6.9748	10.2436	2.26742e-10	-1.90129	down
Os01g0295700	376	362	437	1009	1411	884	70.4035	63.8038	67.9774	167.931	223.669	143.736	8.04024e-09	1.42559	up
Os01g0297700	4	7	2	18	30	19	0.748974	1.23378	0.31111	2.99579	4.75555	3.08934	0.00558656	1.90473	up
Os01g0303300	3	3	8	151	120	97	0.56173	0.528761	1.24444	25.1313	19.0222	15.7719	1.18695e-20	4.22402	up
Os01g0305200	593	639	601	1118	1296	1552	111.035	112.626	93.4884	186.072	205.44	252.35	9.47336e-05	1.06838	up
Os01g0307686	9	36	60	348	244	51	1.68519	6.34513	9.33329	57.9185	38.6785	8.29244	0.000371733	2.19724	up
Os01g0312500	66	77	69	7	7	8	12.3581	13.5715	10.7333	1.16503	1.10963	1.30077	1.03843e-11	-3.01137	down
Os01g0314000	4	6	8	26	25	24	0.748974	1.05752	1.24444	4.32725	3.96296	3.90232	0.00376355	1.7671	up
Os01g0314100	126	140	250	595	508	325	23.5927	24.6755	38.8887	99.0274	80.5273	52.844	2.48416e-05	1.39048	up
Os01g0314800	403	372	427	1437	1800	1270	75.4591	65.5663	66.4219	239.164	285.333	206.498	2.34473e-17	1.8376	up
Os01g0315600	94	84	95	29	30	11	17.6009	14.8053	14.7777	4.82655	4.75555	1.78857	4.2977e-06	-1.88303	down
Os01g0316600	221	186	206	508	538	523	41.3808	32.7832	32.0443	84.5478	85.2828	85.0381	5.36237e-08	1.29857	up
Os01g0322700	230	247	246	47	73	92	43.066	43.5346	38.2665	7.82233	11.5718	14.9589	7.57508e-07	-1.69826	down
Os01g0326300	149	185	167	39	46	40	27.8993	32.6069	25.9776	6.49087	7.29184	6.50387	5.0177e-11	-1.95786	down
Os01g0327100	147	237	208	1019	923	260	27.5248	41.7721	32.3554	169.595	146.312	42.2752	0.000117566	1.70197	up
Os01g0329000	7	7	11	0	0	0	1.3107	1.23378	1.7111	0	0	0	0.00190694	-2.72837	down
Os01g0329400	75	74	87	214	201	179	14.0433	13.0428	13.5333	35.6166	31.8622	29.1048	1.49008e-06	1.2701	up
Os01g0329900	72	67	64	22	17	8	13.4815	11.809	9.95551	3.66152	2.69481	1.30077	5.60766e-06	-1.99961	down
Os01g0330100	98	100	82	49	51	39	18.3499	17.6254	12.7555	8.1552	8.08443	6.34128	0.00657393	-1.00664	down
Os01g0332100	171	165	220	825	1029	1183	32.0186	29.0818	34.222	137.307	163.115	192.352	2.44753e-19	2.37288	up
Os01g0332800	1006	1062	998	235	256	344	188.367	187.181	155.244	39.1117	40.5807	55.9333	1.9338e-11	-1.83431	down
Os01g0343300	263	303	314	141	125	148	49.245	53.4048	48.8442	23.467	19.8148	24.0643	3.50744e-05	-1.08025	down
Os01g0347600	72	55	53	14	16	15	13.4815	9.69395	8.2444	2.33006	2.53629	2.43895	1.81224e-05	-1.88635	down
Os01g0348000	48	46	78	15	8	6	8.98768	8.10767	12.1333	2.49649	1.26815	0.975581	1.29306e-06	-2.34434	down
Os01g0348900	1899	1989	2248	22854	29767	41880	355.575	350.568	349.687	3803.65	4718.61	6809.56	4.57423e-40	3.80304	up
Os01g0355250	219	205	237	9	15	12	41.0063	36.132	36.8665	1.49789	2.37777	1.95116	1.16995e-31	-3.99979	down
Os01g0357200	99	105	130	19	38	38	18.5371	18.5066	20.2221	3.16222	6.02369	6.17868	1.06416e-05	-1.71624	down
Os01g0357900	52	81	196	34	23	23	9.73666	14.2765	30.4887	5.65871	3.64592	3.73973	0.000208537	-1.84012	down
Os01g0362100	11	20	16	84	73	51	2.05968	3.52507	2.48888	13.9803	11.5718	8.29244	4.68472e-06	1.95893	up
Os01g0364900	11	13	19	0	3	1	2.05968	2.2913	2.95554	0	0.475555	0.162597	0.00261231	-2.39684	down
Os01g0369700	139	165	210	516	479	380	26.0268	29.0818	32.6665	85.8792	75.9303	61.7868	1.28753e-08	1.36454	up
Os01g0372100	7	10	12	66	70	91	1.3107	1.76254	1.86666	10.9846	11.0963	14.7963	8.94389e-10	2.71548	up
Os01g0378100	140	124	119	19	20	8	26.2141	21.8554	18.511	3.16222	3.17037	1.30077	4.8326e-14	-2.88456	down
Os01g0385400	12	13	17	83	79	71	2.24692	2.2913	2.64443	13.8139	12.5229	11.5444	4.34176e-09	2.29524	up
Os01g0386500	20	8	10	78	55	79	3.74487	1.41003	1.55555	12.9817	8.7185	12.8452	3.79175e-06	2.21766	up
Os01g0391100	100	110	87	352	357	396	18.7243	19.3879	13.5333	58.5843	56.591	64.3883	2.57718e-11	1.81237	up
Os01g0501800	12619	12336	16525	7329	5580	2945	2362.82	2174.26	2570.54	1219.78	884.532	478.848	1.4581e-05	-1.38035	down
Os01g0502700	144	147	163	25	18	14	26.9631	25.9093	25.3554	4.16082	2.85333	2.27636	4.28274e-18	-2.88418	down
Os01g0503400	318	276	223	118	99	61	59.5434	48.646	34.6887	19.639	15.6933	9.91841	3.88146e-06	-1.54788	down
Os01g0508100	6	16	17	38	45	57	1.12346	2.82006	2.64443	6.32444	7.13332	9.26802	0.00173248	1.66284	up
Os01g0508500	93	111	106	22	44	23	17.4136	19.5641	16.4888	3.66152	6.9748	3.73973	8.07217e-06	-1.7285	down
Os01g0511100	377	350	428	4294	4018	4134	70.5908	61.6888	66.5774	714.662	636.926	672.175	3.31122e-71	3.35442	up
Os01g0511800	36	39	29	10	6	9	6.74076	6.87389	4.51109	1.66433	0.95111	1.46337	0.000632248	-1.85968	down
Os01g0513400	449	439	537	891	1535	946	84.0723	77.3753	83.5329	148.291	243.326	153.817	4.64156e-05	1.17946	up
Os01g0516200	117	113	129	0	10	4	21.9075	19.9167	20.0666	0	1.58518	0.650387	8.16335e-18	-4.16679	down
Os01g0521400	138	107	94	280	230	225	25.8396	18.8591	14.6221	46.6011	36.4592	36.5843	0.00128882	1.03419	up
Os01g0522400	42	35	52	88	115	73	7.86422	6.16888	8.08885	14.6461	18.2296	11.8696	0.00814026	1.01922	up
Os01g0529800	34	43	45	2	1	5	6.36628	7.5789	6.99996	0.332865	0.158518	0.812984	2.22229e-08	-3.27971	down
Os01g0541800	324	294	274	150	134	151	60.6669	51.8186	42.622	24.9649	21.2414	24.5521	0.000223486	-1.03897	down
Os01g0544200	162	117	128	64	51	76	30.3334	20.6217	19.911	10.6517	8.08443	12.3574	0.00518961	-1.06565	down
Os01g0544450	27	26	32	5	6	3	5.05557	4.58259	4.97775	0.832163	0.95111	0.487791	0.000120306	-2.26154	down
Os01g0548600	9	11	15	57	53	70	1.68519	1.93879	2.33332	9.48666	8.40147	11.3818	1.58059e-06	2.16446	up
Os01g0550300	667	681	771	1849	1525	1641	124.891	120.029	119.933	307.734	241.74	266.821	3.07808e-09	1.19948	up
Os01g0564300	208	175	182	57	55	72	38.9466	30.8444	28.311	9.48666	8.7185	11.707	5.37601e-07	-1.58042	down
Os01g0571300	11	14	14	174	209	161	2.05968	2.46755	2.17777	28.9593	33.1303	26.1781	2.7765e-25	3.5748	up
Os01g0579600	410	396	372	180	188	169	76.7698	69.7964	57.8664	29.9579	29.8014	27.4789	3.18677e-06	-1.14207	down
Os01g0580200	55	70	75	39	20	20	10.2984	12.3378	11.6666	6.49087	3.17037	3.25194	0.00356744	-1.28451	down
Os01g0583100	55	56	71	322	334	214	10.2984	9.8702	11.0444	53.5913	52.9451	34.7957	5.51534e-15	2.15363	up
Os01g0585100	54	51	49	311	328	251	10.1111	8.98893	7.62218	51.7605	51.994	40.8118	4.04595e-20	2.42051	up
Os01g0588100	24	37	39	5	2	7	4.49384	6.52138	6.06664	0.832163	0.317037	1.13818	4.27653e-05	-2.42151	down
Os01g0591000	92	115	112	401	345	265	17.2264	20.2692	17.4221	66.7395	54.6888	43.0882	6.57985e-10	1.58608	up
Os01g0592500	4	9	7	64	64	73	0.748974	1.58628	1.08888	10.6517	10.1452	11.8696	1.56823e-10	2.99345	up
Os01g0595201	45	49	47	122	184	159	8.42595	8.63643	7.31107	20.3048	29.1674	25.8529	9.06744e-07	1.62779	up
Os01g0600900	21199	22764	24857	4500	3872	1501	3969.37	4012.24	3866.62	748.947	613.783	244.058	4.33247e-16	-2.72388	down
Os01g0602800	152	113	124	54	59	27	28.461	19.9167	19.2888	8.98736	9.35258	4.39011	0.000149972	-1.44899	down
Os01g0605100	39	31	61	112	89	103	7.30249	5.46386	9.48884	18.6405	14.1081	16.7475	0.00304867	1.14566	up
Os01g0605500	12	13	7	2	0	0	2.24692	2.2913	1.08888	0.332865	0	0	0.00508507	-2.41746	down
Os01g0605700	25	33	24	70	86	87	4.68109	5.81637	3.73331	11.6503	13.6326	14.1459	0.000237622	1.45603	up
Os01g0606000	49	45	53	147	133	165	9.17493	7.93141	8.2444	24.4656	21.0829	26.8285	1.48393e-06	1.52048	up
Os01g0607900	19	52	67	16	11	3	3.55762	9.16519	10.4222	2.66292	1.7437	0.487791	0.00252402	-1.90016	down
Os01g0608101	389	399	417	165	162	226	72.8377	70.3252	64.8663	27.4614	25.68	36.7469	0.00017976	-1.10206	down
Os01g0609300	416	502	499	1026	1765	1657	77.8933	88.4793	77.6218	170.76	279.785	269.423	9.5475e-08	1.58296	up
Os01g0609900	102	107	109	244	273	213	19.0988	18.8591	16.9555	40.6096	43.2755	34.6331	1.03942e-05	1.13879	up
Os01g0611000	74	102	111	46	33	35	13.856	17.9779	17.2666	7.6559	5.2311	5.69089	0.000342644	-1.29199	down
Os01g0614900	124	92	100	241	258	211	23.2182	16.2153	15.5555	40.1103	40.8977	34.3079	0.000186644	1.09518	up
Os01g0615050	312	409	424	1116	1732	2437	58.4199	72.0877	65.9552	185.739	274.554	396.249	7.51511e-10	2.1102	up
Os01g0615100	1130	1345	1410	11347	17034	22241	211.585	237.061	219.332	1888.51	2700.2	3616.32	1.60429e-32	3.56024	up
Os01g0619900	1386	1564	1375	59	179	296	259.519	275.661	213.888	9.81952	28.3748	48.1287	3.56382e-09	-2.73319	down
Os01g0621300	218	151	195	136	80	62	40.8191	26.6143	30.3332	22.6348	12.6815	10.081	0.00904501	-1.021	down
Os01g0622300	249	333	314	205	152	85	46.6236	58.6924	48.8442	34.1187	24.0948	13.8207	0.00448816	-1.02338	down
Os01g0631100	185	176	180	69	94	69	34.64	31.0206	27.9999	11.4838	14.9007	11.2192	4.51461e-05	-1.21453	down
Os01g0631700	285	284	263	82	65	66	53.3644	50.056	40.9109	13.6475	10.3037	10.7314	2.53446e-13	-1.94438	down
Os01g0634900	26	32	23	5	4	7	4.86833	5.64012	3.57776	0.832163	0.634073	1.13818	0.000825598	-2.02682	down
Os01g0635200	114	131	135	14	8	24	21.3457	23.0892	20.9999	2.33006	1.26815	3.90232	5.54103e-12	-2.83032	down
Os01g0639900	12267	13020	14003	4759	4110	4862	2296.91	2294.82	2178.23	792.053	651.51	790.546	1.27104e-13	-1.51063	down
Os01g0642100	1	5	12	28	29	27	0.187243	0.881268	1.86666	4.66011	4.59703	4.39011	0.00532717	1.86519	up
Os01g0642200	895	1202	1519	236	427	591	167.583	211.857	236.288	39.2781	67.6873	96.0947	0.000324357	-1.42403	down
Os01g0644000	466	590	637	2434	3090	4284	87.2554	103.99	99.0884	405.097	489.821	696.565	1.45086e-16	2.44526	up
Os01g0644200	9	8	11	291	340	419	1.68519	1.41003	1.7111	48.4319	53.8962	68.1281	2.07335e-39	4.87951	up
Os01g0644600	77	232	250	73	76	13	14.4177	40.8908	38.8887	12.1496	12.0474	2.11376	0.0064994	-1.60871	down
Os01g0649200	78	88	84	218	238	179	14.605	15.5103	13.0666	36.2823	37.7273	29.1048	2.36553e-06	1.27547	up
Os01g0650000	98	91	111	54	50	29	18.3499	16.0391	17.2666	8.98736	7.92591	4.71531	0.00149275	-1.15882	down
Os01g0652100	31	46	173	20	10	4	5.80455	8.10767	26.911	3.32865	1.58518	0.650387	0.000167621	-2.39334	down
Os01g0652600	320	381	468	782	753	885	59.9179	67.1526	72.7996	130.15	119.364	143.898	5.12431e-05	1.01843	up
Os01g0652800	118	112	136	60	43	44	22.0947	19.7404	21.1554	9.98596	6.81629	7.15426	5.44808e-05	-1.29496	down
Os01g0654400	15	28	37	625	885	199	2.80865	4.9351	5.75553	104.02	140.289	32.3568	1.58699e-18	3.97027	up
Os01g0654800	14	14	11	1	3	0	2.62141	2.46755	1.7111	0.166433	0.475555	0	0.00457731	-2.30567	down
Os01g0656200	96	99	116	341	953	676	17.9754	17.4491	18.0444	56.7535	151.068	109.915	2.2486e-11	2.49726	up
Os01g0658900	47	53	61	213	222	256	8.80044	9.34144	9.48884	35.4501	35.1911	41.6248	2.01941e-12	2.01889	up
Os01g0661500	362	329	321	1603	1322	1739	67.7821	57.9874	49.9331	266.791	209.561	282.756	1.02692e-17	2.12374	up
Os01g0663051	12	14	19	0	0	1	2.24692	2.46755	2.95554	0	0	0.162597	6.47109e-05	-3.16445	down
Os01g0664500	387	373	414	1248	1235	1588	72.4632	65.7426	64.3997	207.708	195.77	258.204	2.02347e-12	1.7364	up
Os01g0665300	241	242	228	548	555	392	45.1257	42.6534	35.4665	91.2051	87.9776	63.738	5.77466e-05	1.00689	up
Os01g0667200	271	304	341	800	739	716	50.743	53.5811	53.0442	133.146	117.145	116.419	6.54433e-10	1.25619	up
Os01g0668100	52	50	58	8	16	19	9.73666	8.81268	9.02218	1.33146	2.53629	3.08934	0.000288242	-1.743	down
Os01g0681000	77	74	73	35	28	37	14.4177	13.0428	11.3555	5.82514	4.43851	6.01608	0.00422162	-1.12954	down
Os01g0685900	72	61	84	9	6	5	13.4815	10.7515	13.0666	1.49789	0.95111	0.812984	2.98128e-12	-3.15304	down
Os01g0692000	20	17	27	155	125	101	3.74487	2.99631	4.19998	25.7971	19.8148	16.4223	4.58688e-12	2.41495	up
Os01g0692100	56	58	91	311	246	216	10.4856	10.2227	14.1555	51.7605	38.9955	35.1209	1.73913e-10	1.83143	up
Os01g0693300	50	60	50	112	116	135	9.36217	10.5752	7.77774	18.6405	18.3881	21.9506	0.00138833	1.11295	up
Os01g0695100	648	625	584	1378	1323	1333	121.334	110.158	90.844	229.344	209.72	216.742	1.79917e-06	1.06687	up
Os01g0697100	20	25	35	9	5	3	3.74487	4.40634	5.44442	1.49789	0.792591	0.487791	0.001876	-1.93167	down
Os01g0699100	3	17	26	69	58	42	0.56173	2.99631	4.04442	11.4838	9.19406	6.82907	0.00536611	1.6474	up
Os01g0699400	7	4	11	54	43	46	1.3107	0.705014	1.7111	8.98736	6.81629	7.47945	1.8035e-06	2.40316	up
Os01g0699600	8	8	12	47	48	64	1.49795	1.41003	1.86666	7.82233	7.60888	10.4062	2.32644e-06	2.26677	up
Os01g0700900	7	1	6	26	26	21	1.3107	0.176254	0.933329	4.32725	4.12148	3.41453	0.00345102	1.95073	up
Os01g0701900	60	41	42	118	105	95	11.2346	7.2264	6.5333	19.639	16.6444	15.4467	0.00475108	1.06007	up
Os01g0702500	5	2	2	62	45	47	0.936217	0.352507	0.31111	10.3188	7.13332	7.64205	3.77132e-10	3.45664	up
Os01g0704300	56	75	87	23	39	33	10.4856	13.219	13.5333	3.82795	6.18221	5.3657	0.00776091	-1.13893	down
Os01g0705200	14	45	52	1623	1499	532	2.62141	7.93141	8.08885	270.12	237.619	86.5015	7.87608e-27	4.586	up
Os01g0705400	69	97	126	15	15	32	12.9198	17.0966	19.5999	2.49649	2.37777	5.2031	4.75701e-06	-2.0458	down
Os01g0709500	515	492	470	292	259	131	96.4304	86.7168	73.1107	48.5983	41.0562	21.3002	0.000652858	-1.12861	down
Os01g0711500	24	35	73	116	105	92	4.49384	6.16888	11.3555	19.3062	16.6444	14.9589	0.00904501	1.16857	up
Os01g0714600	61	74	93	157	180	235	11.4218	13.0428	14.4666	26.1299	28.5333	38.2103	0.000210294	1.27252	up
Os01g0715600	15	15	11	1	0	2	2.80865	2.6438	1.7111	0.166433	0	0.325194	0.00134442	-2.55583	down
Os01g0716200	323	253	305	72	73	60	60.4796	44.5922	47.4442	11.9831	11.5718	9.75581	5.5038e-15	-2.07632	down
Os01g0716500	121	146	193	478	381	339	22.6565	25.733	30.0221	79.5548	60.3955	55.1203	3.38875e-07	1.32455	up
Os01g0717000	387	338	368	941	1182	700	72.4632	59.5737	57.2442	156.613	187.369	113.818	7.23883e-07	1.2919	up
Os01g0718500	24	27	39	104	159	189	4.49384	4.75885	6.06664	17.309	25.2044	30.7308	1.36407e-08	2.19306	up
Os01g0719100	2320	1947	1800	4918	4879	3449	434.405	343.166	279.999	818.516	773.411	560.797	5.36972e-05	1.04962	up
Os01g0719125	41	40	22	120	81	73	7.67698	7.05014	3.4222	19.9719	12.84	11.8696	0.00443207	1.26495	up
Os01g0719150	4	2	1	33	32	37	0.748974	0.352507	0.155555	5.49228	5.07258	6.01608	3.88082e-07	3.12488	up
Os01g0719300	10	26	20	80	61	55	1.87243	4.58259	3.1111	13.3146	9.66961	8.94283	0.000313428	1.64534	up
Os01g0719600	48	52	69	23	22	23	8.98768	9.16519	10.7333	3.82795	3.4874	3.73973	0.00328927	-1.24973	down
Os01g0719700	97	96	100	43	44	50	18.1626	16.9203	15.5555	7.1566	6.9748	8.12984	0.00218553	-1.07435	down
Os01g0720500	4079	4437	4681	388	389	98	763.766	782.037	728.152	64.5759	61.6636	15.9345	6.13837e-22	-3.71803	down
Os01g0720700	18	76	84	804	708	120	3.37038	13.3953	13.0666	133.812	112.231	19.5116	0.00335369	2.31233	up
Os01g0721200	4	8	6	27	28	31	0.748974	1.41003	0.933329	4.49368	4.43851	5.0405	0.000933607	1.94353	up
Os01g0727100	47	51	39	11	18	4	8.80044	8.98893	6.06664	1.83076	2.85333	0.650387	0.000567664	-1.87758	down
Os01g0727500	4	29	45	213	170	61	0.748974	5.11135	6.99996	35.4501	26.9481	9.91841	0.000388414	2.14009	up
Os01g0728100	246	219	252	10	11	7	46.0619	38.5995	39.1998	1.66433	1.7437	1.13818	4.31347e-36	-4.43726	down
Os01g0728700	0	0	1	55	13	13	0	0	0.155555	9.15379	2.06074	2.11376	2.83862e-06	3.6106	up
Os01g0734000	41	30	15	99	81	89	7.67698	5.28761	2.33332	16.4768	12.84	14.4711	0.00165675	1.46959	up
Os01g0734600	37	40	48	18	18	9	6.92801	7.05014	7.46663	2.99579	2.85333	1.46337	0.00530744	-1.38517	down
Os01g0738300	41	38	71	6	14	12	7.67698	6.69764	11.0444	0.998596	2.21926	1.95116	9.86836e-05	-2.00084	down
Os01g0740700	13	14	18	48	58	36	2.43416	2.46755	2.79999	7.98877	9.19406	5.85349	0.00137195	1.5025	up
Os01g0741900	645	580	676	965	1673	1318	120.772	102.227	105.155	160.607	265.201	214.303	0.000854798	1.00386	up
Os01g0743500	24	15	25	331	346	263	4.49384	2.6438	3.88887	55.0892	54.8473	42.763	4.02366e-34	3.68818	up
Os01g0750300	128	122	217	75	64	52	23.9672	21.5029	33.7554	12.4824	10.1452	8.45504	0.000248611	-1.25229	down
Os01g0753100	176	139	215	436	393	282	32.9548	24.4993	33.4443	72.5646	62.2977	45.8523	0.000410385	1.00661	up
Os01g0753800	114	176	190	19	30	15	21.3457	31.0206	29.5554	3.16222	4.75555	2.43895	2.30622e-14	-2.76673	down
Os01g0756200	29	51	74	12	12	8	5.43006	8.98893	11.5111	1.99719	1.90222	1.30077	5.49356e-05	-2.04746	down
Os01g0756300	56	53	94	33	33	15	10.4856	9.34144	14.6221	5.49228	5.2311	2.43895	0.00710624	-1.2576	down
Os01g0756600	462	375	518	164	145	140	86.5065	66.0951	80.5774	27.2949	22.9851	22.7636	3.94946e-11	-1.58242	down
Os01g0756900	11	18	23	0	3	2	2.05968	3.17256	3.57776	0	0.475555	0.325194	0.00111933	-2.46826	down
Os01g0757200	74	82	80	40	38	37	13.856	14.4528	12.4444	6.6573	6.02369	6.01608	0.00571078	-1.01943	down
Os01g0757600	74	64	59	33	26	23	13.856	11.2802	9.17773	5.49228	4.12148	3.73973	0.00309445	-1.23249	down
Os01g0758200	6	1	1	13	26	17	1.12346	0.176254	0.155555	2.16362	4.12148	2.76415	0.00749145	2.06944	up
Os01g0759900	93	72	101	25	23	15	17.4136	12.6903	15.711	4.16082	3.64592	2.43895	1.41515e-07	-1.99314	down
Os01g0760000	236	211	261	423	568	626	44.1894	37.1895	40.5998	70.401	90.0384	101.786	0.000100418	1.1443	up
Os01g0761000	2135	2167	2345	837	917	1213	399.765	381.942	364.776	139.304	145.361	197.23	3.24672e-05	-1.14137	down
Os01g0765500	30	42	39	9	4	8	5.6173	7.40265	6.06664	1.49789	0.634073	1.30077	7.6479e-05	-2.14113	down
Os01g0767600	150	127	169	725	615	474	28.0865	22.3842	26.2888	120.664	97.4887	77.0709	8.08468e-16	1.94098	up
Os01g0769700	145	133	170	57	51	62	27.1503	23.4417	26.4443	9.48666	8.08443	10.081	7.78012e-06	-1.36689	down
Os01g0772400	10	11	10	25	36	48	1.87243	1.93879	1.55555	4.16082	5.70666	7.80465	0.00447437	1.60484	up
Os01g0773700	12902	16139	16707	3878	4696	2080	2415.81	2844.56	2598.85	645.426	744.402	338.201	6.13595e-13	-2.07414	down
Os01g0777300	29	22	18	3	5	2	5.43006	3.87758	2.79999	0.499298	0.792591	0.325194	0.000489882	-2.31248	down
Os01g0777900	84	121	116	222	290	356	15.7284	21.3267	18.0444	36.948	45.9703	57.8845	3.9634e-05	1.37331	up
Os01g0780900	55	76	115	201	292	324	10.2984	13.3953	17.8888	33.453	46.2873	52.6814	3.6441e-06	1.65827	up
Os01g0783200	166	178	162	538	485	468	31.0824	31.3731	25.1999	89.5407	76.8814	76.0953	4.89272e-11	1.49512	up
Os01g0783500	61	74	70	203	250	301	11.4218	13.0428	10.8888	33.7858	39.6296	48.9416	9.71746e-09	1.79571	up
Os01g0786500	30	44	59	15	15	10	5.6173	7.75516	9.17773	2.49649	2.37777	1.62597	0.0012888	-1.59767	down
Os01g0788200	75	86	90	147	206	197	14.0433	15.1578	13.9999	24.4656	32.6548	32.0316	0.000787887	1.07679	up
Os01g0788800	13	27	28	117	151	102	2.43416	4.75885	4.35553	19.4726	23.9363	16.5849	9.53946e-10	2.28519	up
Os01g0793800	21	18	30	60	78	58	3.93211	3.17256	4.66664	9.98596	12.3644	9.43062	0.000840244	1.396	up
Os01g0794400	21	21	38	383	344	342	3.93211	3.70133	5.91108	63.7437	54.5303	55.6081	1.78448e-34	3.5855	up
Os01g0794800	7	12	20	46	33	38	1.3107	2.11504	3.1111	7.6559	5.2311	6.17868	0.00894238	1.42458	up
Os01g0795200	173	169	148	72	74	81	32.3931	29.7869	23.0221	11.9831	11.7304	13.1703	0.000502397	-1.10126	down
Os01g0795700	52	84	101	293	321	285	9.73666	14.8053	15.711	48.7648	50.8844	46.3401	1.02197e-10	1.84951	up
Os01g0795766	16	19	22	46	53	53	2.99589	3.34882	3.4222	7.6559	8.40147	8.61763	0.00370794	1.3047	up
Os01g0796400	371	367	410	1137	1105	1031	69.4673	64.6851	63.7775	189.234	175.163	167.637	2.33244e-14	1.46251	up
Os01g0797600	60	72	110	262	231	224	11.2346	12.6903	17.111	43.6053	36.6177	36.4217	2.13365e-07	1.50548	up
Os01g0799500	162	262	354	68	75	23	30.3334	46.1784	55.0664	11.3174	11.8889	3.73973	4.47903e-07	-2.10569	down
Os01g0800300	129	125	202	491	537	634	24.1544	22.0317	31.4221	81.7184	85.1243	103.086	1.44468e-10	1.80714	up
Os01g0800500	22	20	24	119	95	57	4.11935	3.52507	3.73331	19.8055	15.0592	9.26802	3.58707e-06	1.86746	up
Os01g0805300	447	615	669	359	330	164	83.6978	108.396	104.066	59.7493	52.311	26.6659	0.00257065	-1.02209	down
Os01g0805400	58	73	107	325	317	368	10.8601	12.8665	16.6444	54.0906	50.2503	59.8356	3.11653e-12	2.01312	up
Os01g0805600	107	118	106	29	16	13	20.035	20.7979	16.4888	4.82655	2.53629	2.11376	2.6983e-10	-2.40461	down
Os01g0805900	1659	1481	1634	674	626	847	310.637	261.032	254.176	112.176	99.2324	137.72	1.83297e-05	-1.13959	down
Os01g0812900	52	106	134	301	313	253	9.73666	18.6829	20.8443	50.0962	49.6162	41.137	1.26552e-05	1.49461	up
Os01g0813700	75	70	72	12	5	19	14.0433	12.3378	11.1999	1.99719	0.792591	3.08934	9.08659e-07	-2.35672	down
Os01g0813800	169	143	159	59	48	39	31.6441	25.2043	24.7332	9.81952	7.60888	6.34128	5.28553e-08	-1.66639	down
Os01g0814100	69	128	814	25	12	2	12.9198	22.5605	126.622	4.16082	1.90222	0.325194	0.00261449	-2.63189	down
Os01g0819100	39	43	61	12	27	6	7.30249	7.5789	9.48884	1.99719	4.27999	0.975581	0.00810382	-1.51461	down
Os01g0822900	350	345	404	148	170	89	65.5352	60.8075	62.8441	24.632	26.9481	14.4711	4.39589e-07	-1.42883	down
Os01g0823100	99	121	140	36	35	47	18.5371	21.3267	21.7777	5.99157	5.54814	7.64205	6.29682e-06	-1.54701	down
Os01g0826000	51	58	65	179	242	298	9.54941	10.2227	10.1111	29.7914	38.3614	48.4539	4.4036e-09	1.95315	up
Os01g0826900	278	235	291	149	151	83	52.0537	41.4196	45.2664	24.7985	23.9363	13.4955	0.000531742	-1.07724	down
Os01g0827300	24	22	17	75	58	62	4.49384	3.87758	2.64443	12.4824	9.19406	10.081	0.000408269	1.49049	up
Os01g0827700	48	32	45	8	6	12	8.98768	5.64012	6.99996	1.33146	0.95111	1.95116	0.000114433	-2.03484	down
Os01g0830500	105	94	120	258	293	268	19.6606	16.5678	18.6666	42.9396	46.4459	43.576	3.87698e-07	1.305	up
Os01g0832100	8	7	16	1	0	1	1.49795	1.23378	2.48888	0.166433	0	0.162597	0.00589592	-2.37469	down
Os01g0833500	36	19	35	9	9	8	6.74076	3.34882	5.44442	1.49789	1.42666	1.30077	0.0063216	-1.60267	down
Os01g0835500	57	58	108	40	21	29	10.6729	10.2227	16.7999	6.6573	3.32888	4.71531	0.00797288	-1.22577	down
Os01g0837200	37	35	35	2	8	6	6.92801	6.16888	5.44442	0.332865	1.26815	0.975581	2.7759e-05	-2.39057	down
Os01g0839100	3	7	28	174	82	19	0.56173	1.23378	4.35553	28.9593	12.9985	3.08934	0.00139823	2.25946	up
Os01g0840100	35	45	51	111	142	152	6.55352	7.93141	7.93329	18.474	22.5096	24.7147	6.10729e-06	1.54855	up
Os01g0842400	21	13	13	2	1	2	3.93211	2.2913	2.02221	0.332865	0.158518	0.325194	0.0014708	-2.40712	down
Os01g0844300	20	30	31	163	156	201	3.74487	5.28761	4.8222	27.1285	24.7289	32.682	4.02833e-14	2.54687	up
Os01g0845100	2	9	5	21	42	32	0.374487	1.58628	0.777774	3.49508	6.65777	5.2031	0.000676847	2.14636	up
Os01g0846300	120	91	139	344	290	190	22.4692	16.0391	21.6221	57.2528	45.9703	30.8934	0.000275683	1.1544	up
Os01g0848900	205	178	209	925	818	896	38.3849	31.3731	32.5109	153.95	129.668	145.687	2.26344e-21	2.08828	up
Os01g0849600	1	0	3	57	67	80	0.187243	0	0.466664	9.48666	10.6207	13.0077	1.86858e-14	4.51947	up
Os01g0850100	186	152	185	430	399	340	34.8273	26.7905	28.7776	71.566	63.2488	55.2829	6.25752e-06	1.1019	up
Os01g0850700	598	550	724	257	206	161	111.972	96.9395	112.622	42.7732	32.6548	26.1781	4.50047e-11	-1.58124	down
Os01g0850900	137	124	133	326	332	311	25.6523	21.8554	20.6888	54.257	52.6281	50.5676	3.63974e-07	1.24037	up
Os01g0851100	23	29	49	135	111	45	4.3066	5.11135	7.62218	22.4684	17.5955	7.31686	0.00547263	1.37136	up
Os01g0855000	157	173	191	83	65	72	29.3972	30.4919	29.711	13.8139	10.3037	11.707	1.39709e-05	-1.23056	down
Os01g0856500	142	194	201	91	76	31	26.5886	34.1932	31.2665	15.1454	12.0474	5.0405	0.000399585	-1.40455	down
Os01g0859300	3	9	8	47	36	42	0.56173	1.58628	1.24444	7.82233	5.70666	6.82907	1.26585e-05	2.32338	up
Os01g0862200	886	1008	1077	275	303	290	165.898	177.664	167.532	45.769	48.031	47.1531	7.36525e-18	-1.76491	down
Os01g0862600	38	53	64	161	130	99	7.11525	9.34144	9.95551	26.7956	20.6074	16.0971	0.000287639	1.24958	up
Os01g0862800	49	42	43	7	5	3	9.17493	7.40265	6.68885	1.16503	0.792591	0.487791	8.05591e-08	-2.81542	down
Os01g0863300	3	18	23	203	212	49	0.56173	3.17256	3.57776	33.7858	33.6059	7.96725	3.91144e-07	2.89143	up
Os01g0863500	119	141	146	30	50	60	22.282	24.8518	22.711	4.99298	7.92591	9.75581	0.000119351	-1.46181	down
Os01g0863800	20	21	27	7	5	6	3.74487	3.70133	4.19998	1.16503	0.792591	0.975581	0.00774597	-1.66924	down
Os01g0864700	66	65	96	47	34	20	12.3581	11.4565	14.9333	7.82233	5.38962	3.25194	0.00989875	-1.13002	down
Os01g0866200	44	63	84	8	17	16	8.23871	11.104	13.0666	1.33146	2.69481	2.60155	1.65753e-05	-2.02717	down
Os01g0866500	25	13	18	63	65	63	4.68109	2.2913	2.79999	10.4853	10.3037	10.2436	0.000222483	1.61576	up
Os01g0866750	52	52	84	32	26	13	9.73666	9.16519	13.0666	5.32584	4.12148	2.11376	0.00438833	-1.33163	down
Os01g0867300	64	71	207	676	474	278	11.9836	12.514	32.1998	112.508	75.1377	45.2019	2.17383e-05	1.89926	up
Os01g0869800	1815	2026	2548	978	799	565	339.847	357.09	396.354	162.771	126.656	91.8672	2.14008e-09	-1.44692	down
Os01g0870500	17	20	11	1	4	1	3.18314	3.52507	1.7111	0.166433	0.634073	0.162597	0.00324995	-2.26066	down
Os01g0871600	16	19	35	3	0	0	2.99589	3.34882	5.44442	0.499298	0	0	1.34981e-05	-3.19092	down
Os01g0872650	27	20	21	4	6	2	5.05557	3.52507	3.26665	0.66573	0.95111	0.325194	0.00126074	-2.11302	down
Os01g0876400	178	101	114	379	461	263	33.3293	17.8016	17.7332	63.078	73.0769	42.763	0.000129173	1.36581	up
Os01g0878900	546	493	587	20	19	12	102.235	86.893	91.3106	3.32865	3.01185	1.95116	6.14284e-61	-4.82967	down
Os01g0881300	354	361	362	132	99	26	66.2842	63.6275	56.3108	21.9691	15.6933	4.22752	8.8985e-06	-1.97495	down
Os01g0882800	10	25	25	1	1	0	1.87243	4.40634	3.88887	0.166433	0.158518	0	1.77582e-05	-3.23785	down
Os01g0883900	456	398	480	183	226	192	85.383	70.1489	74.6663	30.4572	35.8251	31.2186	2.58661e-06	-1.15046	down
Os01g0884300	198	415	532	1996	2053	1087	37.0742	73.1452	82.7551	332.199	325.438	176.743	8.92322e-09	2.03853	up
Os01g0885300	329	372	358	132	83	175	61.6031	65.5663	55.6886	21.9691	13.157	28.4544	0.000106708	-1.38282	down
Os01g0892800	527	564	628	172	255	274	98.6773	99.407	97.6884	28.6264	40.4222	44.5515	1.82993e-05	-1.26226	down
Os01g0893400	104	86	95	44	37	49	19.4733	15.1578	14.7777	7.32303	5.86518	7.96725	0.0031055	-1.10475	down
Os01g0894600	561	528	511	240	178	226	105.044	93.0619	79.4885	39.9438	28.2163	36.7469	5.92207e-07	-1.30822	down
Os01g0896300	31	19	29	7	0	6	5.80455	3.34882	4.51109	1.16503	0	0.975581	0.00277998	-2.10328	down
Os01g0896400	39	60	55	5	2	2	7.30249	10.5752	8.55551	0.832163	0.317037	0.325194	1.79562e-10	-3.51615	down
Os01g0897300	80	77	66	19	16	5	14.9795	13.5715	10.2666	3.16222	2.53629	0.812984	4.49775e-07	-2.32117	down
Os01g0907200	142	117	165	43	36	45	26.5886	20.6217	25.6665	7.1566	5.70666	7.31686	8.64169e-08	-1.71995	down
Os01g0907600	3	1	1	164	142	46	0.56173	0.176254	0.155555	27.2949	22.5096	7.47945	1.06092e-16	4.85748	up
Os01g0908600	41	60	73	11	6	13	7.67698	10.5752	11.3555	1.83076	0.95111	2.11376	1.58311e-06	-2.30155	down
Os01g0909400	21	27	92	8	12	9	3.93211	4.75885	14.311	1.33146	1.90222	1.46337	0.00248885	-1.90868	down
Os01g0910800	3	5	5	354	417	58	0.56173	0.881268	0.777774	58.9171	66.1021	9.43062	1.62838e-18	4.94039	up
Os01g0912700	607	572	729	350	291	300	113.657	100.817	113.399	58.2514	46.1288	48.7791	4.61805e-06	-1.02409	down
Os01g0913000	1197	1342	1365	523	526	458	224.13	236.532	212.332	87.0443	83.3806	74.4694	3.22485e-13	-1.382	down
Os01g0914400	122	150	143	24	31	34	22.8437	26.438	22.2443	3.99438	4.91407	5.52829	1.10837e-10	-2.13949	down
Os01g0915600	111	118	204	90	45	47	20.784	20.7979	31.7332	14.9789	7.13332	7.64205	0.0036154	-1.19853	down
Os01g0916350	302	265	283	824	810	553	56.5475	46.7072	44.022	137.14	128.4	89.9161	1.36004e-07	1.28933	up
Os01g0916400	105	113	111	308	325	307	19.6606	19.9167	17.2666	51.2612	51.5184	49.9172	2.08479e-09	1.45379	up
Os01g0917700	24	28	46	14	5	7	4.49384	4.9351	7.15552	2.33006	0.792591	1.13818	0.0046963	-1.68727	down
Os01g0922700	113	105	149	35	55	70	21.1585	18.5066	23.1777	5.82514	8.7185	11.3818	0.00610537	-1.13101	down
Os01g0927300	331	269	277	79	110	156	61.9776	47.4122	43.0887	13.1482	17.437	25.3651	0.000572403	-1.29178	down
Os01g0929000	78	72	90	29	24	33	14.605	12.6903	13.9999	4.82655	3.80444	5.3657	0.000182718	-1.42069	down
Os01g0929200	161	144	123	73	62	75	30.1462	25.3805	19.1332	12.1496	9.82813	12.1948	0.00350101	-1.01994	down
Os01g0931200	34	38	44	1	4	4	6.36628	6.69764	6.84441	0.166433	0.634073	0.650387	6.98765e-08	-3.11766	down
Os01g0933200	38	66	57	132	125	129	7.11525	11.6327	8.86662	21.9691	19.8148	20.975	0.000518921	1.19164	up
Os01g0934100	12	17	39	92	56	54	2.24692	2.99631	6.06664	15.3118	8.87702	8.78023	0.0054388	1.42825	up
Os01g0934600	72	91	74	4	6	6	13.4815	16.0391	11.5111	0.66573	0.95111	0.975581	2.92997e-14	-3.52625	down
Os01g0935800	12	27	50	8	4	3	2.24692	4.75885	7.77774	1.33146	0.634073	0.487791	0.00188724	-2.10321	down
Os01g0939600	281	281	303	98	97	107	52.6154	49.5273	47.1331	16.3104	15.3763	17.3979	2.56917e-09	-1.50239	down
Os01g0940800	220	271	250	857	836	612	41.1935	47.7647	38.8887	142.633	132.521	99.5093	4.07796e-12	1.56736	up
Os01g0941200	31	32	23	7	5	6	5.80455	5.64012	3.57776	1.16503	0.792591	0.975581	0.000684557	-1.99148	down
Os01g0944100	414	405	369	2358	2475	3191	77.5188	71.3827	57.3997	392.448	392.333	518.847	5.06516e-25	2.65898	up
Os01g0944900	30	21	25	69	55	55	5.6173	3.70133	3.88887	11.4838	8.7185	8.94283	0.00958813	1.12858	up
Os01g0945300	946	722	798	178	431	226	177.132	127.255	124.133	29.625	68.3214	36.7469	3.82107e-05	-1.5218	down
Os01g0946500	25	33	22	53	98	102	4.68109	5.81637	3.4222	8.82093	15.5348	16.5849	0.000966016	1.5202	up
Os01g0946600	13	33	33	149	131	134	2.43416	5.81637	5.13331	24.7985	20.7659	21.788	1.45821e-09	2.24473	up
Os01g0946700	105	102	129	502	470	475	19.6606	17.9779	20.0666	83.5492	74.5036	77.2335	1.1928e-19	2.04175	up
Os01g0948200	20	32	48	75	99	92	3.74487	5.64012	7.46663	12.4824	15.6933	14.9589	0.00153586	1.32756	up
Os01g0948600	1763	2021	2168	5590	8094	10193	330.11	356.209	337.243	930.358	1283.05	1657.35	8.16906e-11	1.93237	up
Os01g0949700	34	41	40	115	88	66	6.36628	7.2264	6.22219	19.1397	13.9496	10.7314	0.00313233	1.12997	up
Os01g0949750	190	205	225	495	481	720	35.5762	36.132	34.9998	82.3841	76.2473	117.07	3.08055e-06	1.39853	up
Os01g0950900	6	8	7	65	85	28	1.12346	1.41003	1.08888	10.8181	13.4741	4.55271	5.8766e-07	2.6623	up
Os01g0951100	112	93	105	31	50	58	20.9713	16.3916	16.3333	5.15941	7.92591	9.43062	0.007706	-1.10797	down
Os01g0952000	742	779	833	116	71	89	138.935	137.302	129.577	19.3062	11.2548	14.4711	1.15976e-34	-3.03796	down
Os01g0952800	1475	1492	1552	664	647	624	276.184	262.97	241.421	110.511	102.561	101.46	1.76374e-10	-1.23348	down
Os01g0952900	11	9	8	44	37	47	2.05968	1.58628	1.24444	7.32303	5.86518	7.64205	9.82677e-05	1.95516	up
Os01g0954000	52	42	65	297	308	372	9.73666	7.40265	10.1111	49.4305	48.8236	60.486	7.31867e-18	2.51666	up
Os01g0955100	80	86	97	443	468	391	14.9795	15.1578	15.0888	73.7296	74.1866	63.5754	6.08993e-23	2.23181	up
Os01g0957100	22	17	26	6	4	3	4.11935	2.99631	4.04442	0.998596	0.634073	0.487791	0.00258827	-1.96736	down
Os01g0958700	139	141	131	336	308	348	26.0268	24.8518	20.3777	55.9214	48.8236	56.5837	3.49805e-06	1.21295	up
Os01g0959100	45	62	59	191	230	274	8.42595	10.9277	9.17773	31.7886	36.4592	44.5515	4.79581e-10	1.97391	up
Os01g0962100	26	42	45	174	168	107	4.86833	7.40265	6.99996	28.9593	26.6311	17.3979	4.10527e-08	1.87003	up
Os01g0964000	45	42	48	99	91	111	8.42595	7.40265	7.46663	16.4768	14.4252	18.0482	0.00225567	1.08993	up
Os01g0965000	13	16	17	4	2	2	2.43416	2.82006	2.64443	0.66573	0.317037	0.325194	0.00720615	-1.99451	down
Os01g0965900	263	240	267	672	616	660	49.245	42.3009	41.5331	111.843	97.6473	107.314	8.92322e-09	1.28808	up
Os01g0971400	171	165	155	40	49	35	32.0186	29.0818	24.111	6.6573	7.7674	5.69089	1.78868e-10	-1.94757	down
Os01g0971800	17	21	21	60	59	46	3.18314	3.70133	3.26665	9.98596	9.35258	7.47945	0.00142516	1.3618	up
Os01g0973000	47	50	67	20	18	27	8.80044	8.81268	10.4222	3.32865	2.85333	4.39011	0.00612852	-1.25065	down
Os01g0974200	6227	9912	13954	3023	4628	5284	1165.96	1747.03	2170.61	503.126	733.623	859.162	0.00206743	-1.14471	down
Os01g0976300	87	98	124	528	593	738	16.2902	17.2729	19.2888	87.8764	94.0013	119.996	9.11067e-20	2.50373	up
Os02g0101000	1015	925	919	1741	2529	2054	190.052	163.035	142.955	289.759	400.893	333.974	3.33312e-05	1.08729	up
Os02g0101400	38	44	47	6	7	7	7.11525	7.75516	7.31107	0.998596	1.10963	1.13818	1.15833e-06	-2.42915	down
Os02g0106100	3	2	2	17	33	7	0.56173	0.352507	0.31111	2.82935	5.2311	1.13818	0.00428739	2.20343	up
Os02g0112900	61	57	84	592	696	852	11.4218	10.0465	13.0666	98.5281	110.329	138.533	1.01368e-30	3.28306	up
Os02g0113200	20	18	22	44	53	78	3.74487	3.17256	3.4222	7.32303	8.40147	12.6826	0.00315451	1.4194	up
Os02g0115700	8552	8444	9949	4830	3400	3512	1601.31	1488.29	1547.61	803.869	538.962	571.04	3.15725e-08	-1.20585	down
Os02g0120800	642	625	701	263	215	207	120.21	110.158	109.044	43.7718	34.0814	33.6575	8.16948e-13	-1.52495	down
Os02g0125400	30	37	31	8	7	9	5.6173	6.52138	4.8222	1.33146	1.10963	1.46337	0.000739979	-1.83029	down
Os02g0129300	852	760	818	295	249	350	159.531	133.953	127.244	49.0976	39.471	56.9089	1.0196e-07	-1.42204	down
Os02g0134300	451	462	466	1334	1503	1705	84.4468	81.4292	72.4885	222.021	238.253	277.228	2.98128e-12	1.66299	up
Os02g0136150	41	48	33	115	100	165	7.67698	8.46017	5.13331	19.1397	15.8518	26.8285	0.000146857	1.5264	up
Os02g0137200	665	633	673	346	390	223	124.517	111.569	104.688	57.5857	61.8221	36.2591	8.43411e-05	-1.05621	down
Os02g0139000	100	68	95	658	604	694	18.7243	11.9852	14.7777	109.513	95.745	112.842	1.30113e-26	2.78823	up
Os02g0140800	1	2	1	51	57	7	0.187243	0.352507	0.155555	8.48806	9.03554	1.13818	3.06087e-06	3.37503	up
Os02g0141100	47	58	57	23	17	15	8.80044	10.2227	8.86662	3.82795	2.69481	2.43895	0.000604416	-1.48483	down
Os02g0158100	42	37	39	7	12	13	7.86422	6.52138	6.06664	1.16503	1.90222	2.11376	0.000879891	-1.71862	down
Os02g0158900	0	0	0	9	7	7	0	0	0	1.49789	1.10963	1.13818	0.00352982	2.6036	up
Os02g0161900	6233	6386	6358	20780	20088	22531	1167.09	1125.56	989.017	3458.47	3184.32	3663.47	1.75715e-16	1.68756	up
Os02g0162600	37	36	44	346	366	270	6.92801	6.34513	6.84441	57.5857	58.0177	43.9011	1.21087e-28	2.94574	up
Os02g0168100	83	85	92	568	737	826	15.5412	14.9816	14.311	94.5337	116.828	134.305	7.45721e-27	2.92613	up
Os02g0168200	4	5	6	65	72	25	0.748974	0.881268	0.933329	10.8181	11.4133	4.06492	1.51087e-07	2.91773	up
Os02g0168400	17	24	33	6	5	4	3.18314	4.23009	5.13331	0.998596	0.792591	0.650387	0.00163808	-1.96976	down
Os02g0170000	482	434	450	255	206	52	90.2513	76.4941	69.9996	42.4403	32.6548	8.45504	0.00440073	-1.37279	down
Os02g0175400	179	135	152	80	69	75	33.5166	23.7942	23.6443	13.3146	10.9378	12.1948	0.00119773	-1.05145	down
Os02g0178700	63	60	57	3	2	4	11.7963	10.5752	8.86662	0.499298	0.317037	0.650387	1.15413e-12	-3.75215	down
Os02g0181900	31	34	26	106	99	100	5.80455	5.99262	4.04442	17.6419	15.6933	16.2597	3.06546e-06	1.63251	up
Os02g0182600	121	112	119	25	44	24	22.6565	19.7404	18.511	4.16082	6.9748	3.90232	2.79475e-07	-1.85679	down
Os02g0190500	49	30	41	10	14	11	9.17493	5.28761	6.37775	1.66433	2.21926	1.78857	0.00156663	-1.63762	down
Os02g0191300	226	207	211	1236	1120	1280	42.317	36.4845	32.8221	205.711	177.54	208.124	4.6119e-27	2.41814	up
Os02g0191600	4	2	4	17	18	23	0.748974	0.352507	0.622219	2.82935	2.85333	3.73973	0.00330144	2.04017	up
Os02g0192700	233	224	304	99	88	67	43.6277	39.4808	47.2886	16.4768	13.9496	10.894	3.78839e-09	-1.56669	down
Os02g0193600	30	29	34	7	6	2	5.6173	5.11135	5.28886	1.16503	0.95111	0.325194	7.60958e-05	-2.30233	down
Os02g0196800	645	613	654	3340	2960	1203	120.772	108.043	101.733	555.885	469.214	195.604	9.67126e-08	1.82401	up
Os02g0197600	10701	10480	12506	4866	3908	3148	2003.69	1847.14	1945.37	809.861	619.489	511.855	3.97943e-13	-1.50753	down
Os02g0198400	25	26	27	8	8	2	4.68109	4.58259	4.19998	1.33146	1.26815	0.325194	0.00300697	-1.85167	down
Os02g0202000	32	30	41	2	5	8	5.99179	5.28761	6.37775	0.332865	0.792591	1.30077	4.47099e-05	-2.38401	down
Os02g0208300	63	42	50	249	274	156	11.7963	7.40265	7.77774	41.4417	43.434	25.3651	1.47408e-09	1.99071	up
Os02g0208500	1559	1626	1753	215	319	371	291.912	286.588	272.688	35.783	50.5673	60.3234	3.14726e-17	-2.37459	down
Os02g0209300	39	42	59	108	202	113	7.30249	7.40265	9.17773	17.9747	32.0207	18.3734	9.70415e-05	1.49069	up
Os02g0212300	49	59	57	119	137	169	9.17493	10.399	8.86662	19.8055	21.717	27.4789	0.000180603	1.29575	up
Os02g0218700	9	5	9	76	71	24	1.68519	0.881268	1.39999	12.6489	11.2548	3.90232	6.8504e-06	2.47737	up
Os02g0219200	134	97	129	26	19	9	25.0906	17.0966	20.0666	4.32725	3.01185	1.46337	5.07721e-11	-2.60243	down
Os02g0226300	17	44	58	164	151	90	3.18314	7.75516	9.02218	27.2949	23.9363	14.6337	0.000221182	1.62699	up
Os02g0230300	953	938	1064	38	75	50	178.443	165.326	165.51	6.32444	11.8889	8.12984	8.75899e-49	-4.06183	down
Os02g0232900	1437	1581	1870	434	701	383	269.069	278.657	290.887	72.2318	111.121	62.2746	9.26796e-10	-1.66656	down
Os02g0234700	85	116	99	27	29	10	15.9157	20.4454	15.3999	4.49368	4.59703	1.62597	4.48899e-07	-2.08272	down
Os02g0236600	50	54	198	39	24	13	9.36217	9.51769	30.7998	6.49087	3.80444	2.11376	0.00282237	-1.74472	down
Os02g0240300	130	185	459	37	20	5	24.3416	32.6069	71.3996	6.15801	3.17037	0.812984	9.12315e-10	-3.21545	down
Os02g0241100	53	65	77	148	212	202	9.9239	11.4565	11.9777	24.632	33.6059	32.8446	5.68639e-06	1.45902	up
Os02g0244100	31	47	46	118	132	117	5.80455	8.28392	7.15552	19.639	20.9244	19.0238	6.13363e-06	1.48306	up
Os02g0244600	109	97	102	191	243	232	20.4095	17.0966	15.8666	31.7886	38.5199	37.7225	0.000434855	1.05417	up
Os02g0247800	22	18	21	102	100	82	4.11935	3.17256	3.26665	16.9761	15.8518	13.3329	7.17506e-09	2.07292	up
Os02g0254700	671	556	625	1642	1592	1287	125.64	97.997	97.2217	273.282	252.361	209.262	1.74778e-08	1.22642	up
Os02g0256100	52	48	58	8	15	6	9.73666	8.46017	9.02218	1.33146	2.37777	0.975581	2.43942e-06	-2.25159	down
Os02g0257200	3	1	1	47	42	21	0.56173	0.176254	0.155555	7.82233	6.65777	3.41453	8.26916e-08	3.44537	up
Os02g0257300	163	224	250	88	52	65	30.5207	39.4808	38.8887	14.6461	8.24295	10.5688	4.46821e-07	-1.59239	down
Os02g0258200	79	91	96	15	10	6	14.7922	16.0391	14.9333	2.49649	1.58518	0.975581	1.59473e-12	-2.90807	down
Os02g0258250	86	99	90	12	7	7	16.1029	17.4491	13.9999	1.99719	1.10963	1.13818	2.10045e-14	-3.17598	down
Os02g0258800	103	90	90	720	726	556	19.2861	15.8628	13.9999	119.831	115.084	90.4038	5.83335e-31	2.71637	up
Os02g0261100	649	676	789	1615	2037	2560	121.521	119.147	122.733	268.789	322.902	416.248	7.87769e-08	1.5046	up
Os02g0264800	863	1055	1081	96	137	56	161.591	185.948	168.155	15.9775	21.717	9.10542	6.75499e-29	-3.2882	down
Os02g0266000	115	105	93	238	219	253	21.533	18.5066	14.4666	39.611	34.7155	41.137	0.000199735	1.11516	up
Os02g0266800	74	102	124	239	385	324	13.856	17.9779	19.2888	39.7774	61.0295	52.6814	5.14693e-07	1.58966	up
Os02g0269600	75	79	53	261	269	339	14.0433	13.924	8.2444	43.4389	42.6414	55.1203	1.81645e-09	1.95542	up
Os02g0274100	771	789	839	1746	1837	2019	144.365	139.064	130.51	290.591	291.198	328.283	8.78787e-08	1.18218	up
Os02g0274900	2205	2068	2568	5910	15728	10676	412.872	364.492	399.465	983.617	2493.18	1735.88	1.29719e-09	2.11536	up
Os02g0281000	382	300	299	169	167	155	71.527	52.8761	46.5109	28.1271	26.4726	25.2025	0.00039807	-1.00886	down
Os02g0285300	27	32	50	1	6	3	5.05557	5.64012	7.77774	0.166433	0.95111	0.487791	1.96824e-06	-2.87527	down
Os02g0302200	58	50	70	139	121	149	10.8601	8.81268	10.8888	23.1341	19.1807	24.2269	0.000530463	1.14104	up
Os02g0303200	29	30	30	11	11	6	5.43006	5.28761	4.66664	1.83076	1.7437	0.975581	0.00667463	-1.52476	down
Os02g0306401	163	226	341	76	63	75	30.5207	39.8333	53.0442	12.6489	9.98665	12.1948	2.23514e-07	-1.69638	down
Os02g0308400	76	130	162	4	6	0	14.2305	22.913	25.1999	0.66573	0.95111	0	5.07176e-19	-4.53333	down
Os02g0313700	21	34	21	116	104	120	3.93211	5.99262	3.26665	19.3062	16.4859	19.5116	4.66124e-08	2.01889	up
Os02g0318450	19	11	17	1	1	2	3.55762	1.93879	2.64443	0.166433	0.158518	0.325194	0.00074034	-2.56452	down
Os02g0318600	13	17	8	2	0	0	2.43416	2.99631	1.24444	0.332865	0	0	0.00154154	-2.63223	down
Os02g0320800	61	47	68	23	12	18	11.4218	8.28392	10.5777	3.82795	1.90222	2.92674	0.000292839	-1.62699	down
Os02g0321600	18	29	35	6	8	2	3.37038	5.11135	5.44442	0.998596	1.26815	0.325194	0.00136311	-2.01868	down
Os02g0326700	1634	1383	1429	379	434	382	305.956	243.759	222.288	63.078	68.7969	62.112	3.38229e-17	-1.88969	down
Os02g0332450	132	118	91	579	539	487	24.7161	20.7979	14.1555	96.3645	85.4413	79.1847	1.77521e-15	2.12529	up
Os02g0445100	53	66	88	4	7	5	9.9239	11.6327	13.6888	0.66573	1.10963	0.812984	3.83319e-12	-3.31907	down
Os02g0445600	40	44	53	6	8	9	7.48974	7.75516	8.2444	0.998596	1.26815	1.46337	1.84124e-06	-2.33449	down
Os02g0448400	542	510	519	255	225	219	101.486	89.8893	80.7329	42.4403	35.6666	35.6087	2.34685e-07	-1.17825	down
Os02g0460200	60	73	78	191	152	130	11.2346	12.8665	12.1333	31.7886	24.0948	21.1376	0.00031013	1.09723	up
Os02g0463401	8	4	11	113	169	114	1.49795	0.705014	1.7111	18.8069	26.7896	18.536	9.91109e-19	3.7466	up
Os02g0466400	6	5	11	415	314	268	1.12346	0.881268	1.7111	69.0695	49.7747	43.576	7.36783e-42	5.0996	up
Os02g0473200	104	62	80	335	370	203	19.4733	10.9277	12.4444	55.7549	58.6518	33.0072	2.01753e-07	1.75024	up
Os02g0483500	8	7	20	54	34	41	1.49795	1.23378	3.1111	8.98736	5.38962	6.66647	0.00214732	1.67869	up
Os02g0488600	55	62	69	128	126	159	10.2984	10.9277	10.7333	21.3034	19.9733	25.8529	0.00105407	1.09595	up
Os02g0489800	11	14	11	3	1	0	2.05968	2.46755	1.7111	0.499298	0.158518	0	0.00797288	-2.20344	down
Os02g0503900	7	7	7	27	38	31	1.3107	1.23378	1.08888	4.49368	6.02369	5.0405	0.000579215	1.91242	up
Os02g0505500	20	25	29	5	7	1	3.74487	4.40634	4.51109	0.832163	1.10963	0.162597	0.00116919	-2.1163	down
Os02g0508100	205	263	297	391	783	835	38.3849	46.3547	46.1998	65.0751	124.12	135.768	0.000365992	1.32875	up
Os02g0511400	17	26	20	36	77	75	3.18314	4.58259	3.1111	5.99157	12.2059	12.1948	0.00504195	1.42958	up
Os02g0511600	38	44	42	7	5	9	7.11525	7.75516	6.5333	1.16503	0.792591	1.46337	6.94366e-06	-2.30414	down
Os02g0511800	3	7	6	24	20	33	0.56173	1.23378	0.933329	3.99438	3.17037	5.3657	0.00269326	1.91497	up
Os02g0513100	11	8	9	140	123	138	2.05968	1.41003	1.39999	23.3006	19.4977	22.4384	2.36044e-20	3.55898	up
Os02g0517300	166	140	136	402	318	312	31.0824	24.6755	21.1554	66.9059	50.4088	50.7302	2.59799e-05	1.15111	up
Os02g0522300	1170	1152	1215	622	725	361	219.075	203.044	188.999	103.521	114.926	58.6975	0.000251342	-1.06599	down
Os02g0526400	164	163	180	963	935	1188	30.7079	28.7293	27.9999	160.275	148.215	193.165	3.7567e-25	2.52604	up
Os02g0527200	22	22	59	273	102	93	4.11935	3.87758	9.17773	45.4361	16.1689	15.1215	0.000126623	1.952	up
Os02g0540400	6	5	7	23	25	24	1.12346	0.881268	1.08888	3.82795	3.96296	3.90232	0.00542374	1.71074	up
Os02g0542500	38	38	39	9	7	4	7.11525	6.69764	6.06664	1.49789	1.10963	0.650387	1.38697e-05	-2.27763	down
Os02g0543900	64	86	87	23	46	34	11.9836	15.1578	13.5333	3.82795	7.29184	5.52829	0.00779	-1.14749	down
Os02g0548900	24	20	21	55	72	58	4.49384	3.52507	3.26665	9.15379	11.4133	9.43062	0.00100623	1.3868	up
Os02g0551100	173	189	185	713	683	789	32.3931	33.3119	28.7776	118.666	108.268	128.289	7.38965e-17	1.93362	up
Os02g0555300	11	6	10	88	94	93	2.05968	1.05752	1.55555	14.6461	14.9007	15.1215	1.38048e-13	3.07267	up
Os02g0566000	85	81	118	149	188	265	15.9157	14.2765	18.3555	24.7985	29.8014	43.0882	0.00750571	1.03826	up
Os02g0566800	32	41	42	70	95	88	5.99179	7.2264	6.5333	11.6503	15.0592	14.3085	0.00620232	1.06655	up
Os02g0567800	11	15	20	36	50	41	2.05968	2.6438	3.1111	5.99157	7.92591	6.66647	0.00787815	1.33285	up
Os02g0568700	5	6	3	18	18	29	0.936217	1.05752	0.466664	2.99579	2.85333	4.71531	0.00782659	1.81701	up
Os02g0570400	20	25	27	88	103	101	3.74487	4.40634	4.19998	14.6461	16.3274	16.4223	1.0575e-07	1.90192	up
Os02g0571100	14	17	18	80	77	67	2.62141	2.99631	2.79999	13.3146	12.2059	10.894	1.36058e-07	2.03703	up
Os02g0571900	37	25	39	117	97	69	6.92801	4.40634	6.06664	19.4726	15.3763	11.2192	0.000360425	1.37242	up
Os02g0574500	120	109	91	444	402	486	22.4692	19.2116	14.1555	73.8961	63.7243	79.0221	2.01941e-12	1.96262	up
Os02g0575000	64	92	71	132	231	183	11.9836	16.2153	11.0444	21.9691	36.6177	29.7552	0.00129761	1.18556	up
Os02g0575200	36	58	63	14	20	5	6.74076	10.2227	9.79995	2.33006	3.17037	0.812984	0.000450039	-1.83681	down
Os02g0579000	9	17	22	33	64	47	1.68519	2.99631	3.4222	5.49228	10.1452	7.64205	0.00739128	1.43073	up
Os02g0579300	19	14	28	2	5	6	3.55762	2.46755	4.35553	0.332865	0.792591	0.975581	0.00938415	-1.82144	down
Os02g0579600	19	29	34	66	66	56	3.55762	5.11135	5.28886	10.9846	10.4622	9.10542	0.00845891	1.11158	up
Os02g0580500	2	7	7	35	30	18	0.374487	1.23378	1.08888	5.82514	4.75555	2.92674	0.00167767	1.98538	up
Os02g0580900	37	46	96	241	286	169	6.92801	8.10767	14.9333	40.1103	45.3362	27.4789	8.12629e-07	1.84531	up
Os02g0581100	281	321	406	74	140	141	52.6154	56.5774	63.1552	12.316	22.1926	22.9262	3.56942e-05	-1.43914	down
Os02g0583000	115	116	134	54	54	66	21.533	20.4454	20.8443	8.98736	8.55999	10.7314	0.00170111	-1.04522	down
Os02g0583700	7539	9304	9954	16905	20994	26715	1411.63	1639.86	1548.39	2813.54	3327.93	4343.77	1.81128e-05	1.2302	up
Os02g0585650	2	6	6	26	40	25	0.374487	1.05752	0.933329	4.32725	6.34073	4.06492	0.00017386	2.27636	up
Os02g0586000	10	19	17	105	122	112	1.87243	3.34882	2.64443	17.4754	19.3392	18.2108	5.48485e-13	2.69386	up
Os02g0586900	382	473	442	3726	3835	2375	71.527	83.368	68.7552	620.128	607.918	386.167	9.41148e-35	2.82973	up
Os02g0589000	63	62	67	17	19	18	11.7963	10.9277	10.4222	2.82935	3.01185	2.92674	1.32161e-05	-1.74372	down
Os02g0589700	68	49	61	10	18	15	12.7326	8.63643	9.48884	1.66433	2.85333	2.43895	2.37323e-05	-1.91315	down
Os02g0589900	31	38	31	2	4	13	5.80455	6.69764	4.8222	0.332865	0.634073	2.11376	0.00235502	-1.99158	down
Os02g0590200	77	76	68	23	17	14	14.4177	13.3953	10.5777	3.82795	2.69481	2.27636	1.15189e-06	-1.94573	down
Os02g0590400	159	159	174	71	79	69	29.7717	28.0243	27.0665	11.8167	12.5229	11.2192	3.74202e-05	-1.16094	down
Os02g0592200	29	32	28	95	66	65	5.43006	5.64012	4.35553	15.8111	10.4622	10.5688	0.00188724	1.23727	up
Os02g0592400	373	410	450	1043	1185	1552	69.8418	72.264	69.9996	173.589	187.844	252.35	1.1102e-08	1.56367	up
Os02g0593500	628	608	585	136	221	223	117.589	107.162	90.9995	22.6348	35.0325	36.2591	1.0602e-07	-1.61098	down
Os02g0594166	279	288	288	104	92	117	52.2409	50.761	44.7998	17.309	14.5837	19.0238	1.16913e-07	-1.43053	down
Os02g0594232	127	124	112	35	69	64	23.7799	21.8554	17.4221	5.82514	10.9378	10.4062	0.00976233	-1.07289	down
Os02g0596000	981	973	1191	438	502	474	183.686	171.495	185.266	72.8975	79.5762	77.0709	7.4043e-08	-1.15158	down
Os02g0609000	5	0	4	13	20	27	0.936217	0	0.622219	2.16362	3.17037	4.39011	0.00624711	2.08294	up
Os02g0611200	705	619	804	1700	1657	2156	132.007	109.101	125.066	282.935	262.665	350.559	2.16795e-07	1.32929	up
Os02g0612900	391	393	480	1576	1588	1217	73.2122	69.2677	74.6663	262.298	251.727	197.88	6.99981e-19	1.73581	up
Os02g0614200	61	77	97	180	176	210	11.4218	13.5715	15.0888	29.9579	27.8992	34.1453	8.80906e-05	1.21827	up
Os02g0614600	27	31	37	5	2	6	5.05557	5.46386	5.75553	0.832163	0.317037	0.975581	2.80806e-05	-2.45878	down
Os02g0615800	1687	1488	1323	829	827	584	315.88	262.265	205.799	137.973	131.095	94.9566	9.1576e-05	-1.03056	down
Os02g0616600	65	56	61	185	180	305	12.1708	9.8702	9.48884	30.79	28.5333	49.592	1.00548e-06	1.77837	up
Os02g0617100	184	135	178	27	62	48	34.4528	23.7942	27.6887	4.49368	9.82813	7.80465	3.63337e-06	-1.77488	down
Os02g0618100	139	186	167	331	394	569	26.0268	32.7832	25.9776	55.0892	62.4562	92.5176	9.09583e-05	1.33436	up
Os02g0622500	68	74	73	444	381	213	12.7326	13.0428	11.3555	73.8961	60.3955	34.6331	5.55414e-12	2.13462	up
Os02g0628600	103	127	130	70	44	60	19.2861	22.3842	20.2221	11.6503	6.9748	9.75581	0.00370493	-1.02754	down
Os02g0629000	11	11	24	76	79	33	2.05968	1.93879	3.73331	12.6489	12.5229	5.3657	0.000373838	1.81018	up
Os02g0629200	918	958	1185	484	314	309	171.889	168.851	184.332	80.5534	49.7747	50.2424	3.57366e-09	-1.46135	down
Os02g0629800	463	618	703	142	167	305	86.6937	108.925	109.355	23.6334	26.4726	49.592	0.00016651	-1.44209	down
Os02g0630300	3	9	6	60	53	58	0.56173	1.58628	0.933329	9.98596	8.40147	9.43062	5.28601e-09	2.88217	up
Os02g0633300	89	79	97	37	37	49	16.6647	13.924	15.0888	6.15801	5.86518	7.96725	0.00529079	-1.06987	down
Os02g0639100	56	55	53	18	11	22	10.4856	9.69395	8.2444	2.99579	1.7437	3.57713	0.000730921	-1.57352	down
Os02g0639500	42	62	64	16	12	4	7.86422	10.9277	9.95551	2.66292	1.90222	0.650387	9.76671e-06	-2.19446	down
Os02g0639600	46	52	52	17	20	8	8.6132	9.16519	8.08885	2.82935	3.17037	1.30077	0.000537138	-1.63591	down
Os02g0643000	166	168	153	502	493	623	31.0824	29.6106	23.7999	83.5492	78.1495	101.298	6.69721e-10	1.66219	up
Os02g0644000	53	67	60	184	213	125	9.9239	11.809	9.33329	30.6236	33.7644	20.3246	6.15937e-06	1.43945	up
Os02g0644900	18	16	16	1	3	4	3.37038	2.82006	2.48888	0.166433	0.475555	0.650387	0.00474265	-2.07564	down
Os02g0646500	97	89	90	22	25	22	18.1626	15.6866	13.9999	3.66152	3.96296	3.57713	7.4043e-08	-1.92928	down
Os02g0647900	871	737	800	145	149	167	163.089	129.899	124.444	24.1327	23.6192	27.1537	1.4818e-22	-2.35194	down
Os02g0649300	10	20	36	819	599	442	1.87243	3.52507	5.59997	136.308	94.9524	71.8678	3.47227e-36	4.51754	up
Os02g0649900	1134	1074	1208	566	397	363	212.334	189.296	187.91	94.2009	62.9318	59.0227	6.34067e-09	-1.37263	down
Os02g0650300	1221	1232	1446	130	198	234	228.624	217.144	224.932	21.6362	31.3866	38.0477	5.33183e-21	-2.70099	down
Os02g0652600	553	614	634	297	259	59	103.546	108.22	98.6217	49.4305	41.0562	9.59321	0.0017316	-1.49204	down
Os02g0653000	47	75	97	5	15	14	8.80044	13.219	15.0888	0.832163	2.37777	2.27636	7.13911e-07	-2.41848	down
Os02g0653400	59	49	55	15	24	18	11.0474	8.63643	8.55551	2.49649	3.80444	2.92674	0.00128477	-1.43882	down
Os02g0655200	2	3	10	44	21	15	0.374487	0.528761	1.55555	7.32303	3.32888	2.43895	0.00640871	1.9376	up
Os02g0658100	189	190	216	80	67	40	35.389	33.4882	33.5998	13.3146	10.6207	6.50387	7.4043e-08	-1.64928	down
Os02g0658800	149	121	142	41	40	17	27.8993	21.3267	22.0888	6.82374	6.34073	2.76415	5.16142e-08	-2.00829	down
Os02g0662100	1816	2094	2818	100	138	54	340.034	369.075	438.353	16.6433	21.8755	8.78023	2.61347e-48	-4.37618	down
Os02g0664000	987	1088	1170	2960	2814	1237	184.809	191.764	181.999	492.641	446.07	201.132	0.00305926	1.01856	up
Os02g0666500	116	119	111	17	20	6	21.7202	20.9742	17.2666	2.82935	3.17037	0.975581	1.20728e-12	-2.84858	down
Os02g0666600	20	19	20	3	3	0	3.74487	3.34882	3.1111	0.499298	0.475555	0	0.000307435	-2.5664	down
Os02g0669100	632	617	846	7584	7668	5936	118.338	108.748	131.599	1262.22	1215.52	965.175	7.09215e-65	3.25967	up
Os02g0671100	12	29	82	314	108	94	2.24692	5.11135	12.7555	52.2598	17.12	15.2841	0.00350697	1.79	up
Os02g0671200	22	36	62	170	156	104	4.11935	6.34513	9.6444	28.2935	24.7289	16.9101	1.2365e-05	1.72158	up
Os02g0671800	120	113	160	338	365	395	22.4692	19.9167	24.8888	56.2542	57.8592	64.2258	5.12658e-08	1.43252	up
Os02g0672200	288	362	373	147	153	202	53.9261	63.8038	58.0219	24.4656	24.2533	32.8446	0.000928275	-1.00319	down
Os02g0673500	91	72	83	29	22	16	17.0391	12.6903	12.911	4.82655	3.4874	2.60155	3.44197e-06	-1.80762	down
Os02g0674800	238	213	235	112	134	87	44.5639	37.542	36.5554	18.6405	21.2414	14.1459	0.000237045	-1.05034	down
Os02g0678200	61	71	63	10	10	9	11.4218	12.514	9.79995	1.66433	1.58518	1.46337	2.78536e-09	-2.56334	down
Os02g0679700	17	16	26	5	5	2	3.18314	2.82006	4.04442	0.832163	0.792591	0.325194	0.00535542	-1.91021	down
Os02g0681000	107	97	99	241	287	208	20.035	17.0966	15.3999	40.1103	45.4947	33.8201	1.10151e-05	1.20909	up
Os02g0682300	13	5	6	51	101	91	2.43416	0.881268	0.933329	8.48806	16.0103	14.7963	6.11376e-09	2.93825	up
Os02g0683800	34	70	53	2	2	1	6.36628	12.3378	8.2444	0.332865	0.317037	0.162597	2.15096e-11	-4.01699	down
Os02g0684500	394	364	431	52	57	47	73.7739	64.1563	67.0441	8.6545	9.03554	7.64205	9.96327e-32	-2.88148	down
Os02g0687900	518	415	451	214	176	203	96.9921	73.1452	70.1552	35.6166	27.8992	33.0072	3.95964e-06	-1.22186	down
Os02g0690200	182	194	242	371	477	689	34.0783	34.1932	37.6443	61.7465	75.6132	112.029	0.000260562	1.26491	up
Os02g0693700	51	59	70	17	12	5	9.54941	10.399	10.8888	2.82935	1.90222	0.812984	1.78163e-06	-2.22962	down
Os02g0695600	393	504	524	121	183	140	73.5867	88.8318	81.5107	20.1383	29.0088	22.7636	5.47744e-10	-1.65077	down
Os02g0697500	35	61	71	12	24	11	6.55352	10.7515	11.0444	1.99719	3.80444	1.78857	0.000800366	-1.67944	down
Os02g0698000	4094	3923	4062	1510	1384	1772	766.575	691.443	631.863	251.313	219.389	288.122	1.10103e-08	-1.36132	down
Os02g0699433	14	24	18	2	2	2	2.62141	4.23009	2.79999	0.332865	0.317037	0.325194	0.000426825	-2.50088	down
Os02g0699500	70	95	101	23	15	16	13.107	16.7441	15.711	3.82795	2.37777	2.60155	1.00985e-08	-2.18734	down
Os02g0699700	131	114	117	48	32	45	24.5289	20.0929	18.1999	7.98877	5.07258	7.31686	1.7357e-05	-1.49401	down
Os02g0700100	205	206	168	69	60	69	38.3849	36.3082	26.1332	11.4838	9.5111	11.2192	5.90743e-07	-1.52629	down
Os02g0702300	156	131	124	19	22	8	29.21	23.0892	19.2888	3.16222	3.4874	1.30077	5.44341e-14	-2.92073	down
Os02g0702600	163	151	166	57	47	58	30.5207	26.6143	25.8221	9.48666	7.45036	9.43062	2.91222e-07	-1.53725	down
Os02g0704600	432	408	456	762	1404	1106	80.8892	71.9115	70.933	126.822	222.56	179.832	2.97324e-05	1.27123	up
Os02g0705400	126	144	153	397	460	390	23.5927	25.3805	23.7999	66.0737	72.9184	63.4128	7.07654e-11	1.50317	up
Os02g0705500	121	89	126	50	41	33	22.6565	15.6866	19.5999	8.32163	6.49925	5.3657	5.03815e-05	-1.40823	down
Os02g0707900	178	191	196	1155	1241	1635	33.3293	33.6644	30.4887	192.23	196.721	265.846	8.00503e-26	2.74229	up
Os02g0708400	411	378	387	168	139	171	76.957	66.6239	60.1997	27.9607	22.034	27.8041	7.06006e-07	-1.29195	down
Os02g0711900	4	17	22	93	101	77	0.748974	2.99631	3.4222	15.4782	16.0103	12.52	1.55944e-07	2.41892	up
Os02g0712500	12	26	40	130	122	66	2.24692	4.58259	6.22219	21.6362	19.3392	10.7314	3.84708e-05	1.85452	up
Os02g0714000	230	199	232	604	577	428	43.066	35.0745	36.0887	100.525	91.465	69.5914	2.96332e-07	1.21849	up
Os02g0714200	152	144	175	78	50	88	28.461	25.3805	27.2221	12.9817	7.92591	14.3085	0.0026052	-1.08841	down
Os02g0715300	315	317	304	114	113	24	58.9817	55.8724	47.2886	18.9733	17.9126	3.90232	8.32254e-05	-1.8144	down
Os02g0716800	85	76	102	192	186	238	15.9157	13.3953	15.8666	31.9551	29.4844	38.698	0.000151404	1.17602	up
Os02g0717500	305	327	497	1305	991	1001	57.1092	57.6349	77.3107	217.195	157.092	162.759	1.77039e-09	1.49444	up
Os02g0718600	48	48	73	218	501	486	8.98768	8.46017	11.3555	36.2823	79.4177	79.0221	2.90188e-12	2.66634	up
Os02g0723400	67	79	53	17	24	20	12.5453	13.924	8.2444	2.82935	3.80444	3.25194	0.000183028	-1.62341	down
Os02g0724000	132	123	90	399	307	346	24.7161	21.6792	13.9999	66.4066	48.6651	56.2585	5.79617e-07	1.51172	up
Os02g0729400	118	116	175	34	45	54	22.0947	20.4454	27.2221	5.65871	7.13332	8.78023	1.56259e-05	-1.54462	down
Os02g0730000	252	197	224	2474	2408	505	47.1853	34.722	34.8443	411.754	381.712	82.1114	2.20541e-09	2.67869	up
Os02g0731500	53	62	96	287	236	187	9.9239	10.9277	14.9333	47.7662	37.4103	30.4056	3.87558e-08	1.66786	up
Os02g0731600	2742	2838	3143	659	740	1080	513.421	500.208	488.909	109.679	117.304	175.605	1.0043e-09	-1.75816	down
Os02g0733900	43	37	56	482	653	551	8.05147	6.52138	8.71107	80.2205	103.512	89.5909	1.0764e-37	3.49738	up
Os02g0734400	24	26	29	66	62	62	4.49384	4.58259	4.51109	10.9846	9.82813	10.081	0.00330389	1.17711	up
Os02g0736400	150	149	170	619	651	873	28.0865	26.2618	26.4443	103.022	103.195	141.947	8.17303e-15	2.11686	up
Os02g0739700	44	42	49	7	4	14	8.23871	7.40265	7.62218	1.16503	0.634073	2.27636	6.26066e-05	-2.15464	down
Os02g0740400	15	15	11	88	60	41	2.80865	2.6438	1.7111	14.6461	9.5111	6.66647	2.63719e-05	1.96721	up
Os02g0740500	61	61	82	327	379	518	11.4218	10.7515	12.7555	54.4235	60.0784	84.2252	1.79929e-15	2.4808	up
Os02g0740700	41	42	53	189	158	109	7.67698	7.40265	8.2444	31.4558	25.0459	17.7231	3.77341e-07	1.64105	up
Os02g0742900	23	16	13	1	2	3	4.3066	2.82006	2.02221	0.166433	0.317037	0.487791	0.00131558	-2.37511	down
Os02g0744000	1407	1450	1585	521	481	622	263.451	255.568	246.554	86.7114	76.2473	101.135	1.61164e-09	-1.43392	down
Os02g0744650	237	217	188	72	60	81	44.3767	38.247	29.2443	11.9831	9.5111	13.1703	7.9965e-07	-1.56044	down
Os02g0744900	428	433	462	143	181	204	80.1402	76.3178	71.8663	23.7999	28.6918	33.1698	2.34935e-06	-1.30235	down
Os02g0745100	1771	1861	1993	902	801	1050	331.608	328.008	310.021	150.122	126.973	170.727	3.34334e-05	-1.02318	down
Os02g0747900	115	132	147	25	14	9	21.533	23.2655	22.8666	4.16082	2.21926	1.46337	2.12292e-14	-2.88718	down
Os02g0748300	81	109	154	318	342	295	15.1667	19.2116	23.9554	52.9256	54.2132	47.9661	4.47754e-07	1.41915	up
Os02g0750200	308	392	498	125	153	219	57.671	69.0914	77.4663	20.8041	24.2533	35.6087	0.000530807	-1.2071	down
Os02g0753000	68	76	95	16	31	17	12.7326	13.3953	14.7777	2.66292	4.91407	2.76415	1.03253e-05	-1.80129	down
Os02g0753800	468	531	526	2998	2771	2045	87.6299	93.5907	81.8218	498.965	439.254	332.511	5.19058e-29	2.27818	up
Os02g0755900	57	83	91	446	426	323	10.6729	14.629	14.1555	74.2289	67.5288	52.5188	1.21171e-18	2.27907	up
Os02g0756100	107	123	121	43	39	23	20.035	21.6792	18.8221	7.1566	6.18221	3.73973	6.08637e-07	-1.70189	down
Os02g0758000	29	50	88	311	319	101	5.43006	8.81268	13.6888	51.7605	50.5673	16.4223	4.72919e-05	1.92463	up
Os02g0760200	69	112	96	34	37	35	12.9198	19.7404	14.9333	5.65871	5.86518	5.69089	0.000351727	-1.33815	down
Os02g0761400	2204	2515	3016	4112	5844	6618	412.684	443.278	469.153	684.371	926.381	1076.07	0.000330987	1.06502	up
Os02g0764500	343	320	356	179	166	152	64.2245	56.4012	55.3775	29.7914	26.314	24.7147	9.80529e-06	-1.04516	down
Os02g0765400	2	1	0	34	21	19	0.374487	0.176254	0	5.65871	3.32888	3.08934	3.58707e-06	3.28096	up
Os02g0765600	25	13	8	366	268	275	4.68109	2.2913	1.24444	60.9143	42.4829	44.7141	2.7757e-25	3.96705	up
Os02g0766700	116	107	135	516	569	521	21.7202	18.8591	20.9999	85.8792	90.1969	84.713	1.08369e-20	2.0981	up
Os02g0768400	95	93	80	16	16	19	17.7881	16.3916	12.4444	2.66292	2.53629	3.08934	3.53673e-09	-2.27751	down
Os02g0771450	15	18	21	56	53	59	2.80865	3.17256	3.26665	9.32023	8.40147	9.59321	0.000408813	1.51457	up
Os02g0771700	42	75	132	31	34	17	7.86422	13.219	20.5332	5.15941	5.38962	2.76415	0.00315451	-1.47309	down
Os02g0773200	42	37	41	118	105	147	7.86422	6.52138	6.37775	19.639	16.6444	23.9017	1.48253e-05	1.53319	up
Os02g0774200	154	206	176	505	698	850	28.8355	36.3082	27.3776	84.0485	110.646	138.207	2.43661e-09	1.85506	up
Os02g0777400	229	232	202	123	78	68	42.8787	40.8908	31.4221	20.4712	12.3644	11.0566	5.54991e-05	-1.29946	down
Os02g0781400	59	49	79	5	6	9	11.0474	8.63643	12.2888	0.832163	0.95111	1.46337	1.22394e-09	-2.9076	down
Os02g0782500	13	28	33	179	190	59	2.43416	4.9351	5.13331	29.7914	30.1185	9.59321	1.97392e-06	2.26547	up
Os02g0783625	266	225	242	2654	2309	1686	49.8067	39.6571	37.6443	441.712	366.019	274.138	1.36014e-40	3.06353	up
Os02g0783700	23	15	18	137	133	131	4.3066	2.6438	2.79999	22.8013	21.0829	21.3002	1.5661e-14	2.66595	up
Os02g0786500	23	27	43	2	2	0	4.3066	4.75885	6.68885	0.332865	0.317037	0	1.64625e-07	-3.47268	down
Os02g0791400	36	51	61	7	11	17	6.74076	8.98893	9.48884	1.16503	1.7437	2.76415	0.000251342	-1.8704	down
Os02g0792600	257	301	300	45	107	84	48.1216	53.0523	46.6664	7.48947	16.9615	13.6581	5.75294e-07	-1.78567	down
Os02g0794500	86	134	169	63	29	43	16.1029	23.618	26.2888	10.4853	4.59703	6.99166	0.000393595	-1.44792	down
Os02g0794600	203	186	202	631	822	1018	38.0104	32.7832	31.4221	105.019	130.302	165.524	1.01781e-11	1.98245	up
Os02g0795100	11	7	14	0	1	0	2.05968	1.23378	2.17777	0	0.158518	0	0.00147073	-2.70156	down
Os02g0797400	19	19	23	4	3	3	3.55762	3.34882	3.57776	0.66573	0.475555	0.487791	0.0010942	-2.163	down
Os02g0798200	106	163	183	75	52	49	19.8478	28.7293	28.4665	12.4824	8.24295	7.96725	0.000107833	-1.32474	down
Os02g0801200	163	178	199	555	865	1050	30.5207	31.3731	30.9554	92.3701	137.118	170.727	3.20664e-11	2.10325	up
Os02g0802200	59	85	85	9	10	4	11.0474	14.9816	13.2222	1.49789	1.58518	0.650387	1.07734e-11	-3.05048	down
Os02g0803300	70	46	40	160	154	154	13.107	8.10767	6.22219	26.6292	24.4118	25.0399	4.40426e-05	1.46834	up
Os02g0805100	12	13	9	32	47	36	2.24692	2.2913	1.39999	5.32584	7.45036	5.85349	0.00305999	1.55747	up
Os02g0809300	37	42	43	5	7	5	6.92801	7.40265	6.68885	0.832163	1.10963	0.812984	9.04797e-07	-2.54405	down
Os02g0809500	1	3	3	24	18	25	0.187243	0.528761	0.466664	3.99438	2.85333	4.06492	0.000149543	2.57147	up
Os02g0810200	79	56	77	10	12	9	14.7922	9.8702	11.9777	1.66433	1.90222	1.46337	2.0794e-09	-2.58525	down
Os02g0813500	529	589	651	1401	1289	1573	99.0518	103.813	101.266	233.172	204.33	255.765	9.20374e-08	1.22981	up
Os02g0814000	88	87	100	634	622	204	16.4774	15.3341	15.5555	105.518	98.5984	33.1698	1.12552e-08	2.2078	up
Os02g0814200	110	114	124	6	8	3	20.5968	20.0929	19.2888	0.998596	1.26815	0.487791	5.941e-21	-4.01115	down
Os02g0815200	293	292	323	176	162	71	54.8623	51.4661	50.2442	29.2921	25.68	11.5444	0.00127007	-1.15135	down
Os02g0815700	21	7	15	146	102	87	3.93211	1.23378	2.33332	24.2992	16.1689	14.1459	3.82941e-10	2.68823	up
Os02g0816300	180	155	193	25	33	15	33.7038	27.3193	30.0221	4.16082	5.2311	2.43895	2.05263e-16	-2.75479	down
Os02g0816400	64	46	37	9	10	12	11.9836	8.10767	5.75553	1.49789	1.58518	1.95116	4.98946e-05	-2.05616	down
Os02g0817900	735	708	768	314	386	338	137.624	124.788	119.466	52.2598	61.1881	54.9577	1.51766e-06	-1.09562	down
Os02g0818000	10557	10426	11116	4601	4902	5954	1976.73	1837.62	1729.15	765.756	777.057	968.102	2.3781e-05	-1.04605	down
Os02g0823300	31	34	58	107	107	99	5.80455	5.99262	9.02218	17.8083	16.9615	16.0971	0.000416807	1.2766	up
Os02g0824500	16	14	22	291	264	242	2.99589	2.46755	3.4222	48.4319	41.8488	39.3484	5.26101e-34	3.74792	up
Os02g0826300	84	117	113	32	46	60	15.7284	20.6217	17.5777	5.32584	7.29184	9.75581	0.00699847	-1.12403	down
Os02g0828900	49	35	27	10	3	8	9.17493	6.16888	4.19998	1.66433	0.475555	1.30077	0.000354081	-2.11118	down
Os02g0829100	84	89	80	21	14	13	15.7284	15.6866	12.4444	3.49508	2.21926	2.11376	4.31774e-09	-2.28629	down
Os02g0830700	19	28	24	6	5	7	3.55762	4.9351	3.73331	0.998596	0.792591	1.13818	0.00590613	-1.7203	down
Os02g0833900	99	100	116	9	10	10	18.5371	17.6254	18.0444	1.49789	1.58518	1.62597	7.29106e-17	-3.23376	down
Os02g0833950	19	19	13	3	1	2	3.55762	3.34882	2.02221	0.499298	0.158518	0.325194	0.00121804	-2.37503	down
Os02g0834300	68	74	75	10	12	2	12.7326	13.0428	11.6666	1.66433	1.90222	0.325194	7.08691e-10	-2.91163	down
Os03g0103300	118	172	196	48	62	80	22.0947	30.3156	30.4887	7.98877	9.82813	13.0077	0.000486827	-1.28824	down
Os03g0106000	35	37	32	100	94	69	6.55352	6.52138	4.97775	16.6433	14.9007	11.2192	0.0007859	1.23669	up
Os03g0107300	435	508	638	262	247	236	81.4509	89.5368	99.2439	43.6053	39.154	38.3729	2.63214e-06	-1.08095	down
Os03g0107700	47	54	99	237	262	205	8.80044	9.51769	15.3999	39.4445	41.5318	33.3324	5.44371e-08	1.73586	up
Os03g0109800	14	26	20	5	5	3	2.62141	4.58259	3.1111	0.832163	0.792591	0.487791	0.00655332	-1.85184	down
Os03g0110900	1074	976	975	438	411	546	201.099	172.024	151.666	72.8975	65.151	88.7779	5.37631e-05	-1.10718	down
Os03g0111200	3318	2988	3432	321	520	475	621.274	526.646	533.864	53.4249	82.4295	77.2335	2.97734e-27	-2.82089	down
Os03g0111300	1	7	20	710	902	77	0.187243	1.23378	3.1111	118.167	142.983	12.52	0.000143897	3.19067	up
Os03g0111400	32	39	29	69	74	122	5.99179	6.87389	4.51109	11.4838	11.7304	19.8368	0.00426239	1.30068	up
Os03g0113700	150	165	173	472	525	479	28.0865	29.0818	26.911	78.5562	83.2221	77.8839	4.07796e-12	1.54182	up
Os03g0114000	21	27	16	3	1	5	3.93211	4.75885	2.48888	0.499298	0.158518	0.812984	0.00119425	-2.26368	down
Os03g0116300	54	57	95	198	117	138	10.1111	10.0465	14.7777	32.9537	18.5466	22.4384	0.00453635	1.07122	up
Os03g0116800	185	161	170	454	339	447	34.64	28.3768	26.4443	75.5604	53.7377	72.6808	1.69793e-05	1.20351	up
Os03g0118200	127	102	121	52	37	47	23.7799	17.9779	18.8221	8.6545	5.86518	7.64205	0.000105039	-1.3334	down
Os03g0118600	270	240	277	103	79	110	50.5557	42.3009	43.0887	17.1426	12.5229	17.8857	9.89441e-07	-1.40612	down
Os03g0119100	19	10	7	2	1	0	3.55762	1.76254	1.08888	0.332865	0.158518	0	0.00545595	-2.35011	down
Os03g0119900	547	657	629	109	156	173	102.422	115.799	97.8439	18.1412	24.7289	28.1293	1.085e-12	-2.01019	down
Os03g0121200	120	117	126	47	48	51	22.4692	20.6217	19.5999	7.82233	7.60888	8.29244	4.46824e-05	-1.29022	down
Os03g0122200	442	491	474	236	225	65	82.7616	86.5405	73.733	39.2781	35.6666	10.5688	0.00113724	-1.39103	down
Os03g0122300	276	225	279	704	668	676	51.6792	39.6571	43.3998	117.169	105.89	109.915	3.63902e-09	1.3391	up
Os03g0122500	26	27	26	62	96	91	4.86833	4.75885	4.04442	10.3188	15.2178	14.7963	0.000140627	1.53952	up
Os03g0123500	37	53	126	27	11	5	6.92801	9.34144	19.5999	4.49368	1.7437	0.812984	0.000740861	-2.02282	down
Os03g0124900	41	92	115	36	33	17	7.67698	16.2153	17.8888	5.99157	5.2311	2.76415	0.003808	-1.42142	down
Os03g0126800	84	65	81	164	193	202	15.7284	11.4565	12.5999	27.2949	30.594	32.8446	9.94667e-05	1.21651	up
Os03g0127700	59	81	80	32	30	18	11.0474	14.2765	12.4444	5.32584	4.75555	2.92674	0.000425881	-1.40963	down
Os03g0128800	108	143	156	34	44	46	20.2223	25.2043	24.2665	5.65871	6.9748	7.47945	6.22018e-07	-1.65344	down
Os03g0130300	53	100	120	223	387	329	9.9239	17.6254	18.6666	37.1145	61.3466	53.4944	4.06066e-06	1.6933	up
Os03g0131900	58	48	59	23	24	20	10.8601	8.46017	9.17773	3.82795	3.80444	3.25194	0.00340265	-1.25052	down
Os03g0135200	67	68	103	20	17	23	12.5453	11.9852	16.0221	3.32865	2.69481	3.73973	2.3645e-06	-1.87354	down
Os03g0135700	121	132	148	53	47	59	22.6565	23.2655	23.0221	8.82093	7.45036	9.59321	3.43808e-05	-1.30324	down
Os03g0136500	87	106	86	200	290	205	16.2902	18.6829	13.3777	33.2865	45.9703	33.3324	6.13512e-05	1.23894	up
Os03g0136900	597	542	615	1386	1484	1501	111.784	95.5295	95.6662	230.676	235.241	244.058	3.12299e-09	1.27093	up
Os03g0138200	23	20	40	7	6	6	4.3066	3.52507	6.22219	1.16503	0.95111	0.975581	0.00220965	-1.84745	down
Os03g0138500	36	40	55	5	9	2	6.74076	7.05014	8.55551	0.832163	1.42666	0.325194	9.17743e-07	-2.6712	down
Os03g0138700	124	133	129	26	52	22	23.2182	23.4417	20.0666	4.32725	8.24295	3.57713	1.01394e-06	-1.87533	down
Os03g0141200	54	31	38	220	426	251	10.1111	5.46386	5.91108	36.6152	67.5288	40.8118	5.12804e-13	2.66315	up
Os03g0142800	124	91	117	299	286	283	23.2182	16.0391	18.1999	49.7633	45.3362	46.0149	8.51253e-07	1.32117	up
Os03g0145900	400	359	406	187	177	187	74.8974	63.275	63.1552	31.1229	28.0577	30.4056	8.00195e-06	-1.08254	down
Os03g0146000	311	296	328	960	801	1159	58.2327	52.1711	51.022	159.775	126.973	188.45	2.49281e-09	1.58391	up
Os03g0146100	14071	14424	15712	8801	8092	4999	2634.7	2542.28	2444.08	1464.77	1282.73	812.822	3.42571e-05	-1.03453	down
Os03g0146200	90	75	108	51	38	34	16.8519	13.219	16.7999	8.48806	6.02369	5.52829	0.00230041	-1.12614	down
Os03g0146400	1127	1063	1218	1061	4348	4956	211.023	187.358	189.466	176.585	689.237	805.83	0.00387585	1.47175	up
Os03g0146800	49	32	43	0	3	5	9.17493	5.64012	6.68885	0	0.475555	0.812984	8.96353e-08	-3.25058	down
Os03g0149200	765	748	792	255	218	332	143.241	131.838	123.199	42.4403	34.557	53.9822	1.08719e-07	-1.48498	down
Os03g0149300	144	178	157	92	63	78	26.9631	31.3731	24.4221	15.3118	9.98665	12.6826	0.00143026	-1.03101	down
Os03g0153900	151	161	176	504	727	183	28.2738	28.3768	27.3776	83.882	115.243	29.7552	0.00189474	1.37767	up
Os03g0159100	126	118	107	277	270	268	23.5927	20.7979	16.6444	46.1018	42.7999	43.576	2.06954e-05	1.15081	up
Os03g0160300	43	51	48	6	11	7	8.05147	8.98893	7.46663	0.998596	1.7437	1.13818	1.55234e-06	-2.34102	down
Os03g0161100	45	45	31	11	12	8	8.42595	7.93141	4.8222	1.83076	1.90222	1.30077	0.000444416	-1.81356	down
Os03g0161200	171	150	145	431	474	434	32.0186	26.438	22.5554	71.7325	75.1377	70.567	5.26286e-09	1.45347	up
Os03g0161500	309	300	351	1419	1080	1147	57.8582	52.8761	54.5997	236.168	171.2	186.499	1.44316e-18	1.86284	up
Os03g0161900	214	199	192	62	53	50	40.0701	35.0745	29.8665	10.3188	8.40147	8.12984	6.20118e-11	-1.85021	down
Os03g0162200	311	307	349	45	36	47	58.2327	54.1099	54.2886	7.48947	5.70666	7.64205	2.28595e-26	-2.84788	down
Os03g0162300	29	39	46	12	11	15	5.43006	6.87389	7.15552	1.99719	1.7437	2.43895	0.00495974	-1.45041	down
Os03g0165400	111	104	141	30	17	19	20.784	18.3304	21.9332	4.99298	2.69481	3.08934	5.74649e-11	-2.32964	down
Os03g0168100	211	281	356	3801	3619	873	39.5084	49.5273	55.3775	632.61	573.678	141.947	1.38028e-12	2.99065	up
Os03g0168200	67	78	270	897	435	331	12.5453	13.7478	41.9998	149.29	68.9554	53.8196	0.000374803	1.81284	up
Os03g0168300	81	85	176	652	345	330	15.1667	14.9816	27.3776	108.514	54.6888	53.657	9.13508e-07	1.83637	up
Os03g0169500	37	31	47	9	8	13	6.92801	5.46386	7.31107	1.49789	1.26815	2.11376	0.000795279	-1.75216	down
Os03g0170100	49	45	58	15	22	11	9.17493	7.93141	9.02218	2.49649	3.4874	1.78857	0.000658219	-1.56706	down
Os03g0170900	4	14	27	101	95	23	0.748974	2.46755	4.19998	16.8097	15.0592	3.73973	0.00286337	1.91454	up
Os03g0171700	51	45	61	11	16	11	9.54941	7.93141	9.48884	1.83076	2.53629	1.78857	2.17383e-05	-1.91017	down
Os03g0174200	26	22	21	4	1	1	4.86833	3.87758	3.26665	0.66573	0.158518	0.162597	4.65605e-05	-2.78014	down
Os03g0180900	204	207	227	1163	971	810	38.1977	36.4845	35.3109	193.561	153.921	131.703	6.94542e-24	2.13009	up
Os03g0181800	78	79	58	212	137	192	14.605	13.924	9.02218	35.2837	21.717	31.2186	0.00052199	1.23854	up
Os03g0184100	488	466	441	1489	1261	1524	91.3748	82.1342	68.5997	247.818	199.892	247.798	5.26131e-11	1.55229	up
Os03g0184500	34	41	51	10	7	9	6.36628	7.2264	7.93329	1.66433	1.10963	1.46337	3.08383e-05	-2.0706	down
Os03g0186900	76	87	102	11	16	10	14.2305	15.3341	15.8666	1.83076	2.53629	1.62597	9.74356e-12	-2.67688	down
Os03g0190100	291	255	288	165	118	133	54.4878	44.9447	44.7998	27.4614	18.7052	21.6254	0.000301669	-1.00723	down
Os03g0191400	92	122	114	206	226	255	17.2264	21.5029	17.7332	34.2851	35.8251	41.4622	0.000765205	1.01886	up
Os03g0192700	291	272	278	1103	999	1022	54.4878	47.941	43.2442	183.575	158.36	166.174	3.27677e-18	1.82899	up
Os03g0192750	2	6	3	12	39	20	0.374487	1.05752	0.466664	1.99719	6.18221	3.25194	0.00340897	2.10557	up
Os03g0194100	65	65	60	154	152	192	12.1708	11.4565	9.33329	25.6306	24.0948	31.2186	4.81024e-05	1.31744	up
Os03g0195100	37	25	31	126	144	108	6.92801	4.40634	4.8222	20.9705	22.8266	17.5605	2.15231e-08	1.89639	up
Os03g0195300	73	60	68	37	26	26	13.6688	10.5752	10.5777	6.15801	4.12148	4.22752	0.00529053	-1.14575	down
Os03g0196000	90	73	94	24	29	13	16.8519	12.8665	14.6221	3.99438	4.59703	2.11376	2.12998e-06	-1.88038	down
Os03g0200200	4	8	18	55	68	17	0.748974	1.41003	2.79999	9.15379	10.7792	2.76415	0.00388969	1.86269	up
Os03g0209500	115	79	72	32	41	44	21.533	13.924	11.1999	5.32584	6.49925	7.15426	0.00869232	-1.14686	down
Os03g0210500	202	190	238	60	65	88	37.8232	33.4882	37.022	9.98596	10.3037	14.3085	1.19937e-06	-1.51548	down
Os03g0212400	50	40	52	16	13	22	9.36217	7.05014	8.08885	2.66292	2.06074	3.57713	0.00478244	-1.37379	down
Os03g0212600	10	10	28	1	2	1	1.87243	1.76254	4.35553	0.166433	0.317037	0.162597	0.00142191	-2.50208	down
Os03g0214100	76	82	63	12	7	6	14.2305	14.4528	9.79995	1.99719	1.10963	0.975581	1.04748e-10	-2.909	down
Os03g0215000	304	311	309	549	618	745	56.922	54.8149	48.0664	91.3715	97.9643	121.135	0.00033133	1.00514	up
Os03g0215200	23	36	32	10	10	8	4.3066	6.34513	4.97775	1.66433	1.58518	1.30077	0.00593014	-1.54171	down
Os03g0218400	308	294	324	967	998	658	57.671	51.8186	50.3997	160.94	158.201	106.989	6.29455e-10	1.43115	up
Os03g0218500	99	49	74	321	283	309	18.5371	8.63643	11.5111	53.4249	44.8607	50.2424	5.21105e-09	1.92032	up
Os03g0219300	246	267	260	667	546	452	46.0619	47.0597	40.4442	111.011	86.551	73.4938	1.27759e-05	1.04621	up
Os03g0220100	289	269	404	194	130	108	54.1133	47.4122	62.8441	32.2879	20.6074	17.5605	0.000191659	-1.14546	down
Os03g0221500	111	93	107	10	7	5	20.784	16.3916	16.6444	1.66433	1.10963	0.812984	2.35688e-17	-3.55104	down
Os03g0221700	73	78	96	48	35	32	13.6688	13.7478	14.9333	7.98877	5.54814	5.2031	0.00388435	-1.07941	down
Os03g0226400	512	469	446	181	214	186	95.8686	82.6629	69.3774	30.1243	33.9229	30.243	2.28913e-07	-1.29903	down
Os03g0230300	55	68	82	464	538	353	10.2984	11.9852	12.7555	77.2247	85.2828	57.3967	6.45414e-24	2.61933	up
Os03g0231600	79	147	298	1152	990	379	14.7922	25.9093	46.3553	191.73	156.933	61.6242	7.28772e-06	2.06513	up
Os03g0232600	69	67	77	37	32	17	12.9198	11.809	11.9777	6.15801	5.07258	2.76415	0.00223175	-1.27262	down
Os03g0233900	223	251	238	359	489	637	41.7553	44.2397	37.022	59.7493	77.5154	103.574	0.00355232	1.01256	up
Os03g0234900	47	82	77	11	5	7	8.80044	14.4528	11.9777	1.83076	0.792591	1.13818	1.21354e-09	-2.8751	down
Os03g0235000	142	145	131	569	333	413	26.5886	25.5568	20.3777	94.7002	52.7866	67.1525	9.72444e-08	1.563	up
Os03g0236200	15	7	12	49	34	49	2.80865	1.23378	1.86666	8.1552	5.38962	7.96725	0.000823495	1.7407	up
Os03g0237600	593	562	580	237	282	275	111.035	99.0545	90.2218	39.4445	44.7022	44.7141	3.93689e-06	-1.12786	down
Os03g0241900	105	116	154	411	412	394	19.6606	20.4454	23.9554	68.4038	65.3095	64.0632	3.57398e-12	1.64476	up
Os03g0244000	596	547	656	258	293	334	111.597	96.4107	102.044	42.9396	46.4459	54.3073	0.000123192	-1.01306	down
Os03g0244200	47	63	72	472	433	460	8.80044	11.104	11.1999	78.5562	68.6384	74.7945	4.06835e-29	2.81293	up
Os03g0245200	108	134	157	21	31	15	20.2223	23.618	24.4221	3.49508	4.91407	2.43895	3.58777e-12	-2.46542	down
Os03g0245300	22	20	32	4	3	0	4.11935	3.52507	4.97775	0.66573	0.475555	0	6.01388e-05	-2.7112	down
Os03g0247900	374	401	532	867	2069	1466	70.029	70.6777	82.7551	144.297	327.974	238.367	1.69664e-06	1.66326	up
Os03g0250200	215	225	244	61	88	73	40.2573	39.6571	37.9554	10.1524	13.9496	11.8696	1.24672e-08	-1.5961	down
Os03g0251000	1048	1341	1249	272	241	321	196.231	236.356	194.288	45.2697	38.2029	52.1936	3.20297e-17	-2.08579	down
Os03g0251350	66	81	110	16	26	22	12.3581	14.2765	17.111	2.66292	4.12148	3.57713	1.82041e-06	-1.89122	down
Os03g0254250	27	24	19	3	6	1	5.05557	4.23009	2.95554	0.499298	0.95111	0.162597	0.00057037	-2.31705	down
Os03g0258200	6	13	36	263	123	91	1.12346	2.2913	5.59997	43.7718	19.4977	14.7963	1.88607e-07	2.74466	up
Os03g0259100	19	22	29	53	59	107	3.55762	3.87758	4.51109	8.82093	9.35258	17.3979	0.00173075	1.52173	up
Os03g0265200	64	61	47	123	146	123	11.9836	10.7515	7.31107	20.4712	23.1437	19.9994	0.0014711	1.10337	up
Os03g0265400	625	596	633	356	294	118	117.027	105.047	98.4662	59.25	46.6044	19.1864	0.000844713	-1.26721	down
Os03g0265600	496	421	411	1440	1325	1547	92.8727	74.2028	63.933	239.663	210.037	251.537	3.31886e-11	1.62941	up
Os03g0266300	378	411	499	3192	2428	2571	70.778	72.4402	77.6218	531.253	384.882	418.036	3.55402e-37	2.59931	up
Os03g0266900	44	35	46	250	193	169	8.23871	6.16888	7.15552	41.6082	30.594	27.4789	2.61458e-13	2.17457	up
Os03g0267000	50	39	72	188	188	143	9.36217	6.87389	11.1999	31.2893	29.8014	23.2513	3.78007e-07	1.60285	up
Os03g0267300	629	771	936	369	350	139	117.776	135.892	145.599	61.4136	55.4814	22.601	6.74858e-05	-1.42159	down
Os03g0268600	49	45	44	264	330	149	9.17493	7.93141	6.84441	43.9382	52.311	24.2269	4.44346e-11	2.26163	up
Os03g0269900	11	15	55	242	130	86	2.05968	2.6438	8.55551	40.2767	20.6074	13.9833	4.42138e-05	2.21014	up
Os03g0273800	262	314	304	999	1070	1042	49.0578	55.3436	47.2886	166.266	169.615	169.426	4.4142e-17	1.76645	up
Os03g0274400	41	36	36	10	13	13	7.67698	6.34513	5.59997	1.66433	2.06074	2.11376	0.00276438	-1.5273	down
Os03g0277300	13	21	19	80	123	110	2.43416	3.70133	2.95554	13.3146	19.4977	17.8857	1.51534e-09	2.38395	up
Os03g0277500	26	27	31	131	144	65	4.86833	4.75885	4.8222	21.8027	22.8266	10.5688	2.46415e-06	1.85373	up
Os03g0277700	46	51	46	338	384	339	8.6132	8.98893	7.15552	56.2542	60.871	55.1203	6.69181e-27	2.7804	up
Os03g0279200	1138	1186	1297	111	173	151	213.083	209.037	201.755	18.474	27.4237	24.5521	9.8614e-34	-2.99487	down
Os03g0280400	58	67	58	138	135	177	10.8601	11.809	9.02218	22.9677	21.4	28.7796	0.00030213	1.22839	up
Os03g0285700	3886	4013	4826	11065	10230	9103	727.628	707.306	750.707	1841.58	1621.64	1480.12	5.35565e-12	1.21548	up
Os03g0285800	212	190	189	474	421	506	39.6956	33.4882	29.3999	78.8891	66.7362	82.274	6.78521e-06	1.18759	up
Os03g0286500	41	46	78	10	8	13	7.67698	8.10767	12.1333	1.66433	1.26815	2.11376	6.46351e-06	-2.18332	down
Os03g0286900	349	429	519	4218	4771	9820	65.3479	75.6128	80.7329	702.013	756.291	1596.7	2.57546e-24	3.66102	up
Os03g0287100	67	42	60	272	273	329	12.5453	7.40265	9.33329	45.2697	43.2755	53.4944	2.18656e-13	2.25893	up
Os03g0287600	66	69	69	35	24	28	12.3581	12.1615	10.7333	5.82514	3.80444	4.55271	0.00279415	-1.19335	down
Os03g0288000	1176	1424	1611	2581	3509	3202	220.198	250.985	250.599	429.563	556.241	520.635	6.66862e-06	1.10453	up
Os03g0288900	19	24	19	1	4	4	3.55762	4.23009	2.95554	0.166433	0.634073	0.650387	0.00106782	-2.24799	down
Os03g0289800	9	5	7	87	40	40	1.68519	0.881268	1.08888	14.4796	6.34073	6.50387	1.08342e-06	2.58947	up
Os03g0291500	387	399	472	1307	1012	1153	72.4632	70.3252	73.4219	217.527	160.42	187.474	6.73657e-11	1.41639	up
Os03g0293000	44	40	51	100	86	104	8.23871	7.05014	7.93329	16.6433	13.6326	16.9101	0.00394446	1.03937	up
Os03g0294800	206	163	154	48	45	51	38.5721	28.7293	23.9554	7.98877	7.13332	8.29244	1.99809e-08	-1.81811	down
Os03g0296200	8	14	15	152	159	135	1.49795	2.46755	2.33332	25.2978	25.2044	21.9506	5.44176e-21	3.36659	up
Os03g0297600	44	41	121	29	12	13	8.23871	7.2264	18.8221	4.82655	1.90222	2.11376	0.00220254	-1.71579	down
Os03g0297800	6	9	15	0	0	0	1.12346	1.58628	2.33332	0	0	0	0.000695619	-2.91416	down
Os03g0300000	63	83	76	28	30	40	11.7963	14.629	11.8222	4.66011	4.75555	6.50387	0.00660536	-1.12792	down
Os03g0300400	268	266	304	685	626	886	50.1812	46.8835	47.2886	114.006	99.2324	144.061	9.94046e-07	1.34172	up
Os03g0301550	18	15	22	0	2	0	3.37038	2.6438	3.4222	0	0.317037	0	2.84352e-05	-3.16788	down
Os03g0302500	121	113	107	44	71	33	22.6565	19.9167	16.6444	7.32303	11.2548	5.3657	0.00261231	-1.18639	down
Os03g0302900	35	40	35	9	6	14	6.55352	7.05014	5.44442	1.49789	0.95111	2.27636	0.00159449	-1.72776	down
Os03g0305100	450	423	489	1236	1393	611	84.2595	74.5553	76.0663	205.711	220.816	99.3467	0.000368559	1.15602	up
Os03g0307000	123	130	144	270	250	301	23.0309	22.913	22.3999	44.9368	39.6296	48.9416	0.000258252	1.00471	up
Os03g0307200	145	271	638	55	36	18	27.1503	47.7647	99.2439	9.15379	5.70666	2.92674	6.84014e-10	-2.95394	down
Os03g0307300	105	221	392	33	36	13	19.6606	38.952	60.9775	5.49228	5.70666	2.11376	5.49896e-10	-2.85616	down
Os03g0307700	12	19	14	3	3	0	2.24692	3.34882	2.17777	0.499298	0.475555	0	0.00525873	-2.18085	down
Os03g0309300	15	13	18	1	1	1	2.80865	2.2913	2.79999	0.166433	0.158518	0.162597	0.000296107	-2.75555	down
Os03g0310000	48	57	67	6	6	10	8.98768	10.0465	10.4222	0.998596	0.95111	1.62597	1.24082e-08	-2.69112	down
Os03g0311600	26	19	50	7	8	2	4.86833	3.34882	7.77774	1.16503	1.26815	0.325194	0.000894809	-2.10576	down
Os03g0314500	38	33	59	8	6	6	7.11525	5.81637	9.17773	1.33146	0.95111	0.975581	3.14989e-06	-2.41304	down
Os03g0314800	31	57	70	242	237	162	5.80455	10.0465	10.8888	40.2767	37.5688	26.3407	1.01574e-08	1.9118	up
Os03g0320800	161	131	189	15	14	16	30.1462	23.0892	29.3999	2.49649	2.21926	2.60155	6.75469e-21	-3.25581	down
Os03g0321300	44	47	49	11	9	16	8.23871	8.28392	7.62218	1.83076	1.42666	2.60155	0.000176251	-1.80331	down
Os03g0322900	3	3	14	111	130	161	0.56173	0.528761	2.17777	18.474	20.6074	26.1781	2.42824e-16	3.8902	up
Os03g0323100	135	165	163	67	71	64	25.2779	29.0818	25.3554	11.151	11.2548	10.4062	4.42542e-05	-1.18518	down
Os03g0323200	1580	1279	1474	425	502	376	295.845	225.428	229.288	70.7339	79.5762	61.1364	1.46892e-14	-1.73345	down
Os03g0323500	81	92	115	38	21	23	15.1667	16.2153	17.8888	6.32444	3.32888	3.73973	3.40203e-06	-1.73956	down
Os03g0327100	76	82	74	367	281	180	14.2305	14.4528	11.5111	61.0808	44.5436	29.2674	6.18062e-08	1.71457	up
Os03g0327600	364	373	449	856	811	846	68.1566	65.7426	69.8441	142.466	128.558	137.557	8.1773e-07	1.04647	up
Os03g0327800	24	28	32	197	164	59	4.49384	4.9351	4.97775	32.7872	25.997	9.59321	2.4969e-06	2.09094	up
Os03g0328100	59	76	85	23	30	38	11.0474	13.3953	13.2222	3.82795	4.75555	6.17868	0.00465899	-1.20338	down
Os03g0329200	20	27	23	4	6	2	3.74487	4.75885	3.57776	0.66573	0.95111	0.325194	0.000834644	-2.15148	down
Os03g0330200	2	2	0	23	18	19	0.374487	0.352507	0	3.82795	2.85333	3.08934	8.70392e-05	2.83576	up
Os03g0332533	37	66	73	14	17	1	6.92801	11.6327	11.3555	2.33006	2.69481	0.162597	0.000313428	-2.15426	down
Os03g0333000	81	85	95	188	180	179	15.1667	14.9816	14.7777	31.2893	28.5333	29.1048	0.000222374	1.01666	up
Os03g0333400	488	1046	1241	406	510	121	91.3748	184.361	193.043	67.5716	80.8443	19.6742	0.00776668	-1.33811	down
Os03g0334000	341	391	362	835	876	941	63.85	68.9152	56.3108	138.971	138.862	153.004	1.28948e-07	1.22947	up
Os03g0334800	107	118	235	329	332	321	20.035	20.7979	36.5554	54.7563	52.6281	52.1936	0.00231671	1.05434	up
Os03g0336400	44	104	110	21	23	25	8.23871	18.3304	17.111	3.49508	3.64592	4.06492	9.74168e-05	-1.75884	down
Os03g0337600	807	1189	1590	733	595	400	151.105	209.566	247.332	121.995	94.3184	65.0387	0.00114266	-1.03992	down
Os03g0339300	152	128	221	22	16	8	28.461	22.5605	34.3776	3.66152	2.53629	1.30077	1.64795e-17	-3.25266	down
Os03g0339700	29	42	37	5	3	7	5.43006	7.40265	5.75553	0.832163	0.475555	1.13818	1.00576e-05	-2.48027	down
Os03g0340500	1845	1618	1957	4493	7680	6213	345.464	285.178	304.421	747.782	1217.42	1010.21	5.55185e-10	1.69084	up
Os03g0341300	45	54	52	107	141	78	8.42595	9.51769	8.08885	17.8083	22.3511	12.6826	0.00644888	1.02441	up
Os03g0343900	175	236	405	47	60	71	32.7676	41.5958	62.9997	7.82233	9.5111	11.5444	1.23202e-08	-2.06626	down
Os03g0346150	35	35	32	12	11	10	6.55352	6.16888	4.97775	1.99719	1.7437	1.62597	0.00395757	-1.50723	down
Os03g0346500	58	94	88	20	33	11	10.8601	16.5678	13.6888	3.32865	5.2311	1.78857	7.73686e-05	-1.79401	down
Os03g0348900	164	143	156	479	476	498	30.7079	25.2043	24.2665	79.7212	75.4547	80.9732	2.68668e-11	1.58697	up
Os03g0356414	93	96	105	310	334	285	17.4136	16.9203	16.3333	51.5941	52.9451	46.3401	1.8793e-11	1.5958	up
Os03g0358100	750	764	917	1937	1903	2085	140.433	134.658	142.644	322.38	301.66	339.014	2.33541e-09	1.24781	up
Os03g0363500	773	715	773	353	347	390	144.739	126.021	120.244	58.7507	55.0058	63.4128	8.71651e-06	-1.05384	down
Os03g0364500	158	130	165	48	47	54	29.5845	22.913	25.6665	7.98877	7.45036	8.78023	4.16621e-07	-1.56639	down
Os03g0365800	197	194	214	51	40	57	36.887	34.1932	33.2887	8.48806	6.34073	9.26802	2.23499e-11	-1.97837	down
Os03g0367900	1537	1472	1643	2484	4755	3649	287.793	259.445	255.576	413.419	753.754	593.316	0.000156707	1.16588	up
Os03g0368900	122	125	150	50	37	39	22.8437	22.0317	23.3332	8.32163	5.86518	6.34128	1.70022e-07	-1.61909	down
Os03g0369800	379	357	391	825	811	921	70.9653	62.9225	60.8219	137.307	128.558	149.752	1.1543e-06	1.13741	up
Os03g0371000	64	39	57	268	214	316	11.9836	6.87389	8.86662	44.6039	33.9229	51.3806	4.51705e-11	2.19641	up
Os03g0371300	51	37	45	20	21	10	9.54941	6.52138	6.99996	3.32865	3.32888	1.62597	0.00940386	-1.312	down
Os03g0374400	170	156	175	473	627	504	31.8314	27.4956	27.2221	78.7226	99.391	81.9488	3.63132e-11	1.61238	up
Os03g0374575	102	81	96	269	231	314	19.0988	14.2765	14.9333	44.7704	36.6177	51.0554	1.02536e-06	1.47325	up
Os03g0374600	20	24	40	78	131	122	3.74487	4.23009	6.22219	12.9817	20.7659	19.8368	5.66052e-06	1.85445	up
Os03g0381500	0	2	8	84	48	11	0	0.352507	1.24444	13.9803	7.60888	1.78857	8.97722e-05	2.84913	up
Os03g0382100	37	36	40	5	3	1	6.92801	6.34513	6.22219	0.832163	0.475555	0.162597	8.8106e-08	-3.10657	down
Os03g0386500	7	10	10	43	47	16	1.3107	1.76254	1.55555	7.1566	7.45036	2.60155	0.00518961	1.67905	up
Os03g0390200	202	165	147	732	559	751	37.8232	29.0818	22.8666	121.829	88.6117	122.11	4.91913e-11	1.89206	up
Os03g0392600	76	86	92	11	9	12	14.2305	15.1578	14.311	1.83076	1.42666	1.95116	2.70263e-12	-2.80204	down
Os03g0397700	320	239	230	847	862	687	59.9179	42.1246	35.7776	140.968	136.643	111.704	1.16215e-08	1.51305	up
Os03g0401300	6777	6427	6118	1848	1629	1345	1268.95	1132.78	951.684	307.567	258.226	218.693	2.32904e-22	-2.00889	down
Os03g0401366	1342	1227	1053	355	303	193	251.281	216.263	163.799	59.0836	48.031	31.3812	5.01381e-14	-2.08004	down
Os03g0401951	61	84	83	161	194	242	11.4218	14.8053	12.911	26.7956	30.7525	39.3484	8.80016e-05	1.32632	up
Os03g0402800	403	410	414	1126	1005	1246	75.4591	72.264	64.3997	187.403	159.311	202.596	2.27171e-09	1.40886	up
Os03g0404800	14	17	16	1	1	0	2.62141	2.99631	2.48888	0.166433	0.158518	0	9.7484e-05	-3.00371	down
Os03g0405400	7	5	5	25	29	31	1.3107	0.881268	0.777774	4.16082	4.59703	5.0405	0.000757645	1.98705	up
Os03g0405900	355	344	326	763	678	774	66.4714	60.6312	50.7109	126.988	107.475	125.85	1.41728e-05	1.06002	up
Os03g0412800	397	345	373	123	135	118	74.3356	60.8075	58.0219	20.4712	21.4	19.1864	1.50547e-10	-1.56297	down
Os03g0416300	29	20	25	6	4	7	5.43006	3.52507	3.88887	0.998596	0.634073	1.13818	0.00323815	-1.8377	down
Os03g0418700	86	69	74	39	31	17	16.1029	12.1615	11.5111	6.49087	4.91407	2.76415	0.00136085	-1.35908	down
Os03g0421800	60	54	82	24	25	24	11.2346	9.51769	12.7555	3.99438	3.96296	3.90232	0.000784503	-1.35938	down
Os03g0429800	146	185	163	408	389	353	27.3375	32.6069	25.3554	67.9045	61.6636	57.3967	1.35629e-06	1.16309	up
Os03g0431600	442	498	490	168	192	237	82.7616	87.7743	76.2218	27.9607	30.4355	38.5355	9.56912e-06	-1.2373	down
Os03g0437200	2	4	6	35	32	33	0.374487	0.705014	0.933329	5.82514	5.07258	5.3657	6.86297e-06	2.60334	up
Os03g0448600	87	81	99	200	175	226	16.2902	14.2765	15.3999	33.2865	27.7407	36.7469	0.000222483	1.11828	up
Os03g0557900	29	24	45	567	465	592	5.43006	4.23009	6.99996	94.3673	73.711	96.2573	2.41031e-39	3.88582	up
Os03g0561283	15	15	12	149	131	205	2.80865	2.6438	1.86666	24.7985	20.7659	33.3324	3.61028e-17	3.27937	up
Os03g0561400	83	60	77	322	368	396	15.5412	10.5752	11.9777	53.5913	58.3347	64.3883	5.07094e-15	2.2075	up
Os03g0563300	673	723	883	352	281	309	126.015	127.431	137.355	58.5843	44.5436	50.2424	9.14561e-09	-1.26975	down
Os03g0567100	128	133	130	47	42	24	23.9672	23.4417	20.2221	7.82233	6.65777	3.90232	1.97105e-07	-1.75477	down
Os03g0571900	111	136	137	496	418	313	20.784	23.9705	21.311	82.5506	66.2606	50.8928	3.09905e-10	1.59762	up
Os03g0574600	165	175	188	26	24	35	30.8952	30.8444	29.2443	4.32725	3.80444	5.69089	1.31565e-15	-2.53862	down
Os03g0576200	0	1	1	23	33	29	0	0.176254	0.155555	3.82795	5.2311	4.71531	7.96079e-08	3.7463	up
Os03g0576600	122	93	93	17	21	16	22.8437	16.3916	14.4666	2.82935	3.32888	2.60155	2.87515e-10	-2.39993	down
Os03g0579000	88	99	103	61	47	20	16.4774	17.4491	16.0221	10.1524	7.45036	3.25194	0.00900892	-1.15533	down
Os03g0582800	10	14	21	0	2	0	1.87243	2.46755	3.26665	0	0.317037	0	0.000356124	-2.84988	down
Os03g0586700	501	494	520	1124	1649	1472	93.8089	87.0693	80.8885	187.07	261.397	239.343	2.11055e-08	1.42833	up
Os03g0587200	36	55	44	4	7	6	6.74076	9.69395	6.84441	0.66573	1.10963	0.975581	3.49257e-07	-2.6597	down
Os03g0589500	134	109	105	9	15	13	25.0906	19.2116	16.3333	1.49789	2.37777	2.11376	1.16207e-14	-3.04645	down
Os03g0592500	17452	19412	26401	5509	3879	3690	3267.77	3421.43	4106.8	916.877	614.892	599.982	6.40789e-23	-2.24654	down
Os03g0598100	78	71	69	194	148	158	14.605	12.514	10.7333	32.2879	23.4607	25.6903	0.000257495	1.12453	up
Os03g0605300	56	61	70	20	24	20	10.4856	10.7515	10.8888	3.32865	3.80444	3.25194	0.000222483	-1.47973	down
Os03g0607100	41	32	58	3	10	7	7.67698	5.64012	9.02218	0.499298	1.58518	1.13818	1.24296e-05	-2.38493	down
Os03g0607200	51	52	39	314	382	230	9.54941	9.16519	6.06664	52.2598	60.554	37.3973	5.50646e-17	2.55243	up
Os03g0610400	3	0	4	27	20	10	0.56173	0	0.622219	4.49368	3.17037	1.62597	0.00340642	2.23493	up
Os03g0610650	51	62	65	93	125	172	9.54941	10.9277	10.1111	15.4782	19.8148	27.9667	0.00935417	1.07097	up
Os03g0611100	310	332	451	127	140	202	58.0455	58.5162	70.1552	21.1369	22.1926	32.8446	0.000379111	-1.17055	down
Os03g0611200	436	384	385	154	173	173	81.6381	67.6814	59.8886	25.6306	27.4237	28.1293	1.18198e-06	-1.26568	down
Os03g0623100	5	9	10	737	644	670	0.936217	1.58628	1.55555	122.661	102.086	108.94	2.21026e-70	6.03392	up
Os03g0626700	19	14	18	52	40	49	3.55762	2.46755	2.79999	8.6545	6.34073	7.96725	0.00486325	1.33432	up
Os03g0637800	74	62	75	18	26	10	13.856	10.9277	11.6666	2.99579	4.12148	1.62597	1.60311e-05	-1.86551	down
Os03g0638400	42	57	49	159	169	222	7.86422	10.0465	7.62218	26.4628	26.7896	36.0965	6.98765e-08	1.8001	up
Os03g0641300	210	190	205	76	81	73	39.3211	33.4882	31.8887	12.6489	12.84	11.8696	3.31607e-07	-1.38615	down
Os03g0642900	6	10	10	42	28	21	1.12346	1.76254	1.55555	6.99017	4.43851	3.41453	0.00814031	1.56066	up
Os03g0643300	68	57	84	275	239	264	12.7326	10.0465	13.0666	45.769	37.8859	42.9256	2.09771e-11	1.82244	up
Os03g0645900	3	0	0	53	32	43	0.56173	0	0	8.82093	5.07258	6.99166	7.51511e-10	4.00835	up
Os03g0646100	199	184	201	74	85	49	37.2614	32.4307	31.2665	12.316	13.4741	7.96725	6.85796e-07	-1.47904	down
Os03g0650900	52	43	67	158	109	89	9.73666	7.5789	10.4222	26.2964	17.2785	14.4711	0.00503697	1.05325	up
Os03g0658800	1446	1445	1578	98	180	230	270.754	254.686	245.465	16.3104	28.5333	37.3973	2.61848e-19	-2.98906	down
Os03g0659400	94	97	118	264	318	165	17.6009	17.0966	18.3555	43.9382	50.4088	26.8285	0.00016627	1.19194	up
Os03g0661300	389	378	460	148	127	114	72.8377	66.6239	71.5552	24.632	20.1318	18.536	3.5641e-13	-1.6506	down
Os03g0663400	59	70	221	678	369	395	11.0474	12.3378	34.3776	112.841	58.4932	64.2258	3.52662e-05	1.89278	up
Os03g0663700	72	43	66	24	25	12	13.4815	7.5789	10.2666	3.99438	3.96296	1.95116	0.00151359	-1.49084	down
Os03g0665700	35	40	40	10	7	15	6.55352	7.05014	6.22219	1.66433	1.10963	2.43895	0.00160749	-1.67033	down
Os03g0666700	147	127	169	63	56	77	27.5248	22.3842	26.2888	10.4853	8.87702	12.52	0.000577855	-1.14466	down
Os03g0667300	29	39	57	10	8	3	5.43006	6.87389	8.86662	1.66433	1.26815	0.487791	2.86894e-05	-2.28447	down
Os03g0672400	11	24	17	2	4	2	2.05968	4.23009	2.64443	0.332865	0.634073	0.325194	0.00397168	-2.11976	down
Os03g0679700	4377	3920	3890	2210	1787	2082	819.564	690.914	605.108	367.816	283.272	338.527	2.21027e-05	-1.01366	down
Os03g0679800	73	68	57	21	24	15	13.6688	11.9852	8.86662	3.49508	3.80444	2.43895	8.2456e-05	-1.65354	down
Os03g0683800	375	357	346	183	144	136	70.2163	62.9225	53.8219	30.4572	22.8266	22.1132	1.4438e-06	-1.22759	down
Os03g0684700	524	555	595	233	217	271	98.1155	97.8207	92.5551	38.7788	34.3985	44.0637	1.2223e-06	-1.20352	down
Os03g0689300	37	35	24	279	323	336	6.92801	6.16888	3.73331	46.4347	51.2014	54.6325	3.09416e-23	3.11738	up
Os03g0692400	46	50	51	19	22	15	8.6132	8.81268	7.93329	3.16222	3.4874	2.43895	0.00285961	-1.32983	down
Os03g0693000	36	48	69	146	108	131	6.74076	8.46017	10.7333	24.2992	17.12	21.3002	0.000392086	1.26479	up
Os03g0693700	83	95	103	486	389	387	15.5412	16.7441	16.0221	80.8862	61.6636	62.925	9.17545e-19	2.09062	up
Os03g0693800	17	22	17	82	73	89	3.18314	3.87758	2.64443	13.6475	11.5718	14.4711	5.16363e-07	1.97272	up
Os03g0693900	0	0	1	8	13	17	0	0	0.155555	1.33146	2.06074	2.76415	0.000488362	2.88838	up
Os03g0694000	260	213	243	4112	3533	4110	48.6833	37.542	37.7998	684.371	560.045	668.273	3.31122e-71	3.92492	up
Os03g0697200	31	16	31	1	1	2	5.80455	2.82006	4.8222	0.166433	0.158518	0.325194	2.69955e-06	-3.22232	down
Os03g0699700	70	60	66	16	26	18	13.107	10.5752	10.2666	2.66292	4.12148	2.92674	9.73009e-05	-1.62813	down
Os03g0700700	52	43	50	169	158	122	9.73666	7.5789	7.77774	28.1271	25.0459	19.8368	4.58295e-07	1.5369	up
Os03g0701100	5	3	17	55	54	40	0.936217	0.528761	2.64443	9.15379	8.55999	6.50387	5.45018e-05	2.25296	up
Os03g0703100	62	102	118	36	30	19	11.6091	17.9779	18.3555	5.99157	4.75555	3.08934	3.87367e-05	-1.65039	down
Os03g0704700	44	48	38	121	92	114	8.23871	8.46017	5.91108	20.1383	14.5837	18.536	0.000551403	1.24196	up
Os03g0709100	27	22	29	3	4	9	5.05557	3.87758	4.51109	0.499298	0.634073	1.46337	0.00244424	-1.93339	down
Os03g0712800	5	1	5	248	169	214	0.936217	0.176254	0.777774	41.2753	26.7896	34.7957	1.08398e-30	5.20475	up
Os03g0713600	93	112	98	44	49	46	17.4136	19.7404	15.2444	7.32303	7.7674	7.47945	0.00134672	-1.10629	down
Os03g0717900	114	172	376	1079	751	467	21.3457	30.3156	58.4886	179.581	119.047	75.9327	8.66159e-05	1.66823	up
Os03g0718800	171	234	241	1050	1299	632	32.0186	41.2433	37.4887	174.754	205.915	102.761	4.32389e-13	2.09351	up
Os03g0719400	37	27	40	91	93	120	6.92801	4.75885	6.22219	15.1454	14.7422	19.5116	0.000125405	1.45587	up
Os03g0721300	50	52	72	28	21	17	9.36217	9.16519	11.1999	4.66011	3.32888	2.76415	0.00191325	-1.33498	down
Os03g0723400	63	60	80	911	955	441	11.7963	10.5752	12.4444	151.62	151.385	71.7052	5.76659e-27	3.31847	up
Os03g0723700	5	6	9	60	62	34	0.936217	1.05752	1.39999	9.98596	9.82813	5.52829	2.13365e-07	2.61379	up
Os03g0724500	62	83	100	142	215	282	11.6091	14.629	15.5555	23.6334	34.0814	45.8523	0.000759252	1.31852	up
Os03g0724700	130	147	147	364	328	492	24.3416	25.9093	22.8666	60.5815	51.994	79.9976	2.5753e-06	1.42184	up
Os03g0729000	4	14	30	195	86	47	0.748974	2.46755	4.66664	32.4544	13.6326	7.64205	7.55302e-05	2.35845	up
Os03g0730500	356	300	333	71	65	78	66.6587	52.8761	51.7997	11.8167	10.3037	12.6826	6.09644e-16	-2.16794	down
Os03g0734100	1644	1899	1956	3243	6014	6597	307.828	334.706	304.265	539.741	953.329	1072.65	1.2993e-05	1.46127	up
Os03g0734200	99	133	117	188	339	323	18.5371	23.4417	18.1999	31.2893	53.7377	52.5188	0.000745732	1.21507	up
Os03g0734300	2284	2673	3133	5427	9521	12052	427.664	471.126	487.353	903.23	1509.25	1959.62	1.3765e-06	1.66779	up
Os03g0741100	65	64	59	206	249	209	12.1708	11.2802	9.17773	34.2851	39.471	33.9827	5.66063e-10	1.73322	up
Os03g0743500	452	501	594	1065	1206	1605	84.634	88.3031	92.3995	177.251	191.173	260.968	6.57415e-06	1.28416	up
Os03g0744600	314	320	399	561	839	825	58.7944	56.4012	62.0664	93.3687	132.997	134.142	0.000259983	1.06583	up
Os03g0745550	56	56	53	129	132	155	10.4856	9.8702	8.2444	21.4698	20.9244	25.2025	0.00011756	1.26203	up
Os03g0748700	197	171	194	462	447	491	36.887	30.1394	30.1776	76.8919	70.8577	79.835	2.53579e-07	1.26357	up
Os03g0750100	124	108	131	359	343	222	23.2182	19.0354	20.3777	59.7493	54.3718	36.0965	5.02654e-06	1.26953	up
Os03g0751400	407	381	456	133	129	172	76.2081	67.1526	70.933	22.1355	20.4489	27.9667	4.04071e-08	-1.48858	down
Os03g0756300	297	260	250	67	77	73	55.6113	45.8259	38.8887	11.151	12.2059	11.8696	1.97454e-11	-1.86806	down
Os03g0757600	16	18	16	44	47	58	2.99589	3.17256	2.48888	7.32303	7.45036	9.43062	0.00208906	1.43984	up
Os03g0758500	346	339	373	101	118	114	64.7862	59.75	58.0219	16.8097	18.7052	18.536	1.24653e-11	-1.65093	down
Os03g0760000	17	19	51	122	69	58	3.18314	3.34882	7.93329	20.3048	10.9378	9.43062	0.00860289	1.37366	up
Os03g0761100	79	140	143	465	450	213	14.7922	24.6755	22.2443	77.3912	71.3332	34.6331	2.57912e-05	1.52393	up
Os03g0765900	4515	5181	6009	1818	2089	1625	845.404	913.17	934.729	302.574	331.145	264.22	4.62813e-15	-1.50608	down
Os03g0767800	2073	2279	2433	5807	5923	3119	388.156	401.682	378.465	966.474	938.904	507.14	0.000164081	1.05473	up
Os03g0767900	118	116	133	400	409	286	22.0947	20.4454	20.6888	66.573	64.834	46.5027	7.68612e-10	1.50542	up
Os03g0770800	15	17	23	70	80	51	2.80865	2.99631	3.57776	11.6503	12.6815	8.29244	3.08386e-05	1.72357	up
Os03g0770900	16	15	18	3	2	4	2.99589	2.6438	2.79999	0.499298	0.317037	0.650387	0.00685716	-1.95725	down
Os03g0773700	78	76	92	43	41	34	14.605	13.3953	14.311	7.1566	6.49925	5.52829	0.00383357	-1.04259	down
Os03g0776900	169	163	196	539	770	895	31.6441	28.7293	30.4887	89.7072	122.059	145.524	1.71234e-11	1.98352	up
Os03g0778100	1405	1765	3423	845	551	749	263.077	311.088	532.464	140.636	87.3436	121.785	8.59537e-06	-1.53757	down
Os03g0778400	12	21	20	6	3	0	2.24692	3.70133	3.1111	0.998596	0.475555	0	0.00990907	-1.99015	down
Os03g0780800	228	226	245	78	72	97	42.6915	39.8333	38.1109	12.9817	11.4133	15.7719	3.66208e-07	-1.46961	down
Os03g0781300	63	66	81	180	253	343	11.7963	11.6327	12.5999	29.9579	40.1051	55.7707	4.52126e-07	1.79611	up
Os03g0782500	72	82	116	19	16	12	13.4815	14.4528	18.0444	3.16222	2.53629	1.95116	8.11928e-10	-2.38473	down
Os03g0786400	251	282	457	130	96	60	46.9981	49.7035	71.0885	21.6362	15.2178	9.75581	2.32849e-07	-1.7379	down
Os03g0790500	5	14	28	198	61	38	0.936217	2.46755	4.35553	32.9537	9.66961	6.17868	0.000405718	2.2201	up
Os03g0791200	10	3	6	28	27	21	1.87243	0.528761	0.933329	4.66011	4.27999	3.41453	0.00955448	1.66965	up
Os03g0791700	95	118	164	56	29	30	17.7881	20.7979	25.511	9.32023	4.59703	4.87791	1.60311e-05	-1.64125	down
Os03g0792800	15	17	25	136	96	66	2.80865	2.99631	3.88887	22.6348	15.2178	10.7314	5.87022e-08	2.19683	up
Os03g0793900	11	21	23	107	114	66	2.05968	3.70133	3.57776	17.8083	18.0711	10.7314	5.53675e-08	2.19881	up
Os03g0796000	29	43	51	90	82	105	5.43006	7.5789	7.93329	14.9789	12.9985	17.0727	0.00484998	1.10782	up
Os03g0799600	112	138	137	277	282	290	20.9713	24.323	21.311	46.1018	44.7022	47.1531	2.62634e-05	1.08628	up
Os03g0802200	130	158	201	921	1233	1114	24.3416	27.8481	31.2665	153.284	195.453	181.133	4.55191e-27	2.66014	up
Os03g0806600	249	248	284	696	684	879	46.6236	43.7109	44.1776	115.837	108.426	142.923	6.57289e-09	1.48179	up
Os03g0806700	118	96	102	60	42	45	22.0947	16.9203	15.8666	9.98596	6.65777	7.31686	0.00248694	-1.09289	down
Os03g0806800	481	558	566	112	180	235	90.0641	98.3495	88.044	18.6405	28.5333	38.2103	9.08057e-06	-1.53573	down
Os03g0807700	23	19	34	7	6	5	4.3066	3.34882	5.28886	1.16503	0.95111	0.812984	0.00319866	-1.80753	down
Os03g0807900	144	153	186	736	721	344	26.9631	26.9668	28.9332	122.494	114.292	55.9333	8.29255e-09	1.78406	up
Os03g0815100	318	345	419	2599	2440	1936	59.5434	60.8075	65.1774	432.558	386.785	314.787	3.29791e-42	2.61789	up
Os03g0815400	500	689	812	391	385	161	93.6217	121.439	126.31	65.0751	61.0295	26.1781	0.00343597	-1.08486	down
Os03g0816950	65	48	37	26	17	12	12.1708	8.46017	5.75553	4.32725	2.69481	1.95116	0.0085293	-1.37528	down
Os03g0817800	77	170	230	74	70	24	14.4177	29.9631	35.7776	12.316	11.0963	3.90232	0.00538916	-1.40256	down
Os03g0818100	164	148	163	649	601	688	30.7079	26.0855	25.3554	108.015	95.2695	111.867	5.83567e-17	1.96016	up
Os03g0819600	868	877	990	472	468	366	162.527	154.574	153.999	78.5562	74.1866	59.5104	9.63099e-08	-1.08139	down
Os03g0820300	41	56	43	539	513	138	7.67698	9.8702	6.68885	89.7072	81.3199	22.4384	1.91147e-10	2.77554	up
Os03g0820400	0	2	8	59	19	9	0	0.352507	1.24444	9.81952	3.01185	1.46337	0.0057466	2.22712	up
Os03g0820500	147	209	241	2898	3417	1227	27.5248	36.837	37.4887	482.322	541.657	199.506	2.83998e-24	3.4361	up
Os03g0822000	138	134	192	42	62	48	25.8396	23.618	29.8665	6.99017	9.82813	7.80465	1.05891e-06	-1.56265	down
Os03g0823800	90	87	74	26	17	37	16.8519	15.3341	11.5111	4.32725	2.69481	6.01608	0.00041504	-1.5531	down
Os03g0825300	114	76	122	29	26	24	21.3457	13.3953	18.9777	4.82655	4.12148	3.90232	2.01753e-07	-1.90324	down
Os03g0826900	82	197	258	2121	1610	261	15.354	34.722	40.1331	353.004	255.214	42.4378	0.00523993	2.15695	up
Os03g0828100	814	1263	1580	502	623	134	152.416	222.608	245.777	83.5492	98.7569	21.788	0.00227127	-1.46047	down
Os03g0828300	2	8	9	196	118	12	0.374487	1.41003	1.39999	32.6208	18.7052	1.95116	2.39894e-06	3.16952	up
Os03g0829200	33	31	35	214	210	207	6.17903	5.46386	5.44442	35.6166	33.2888	33.6575	2.53084e-19	2.55643	up
Os03g0830500	2	0	3	15	16	13	0.374487	0	0.466664	2.49649	2.53629	2.11376	0.00388709	2.26238	up
Os03g0831700	206	167	162	41	44	32	38.5721	29.4344	25.1999	6.82374	6.9748	5.2031	1.10702e-11	-2.14599	down
Os03g0835400	346	323	399	1725	1416	1608	64.7862	56.9299	62.0664	287.096	224.462	261.456	1.85522e-23	2.09218	up
Os03g0837100	211	180	228	123	98	68	39.5084	31.7256	35.4665	20.4712	15.5348	11.0566	0.000371604	-1.10179	down
Os03g0841100	17	20	13	71	67	61	3.18314	3.52507	2.02221	11.8167	10.6207	9.91841	1.09763e-05	1.82603	up
Os03g0843300	448	453	603	1088	1033	1006	83.885	79.8429	93.7995	181.079	163.749	163.572	1.29213e-06	1.02107	up
Os03g0843800	949	944	935	66	47	57	177.694	166.383	145.444	10.9846	7.45036	9.26802	1.6797e-60	-3.9801	down
Os03g0844600	102	144	139	28	24	13	19.0988	25.3805	21.6221	4.66011	3.80444	2.11376	9.68562e-12	-2.46162	down
Os03g0844700	28	29	39	77	71	80	5.24282	5.11135	6.06664	12.8153	11.2548	13.0077	0.00229769	1.17262	up
Os03g0844900	190	210	241	102	99	90	35.5762	37.0133	37.4887	16.9761	15.6933	14.6337	1.07411e-05	-1.13503	down
Os03g0848700	66	75	54	23	29	20	12.3581	13.219	8.39996	3.82795	4.59703	3.25194	0.00111829	-1.38698	down
Os03g0850700	148	149	171	76	71	64	27.712	26.2618	26.5999	12.6489	11.2548	10.4062	5.03815e-05	-1.14344	down
Os03g0857500	76	82	74	25	12	19	14.2305	14.4528	11.5111	4.16082	1.90222	3.08934	2.28106e-06	-1.94553	down
Os03g0857600	103	134	130	27	33	12	19.2861	23.618	20.2221	4.49368	5.2311	1.95116	3.36934e-09	-2.25115	down
Os03g0859100	240	225	249	19	15	14	44.9384	39.6571	38.7331	3.16222	2.37777	2.27636	1.62717e-32	-3.75147	down
Os03g0859550	96	87	90	35	38	44	17.9754	15.3341	13.9999	5.82514	6.02369	7.15426	0.00122157	-1.18946	down
Os03g0859800	254	227	225	475	510	566	47.5598	40.0096	34.9998	79.0555	80.8443	92.0298	5.45644e-05	1.08189	up
Os03g0861100	270	251	215	46	56	54	50.5557	44.2397	33.4443	7.6559	8.87702	8.78023	2.41601e-13	-2.18918	down
Os04g0104900	36	36	31	133	136	77	6.74076	6.34513	4.8222	22.1355	21.5585	12.52	1.07411e-05	1.61288	up
Os04g0106300	190	154	178	563	639	462	35.5762	27.1431	27.6887	93.7016	101.293	75.1197	4.00889e-11	1.5969	up
Os04g0110100	2	5	7	30	33	28	0.374487	0.881268	1.08888	4.99298	5.2311	4.55271	0.000100397	2.30109	up
Os04g0112533	110	64	64	284	353	308	20.5968	11.2802	9.95551	47.2669	55.957	50.0798	3.47987e-08	1.85878	up
Os04g0115700	4509	4766	5167	828	962	1137	844.281	840.025	803.751	137.806	152.495	184.873	8.04905e-22	-2.26043	down
Os04g0116600	184	186	169	17	10	4	34.4528	32.7832	26.2888	2.82935	1.58518	0.650387	6.14389e-23	-3.87795	down
Os04g0121800	326	357	329	545	823	1118	61.0414	62.9225	51.1775	90.7058	130.461	181.783	0.000608659	1.23443	up
Os04g0125700	59	52	47	123	128	148	11.0474	9.16519	7.31107	20.4712	20.2903	24.0643	0.00026342	1.25521	up
Os04g0126900	26	23	27	289	302	371	4.86833	4.05383	4.19998	48.099	47.8725	60.3234	1.80828e-29	3.49322	up
Os04g0127200	185	176	171	91	84	69	34.64	31.0206	26.5999	15.1454	13.3155	11.2192	8.94903e-05	-1.12911	down
Os04g0132900	35	40	27	14	9	6	6.55352	7.05014	4.19998	2.33006	1.42666	0.975581	0.0032483	-1.65855	down
Os04g0136700	37	31	55	105	165	221	6.92801	5.46386	8.55551	17.4754	26.1555	35.9339	5.14709e-06	1.87815	up
Os04g0137201	66	57	78	23	25	21	12.3581	10.0465	12.1333	3.82795	3.96296	3.41453	0.000171465	-1.47967	down
Os04g0142400	735	704	731	1910	2520	2604	137.624	124.083	113.711	317.886	399.466	423.402	5.10375e-11	1.63614	up
Os04g0149400	205	242	213	520	842	930	38.3849	42.6534	33.1332	86.545	133.472	151.215	8.15095e-08	1.71379	up
Os04g0153200	25	22	24	1	3	1	4.68109	3.87758	3.73331	0.166433	0.475555	0.162597	1.04228e-05	-2.98152	down
Os04g0167875	0	1	3	14	13	19	0	0.176254	0.466664	2.33006	2.06074	3.08934	0.00150152	2.48637	up
Os04g0173800	11	13	16	159	142	44	2.05968	2.2913	2.48888	26.4628	22.5096	7.15426	1.41657e-08	2.74847	up
Os04g0175900	601	625	622	263	234	135	112.533	110.158	96.7551	43.7718	37.0933	21.9506	1.78427e-08	-1.54985	down
Os04g0178300	164	168	166	522	445	482	30.7079	29.6106	25.8221	86.8778	70.5406	78.3717	1.71766e-10	1.48081	up
Os04g0178400	73	103	98	437	468	481	13.6688	18.1541	15.2444	72.731	74.1866	78.2091	2.59859e-19	2.26003	up
Os04g0179100	19	30	35	94	75	44	3.55762	5.28761	5.44442	15.6447	11.8889	7.15426	0.0077946	1.21981	up
Os04g0179700	27	25	36	134	165	175	5.05557	4.40634	5.59997	22.302	26.1555	28.4544	4.0102e-12	2.30853	up
Os04g0180400	59	69	76	245	253	275	11.0474	12.1615	11.8222	40.776	40.1051	44.7141	5.59156e-12	1.85061	up
Os04g0191400	180	271	311	477	476	835	33.7038	47.7647	48.3775	79.3884	75.4547	135.768	0.0017384	1.18598	up
Os04g0197350	28	17	19	76	60	79	5.24282	2.99631	2.95554	12.6489	9.5111	12.8452	0.000209895	1.60092	up
Os04g0206500	4	13	17	77	46	59	0.748974	2.2913	2.64443	12.8153	7.29184	9.59321	1.77672e-05	2.17019	up
Os04g0206700	54	44	104	301	209	178	10.1111	7.75516	16.1777	50.0962	33.1303	28.9422	5.86609e-06	1.66396	up
Os04g0210250	161	123	149	313	293	311	30.1462	21.6792	23.1777	52.0934	46.4459	50.5676	0.000185382	1.02725	up
Os04g0218400	231	213	298	98	120	79	43.2532	37.542	46.3553	16.3104	19.0222	12.8452	2.68078e-06	-1.30853	down
Os04g0223500	43	40	64	194	197	163	8.05147	7.05014	9.95551	32.2879	31.2281	26.5033	3.99992e-10	1.82944	up
Os04g0228100	38	44	35	2	1	3	7.11525	7.75516	5.44442	0.332865	0.158518	0.487791	5.6355e-09	-3.51137	down
Os04g0231800	183	222	196	89	92	93	34.2655	39.1283	30.4887	14.8125	14.5837	15.1215	7.01224e-05	-1.1266	down
Os04g0233400	5616	5833	6266	1919	1878	2310	1051.56	1028.09	974.706	319.384	297.697	375.599	1.41913e-11	-1.52035	down
Os04g0234600	2592	2505	2827	1479	1243	1034	485.335	441.515	439.753	246.154	197.038	168.125	8.96427e-08	-1.09521	down
Os04g0244800	696	664	829	3191	2631	1920	130.321	117.032	128.955	531.086	417.062	312.186	1.09721e-14	1.74793	up
Os04g0249600	532	600	586	163	161	217	99.6135	105.752	91.1551	27.1285	25.5214	35.2835	9.8766e-10	-1.63369	down
Os04g0266900	116	134	145	332	617	630	21.7202	23.618	22.5554	55.2556	97.8058	102.436	1.1832e-08	1.9062	up
Os04g0275950	82	73	105	502	431	567	15.354	12.8665	16.3333	83.5492	68.3214	92.1924	1.18963e-19	2.442	up
Os04g0282400	521	491	745	75	44	82	97.5538	86.5405	115.888	12.4824	6.9748	13.3329	1.67405e-22	-3.00328	down
Os04g0283900	55	38	58	25	10	14	10.2984	6.69764	9.02218	4.16082	1.58518	2.27636	0.00292142	-1.51018	down
Os04g0288100	185	183	229	674	850	834	34.64	32.2544	35.622	112.176	134.741	135.606	1.13286e-15	1.92143	up
Os04g0295400	93	104	99	36	33	49	17.4136	18.3304	15.3999	5.99157	5.2311	7.96725	0.000624925	-1.27819	down
Os04g0306400	99	185	353	823	586	301	18.5371	32.6069	54.9108	136.974	92.8917	48.9416	0.00633285	1.30545	up
Os04g0337500	84	108	111	44	32	26	15.7284	19.0354	17.2666	7.32303	5.07258	4.22752	1.47925e-05	-1.52882	down
Os04g0342100	174	202	196	365	397	552	32.5804	35.6032	30.4887	60.7479	62.9318	89.7535	0.000247076	1.15099	up
Os04g0344100	373	395	409	2715	4364	3915	69.8418	69.6202	63.6219	451.865	691.774	636.567	1.00391e-33	3.11416	up
Os04g0350300	46	46	41	15	12	20	8.6132	8.10767	6.37775	2.49649	1.90222	3.25194	0.00481608	-1.39779	down
Os04g0353600	753	598	667	35	44	21	140.994	105.4	103.755	5.82514	6.9748	3.41453	9.20714e-47	-4.21218	down
Os04g0354600	392	268	307	1	2	10	73.3994	47.236	47.7553	0.166433	0.317037	1.62597	1.38162e-33	-5.54607	down
Os04g0357000	13	18	23	0	2	0	2.43416	3.17256	3.57776	0	0.317037	0	4.27653e-05	-3.12374	down
Os04g0362375	47	54	52	134	133	181	8.80044	9.51769	8.08885	22.302	21.0829	29.43	1.51812e-05	1.47156	up
Os04g0364800	230	261	306	28	30	19	43.066	46.0022	47.5998	4.66011	4.75555	3.08934	2.67819e-29	-3.27337	down
Os04g0366000	46	38	39	8	5	7	8.6132	6.69764	6.06664	1.33146	0.792591	1.13818	5.04732e-06	-2.36124	down
Os04g0367000	118	130	121	39	39	23	22.0947	22.913	18.8221	6.49087	6.18221	3.73973	4.89025e-08	-1.82716	down
Os04g0372700	11	24	46	203	140	37	2.05968	4.23009	7.15552	33.7858	22.1926	6.01608	0.00121595	1.9131	up
Os04g0375900	13	14	18	3	1	1	2.43416	2.46755	2.79999	0.499298	0.158518	0.162597	0.00196073	-2.35664	down
Os04g0376700	109	102	99	27	30	29	20.4095	17.9779	15.3999	4.49368	4.75555	4.71531	1.91109e-07	-1.79413	down
Os04g0382900	241	260	293	20	32	13	45.1257	45.8259	45.5775	3.32865	5.07258	2.11376	7.89795e-27	-3.47605	down
Os04g0383700	63	62	81	23	21	20	11.7963	10.9277	12.5999	3.82795	3.32888	3.25194	3.11929e-05	-1.61348	down
Os04g0384000	24	30	41	8	13	4	4.49384	5.28761	6.37775	1.33146	2.06074	0.650387	0.00370602	-1.71147	down
Os04g0386700	6	7	7	133	108	29	1.12346	1.23378	1.08888	22.1355	17.12	4.71531	6.02154e-09	3.1865	up
Os04g0387600	687	800	881	220	492	413	128.636	141.003	137.044	36.6152	77.991	67.1525	0.00541524	-1.03465	down
Os04g0387900	414	434	445	99	117	168	77.5188	76.4941	69.2219	16.4768	18.5466	27.3163	4.6678e-08	-1.69336	down
Os04g0390100	189	179	219	94	93	81	35.389	31.5494	34.0665	15.6447	14.7422	13.1703	2.21838e-05	-1.1284	down
Os04g0391900	127	119	112	78	55	42	23.7799	20.9742	17.4221	12.9817	8.7185	6.82907	0.00475014	-1.03439	down
Os04g0396800	252	236	302	62	74	50	47.1853	41.5958	46.9775	10.3188	11.7304	8.12984	1.13382e-14	-2.05401	down
Os04g0401000	94	119	173	51	73	44	17.6009	20.9742	26.911	8.48806	11.5718	7.15426	0.00188464	-1.15913	down
Os04g0404400	11	25	33	130	139	82	2.05968	4.40634	5.13331	21.6362	22.034	13.3329	1.17663e-07	2.17086	up
Os04g0406300	54	50	73	11	23	22	10.1111	8.81268	11.3555	1.83076	3.64592	3.57713	0.00101842	-1.53774	down
Os04g0408600	343	399	394	103	126	100	64.2245	70.3252	61.2886	17.1426	19.9733	16.2597	1.41605e-13	-1.77346	down
Os04g0409900	42	54	53	180	118	165	7.86422	9.51769	8.2444	29.9579	18.7052	26.8285	3.67088e-06	1.5481	up
Os04g0411200	15	24	39	4	7	0	2.80865	4.23009	6.06664	0.66573	1.10963	0	0.00158233	-2.24916	down
Os04g0412200	227	291	361	99	85	96	42.5043	51.2898	56.1553	16.4768	13.4741	15.6093	2.50897e-09	-1.61413	down
Os04g0412500	185	142	171	55	76	78	34.64	25.028	26.5999	9.15379	12.0474	12.6826	0.000299405	-1.2237	down
Os04g0414500	8	3	4	60	67	95	1.49795	0.528761	0.622219	9.98596	10.6207	15.4467	2.72847e-11	3.40037	up
Os04g0414700	13101	15486	19581	3787	4140	4634	2453.08	2729.46	3045.92	630.28	656.266	753.474	8.4842e-17	-1.90201	down
Os04g0415800	2	0	3	1238	1144	544	0.374487	0	0.466664	206.044	181.345	88.4527	5.38519e-57	7.75323	up
Os04g0419600	51	52	53	9	6	6	9.54941	9.16519	8.2444	1.49789	0.95111	0.975581	2.6792e-08	-2.64423	down
Os04g0423800	99	101	124	42	30	17	18.5371	17.8016	19.2888	6.99017	4.75555	2.76415	1.54523e-06	-1.80137	down
Os04g0429050	0	1	3	11	19	12	0	0.176254	0.466664	1.83076	3.01185	1.95116	0.003654	2.34723	up
Os04g0430000	85	87	93	37	31	40	15.9157	15.3341	14.4666	6.15801	4.91407	6.50387	0.000488704	-1.25704	down
Os04g0430200	52	60	61	195	180	170	9.73666	10.5752	9.48884	32.4544	28.5333	27.6415	8.19076e-09	1.58079	up
Os04g0435500	103	95	126	273	244	296	19.2861	16.7441	19.5999	45.4361	38.6785	48.1287	3.58287e-06	1.27606	up
Os04g0445000	60	58	50	18	11	12	11.2346	10.2227	7.77774	2.99579	1.7437	1.95116	1.9874e-05	-1.91501	down
Os04g0445700	58	69	65	23	31	32	10.8601	12.1615	10.1111	3.82795	4.91407	5.2031	0.00856741	-1.11189	down
Os04g0447600	54	53	46	14	8	2	10.1111	9.34144	7.15552	2.33006	1.26815	0.325194	7.0183e-06	-2.41075	down
Os04g0447700	17	18	33	87	47	68	3.18314	3.17256	5.13331	14.4796	7.45036	11.0566	0.00192079	1.44581	up
Os04g0450701	32	32	54	2	10	6	5.99179	5.64012	8.39996	0.332865	1.58518	0.975581	5.3546e-05	-2.34103	down
Os04g0457000	7004	11011	15280	2905	2221	1756	1311.45	1940.73	2376.88	483.487	352.069	285.52	1.74258e-14	-2.21175	down
Os04g0457100	14	19	22	6	4	0	2.62141	3.34882	3.4222	0.998596	0.634073	0	0.00968591	-1.95142	down
Os04g0459500	2591	2777	3763	1343	949	634	485.148	489.456	585.353	223.519	150.434	103.086	9.48493e-09	-1.62585	down
Os04g0460300	13	9	23	90	58	47	2.43416	1.58628	3.57776	14.9789	9.19406	7.64205	5.98219e-05	1.91029	up
Os04g0461100	1153	1177	1737	779	661	559	215.892	207.45	270.199	129.651	104.781	90.8916	1.90834e-05	-1.02403	down
Os04g0464200	100	111	163	328	339	201	18.7243	19.5641	25.3554	54.5899	53.7377	32.682	0.00022495	1.14715	up
Os04g0465600	1669	1844	2121	202	241	201	312.509	325.012	329.932	33.6194	38.2029	32.682	3.88761e-55	-3.09683	down
Os04g0466600	162	135	185	463	477	357	30.3334	23.7942	28.7776	77.0583	75.6132	58.0471	1.71131e-08	1.36548	up
Os04g0467901	23	27	25	4	7	2	4.3066	4.75885	3.88887	0.66573	1.10963	0.325194	0.000615983	-2.15831	down
Os04g0469500	22	16	21	62	74	84	4.11935	2.82006	3.26665	10.3188	11.7304	13.6581	2.1421e-05	1.75954	up
Os04g0470700	118	133	142	567	532	202	22.0947	23.4417	22.0888	94.3673	84.3317	32.8446	2.37308e-05	1.58453	up
Os04g0471300	92	71	83	186	155	196	17.2264	12.514	12.911	30.9565	24.5703	31.869	0.00101113	1.06296	up
Os04g0472300	98	114	104	26	14	16	18.3499	20.0929	16.1777	4.32725	2.21926	2.60155	1.52613e-10	-2.38674	down
Os04g0474500	171	151	160	84	74	61	32.0186	26.6143	24.8888	13.9803	11.7304	9.91841	0.000131489	-1.13982	down
Os04g0475600	15	23	38	119	61	46	2.80865	4.05383	5.91108	19.8055	9.66961	7.47945	0.00621603	1.40996	up
Os04g0476600	13	13	14	84	114	79	2.43416	2.2913	2.17777	13.9803	18.0711	12.8452	4.52951e-11	2.5827	up
Os04g0476650	5	1	6	30	29	35	0.936217	0.176254	0.933329	4.99298	4.59703	5.69089	4.75289e-05	2.48554	up
Os04g0476800	408	448	478	724	1465	1185	76.3953	78.9616	74.3552	120.497	232.229	192.677	0.000100784	1.27325	up
Os04g0479200	232	233	246	604	852	501	43.4405	41.0671	38.2665	100.525	135.058	81.461	1.99767e-07	1.38482	up
Os04g0479900	13	26	14	2	1	5	2.43416	4.58259	2.17777	0.332865	0.158518	0.812984	0.0061566	-2.08378	down
Os04g0483500	76	84	133	26	33	40	14.2305	14.8053	20.6888	4.32725	5.2311	6.50387	0.000215356	-1.47328	down
Os04g0485700	21	22	20	37	67	70	3.93211	3.87758	3.1111	6.15801	10.6207	11.3818	0.00674042	1.33511	up
Os04g0485800	185	145	156	315	381	368	34.64	25.5568	24.2665	52.4263	60.3955	59.8356	0.000200474	1.06986	up
Os04g0486500	58	56	51	14	12	22	10.8601	9.8702	7.93329	2.33006	1.90222	3.57713	0.000410702	-1.65634	down
Os04g0486950	12	27	48	261	267	125	2.24692	4.75885	7.46663	43.4389	42.3244	20.3246	7.17818e-10	2.66626	up
Os04g0490800	1683	1691	1812	536	446	489	315.131	298.045	281.865	89.2079	70.6991	79.5099	1.14149e-19	-1.81354	down
Os04g0495400	212	220	217	44	57	63	39.6956	38.7758	33.7554	7.32303	9.03554	10.2436	8.48956e-11	-1.93318	down
Os04g0496300	26	54	60	2	7	1	4.86833	9.51769	9.33329	0.332865	1.10963	0.162597	1.33088e-07	-3.17255	down
Os04g0496950	39	45	57	78	148	151	7.30249	7.93141	8.86662	12.9817	23.4607	24.5521	0.00134442	1.33457	up
Os04g0497000	113	142	167	511	451	396	21.1585	25.028	25.9776	85.0471	71.4917	64.3883	3.5222e-12	1.62636	up
Os04g0498700	57	60	73	20	10	1	10.6729	10.5752	11.3555	3.32865	1.58518	0.162597	5.11584e-05	-2.32119	down
Os04g0505066	29	18	13	3	3	6	5.43006	3.17256	2.02221	0.499298	0.475555	0.975581	0.0086058	-1.89235	down
Os04g0505200	211	203	234	78	49	39	39.5084	35.7795	36.3998	12.9817	7.7674	6.34128	4.46689e-10	-1.92868	down
Os04g0507700	110	166	346	92	74	13	20.5968	29.2581	53.8219	15.3118	11.7304	2.11376	0.00663386	-1.60773	down
Os04g0508800	13	20	23	45	56	53	2.43416	3.52507	3.57776	7.48947	8.87702	8.61763	0.00357993	1.34447	up
Os04g0510900	1	8	8	69	57	26	0.187243	1.41003	1.24444	11.4838	9.03554	4.22752	5.63222e-06	2.66176	up
Os04g0511200	828	837	1123	11352	12751	16962	155.038	147.524	174.688	1889.34	2021.27	2757.97	2.1403e-48	3.76826	up
Os04g0511700	22	19	14	5	4	3	4.11935	3.34882	2.17777	0.832163	0.634073	0.487791	0.00867244	-1.83666	down
Os04g0512400	74	72	96	27	24	31	13.856	12.6903	14.9333	4.49368	3.80444	5.0405	7.38822e-05	-1.49371	down
Os04g0513400	143	132	129	571	509	533	26.7758	23.2655	20.0666	95.033	80.6858	86.6641	2.32924e-16	1.92172	up
Os04g0513900	92	107	98	264	242	231	17.2264	18.8591	15.2444	43.9382	38.3614	37.5599	1.21255e-06	1.24949	up
Os04g0514800	33	41	32	10	8	10	6.17903	7.2264	4.97775	1.66433	1.26815	1.62597	0.000872756	-1.75213	down
Os04g0517000	262	258	320	81	113	65	49.0578	45.4734	49.7775	13.481	17.9126	10.5688	2.70124e-09	-1.67459	down
Os04g0517500	3	9	3	22	24	22	0.56173	1.58628	0.466664	3.66152	3.80444	3.57713	0.00816275	1.78811	up
Os04g0518000	54	33	57	97	107	116	10.1111	5.81637	8.86662	16.144	16.9615	18.8612	0.00529566	1.08081	up
Os04g0524500	48	47	56	94	112	122	8.98768	8.28392	8.71107	15.6447	17.754	19.8368	0.00292363	1.05882	up
Os04g0527700	94	110	109	236	181	261	17.6009	19.3879	16.9555	39.2781	28.6918	42.4378	0.000769487	1.0624	up
Os04g0529300	43	49	71	19	17	11	8.05147	8.63643	11.0444	3.16222	2.69481	1.78857	0.000193344	-1.68136	down
Os04g0530100	70	66	110	28	41	41	13.107	11.6327	17.111	4.66011	6.49925	6.66647	0.00938239	-1.09857	down
Os04g0531100	987	1032	1229	399	464	458	184.809	181.894	191.177	66.4066	73.5525	74.4694	3.93526e-09	-1.28952	down
Os04g0531750	158	133	163	20	29	26	29.5845	23.4417	25.3554	3.32865	4.59703	4.22752	3.34868e-14	-2.50224	down
Os04g0532400	191	172	200	75	56	36	35.7635	30.3156	31.111	12.4824	8.87702	5.85349	5.93957e-08	-1.72675	down
Os04g0533900	105	116	109	292	304	309	19.6606	20.4454	16.9555	48.5983	48.1896	50.2424	3.69201e-08	1.39521	up
Os04g0538700	46	44	84	171	114	106	8.6132	7.75516	13.0666	28.46	18.0711	17.2353	0.00514275	1.09436	up
Os04g0540600	66	44	57	11	19	9	12.3581	7.75516	8.86662	1.83076	3.01185	1.46337	3.98023e-05	-1.95337	down
Os04g0541700	169	145	165	899	973	451	31.6441	25.5568	25.6665	149.623	154.238	73.3312	2.07117e-12	2.1406	up
Os04g0543650	33	33	42	273	488	252	6.17903	5.81637	6.5333	45.4361	77.3569	40.9744	1.19033e-19	3.04353	up
Os04g0545250	13	16	21	1	0	4	2.43416	2.82006	3.26665	0.166433	0	0.650387	0.00212176	-2.38239	down
Os04g0545600	43	77	88	13	24	5	8.05147	13.5715	13.6888	2.16362	3.80444	0.812984	5.98063e-05	-2.09218	down
Os04g0551700	139	145	155	82	68	64	26.0268	25.5568	24.111	13.6475	10.7792	10.4062	0.000439701	-1.03533	down
Os04g0552300	52	65	44	25	20	6	9.73666	11.4565	6.84441	4.16082	3.17037	0.975581	0.00402082	-1.55231	down
Os04g0553500	147	127	198	57	32	30	27.5248	22.3842	30.7998	9.48666	5.07258	4.87791	4.02194e-08	-1.91962	down
Os04g0554200	175	169	170	32	23	33	32.7676	29.7869	26.4443	5.32584	3.64592	5.3657	9.02791e-15	-2.46398	down
Os04g0554800	36	49	66	5	6	2	6.74076	8.63643	10.2666	0.832163	0.95111	0.325194	6.21518e-09	-3.0984	down
Os04g0556300	1195	1249	1377	2534	2557	3680	223.756	220.141	214.199	421.74	405.331	598.356	4.39771e-05	1.15875	up
Os04g0556600	34	56	69	8	5	2	6.36628	9.8702	10.7333	1.33146	0.792591	0.325194	2.30737e-08	-2.99088	down
Os04g0562800	14	13	20	1	5	2	2.62141	2.2913	3.1111	0.166433	0.792591	0.325194	0.00957634	-1.9763	down
Os04g0563700	53	58	59	9	13	16	9.9239	10.2227	9.17773	1.49789	2.06074	2.60155	7.75084e-06	-2.00612	down
Os04g0564700	61	63	57	262	202	210	11.4218	11.104	8.86662	43.6053	32.0207	34.1453	1.16731e-10	1.80427	up
Os04g0565400	38	52	50	23	17	13	7.11525	9.16519	7.77774	3.82795	2.69481	2.11376	0.00493514	-1.32886	down
Os04g0566300	15	14	24	0	2	0	2.80865	2.46755	3.73331	0	0.317037	0	5.50788e-05	-3.09308	down
Os04g0573000	94	70	74	359	303	341	17.6009	12.3378	11.5111	59.7493	48.031	55.4455	1.27171e-12	1.97797	up
Os04g0576900	13	20	19	4	5	1	2.43416	3.52507	2.95554	0.66573	0.792591	0.162597	0.00843623	-1.92213	down
Os04g0577200	146	112	160	78	56	32	27.3375	19.7404	24.8888	12.9817	8.87702	5.2031	0.000630048	-1.30829	down
Os04g0578000	10	7	14	47	42	30	1.87243	1.23378	2.17777	7.82233	6.65777	4.87791	0.000822954	1.72602	up
Os04g0578300	138	141	160	25	15	28	25.8396	24.8518	24.8888	4.16082	2.37777	4.55271	1.38048e-13	-2.56997	down
Os04g0578550	30	13	18	84	106	150	5.6173	2.2913	2.79999	13.9803	16.8029	24.3895	6.32339e-07	2.25651	up
Os04g0578600	8	18	15	2	0	2	1.49795	3.17256	2.33332	0.332865	0	0.325194	0.00410602	-2.32437	down
Os04g0581000	59	57	60	112	123	132	11.0474	10.0465	9.33329	18.6405	19.4977	21.4628	0.00285961	1.00069	up
Os04g0583600	198	229	236	13	16	38	37.0742	40.3621	36.7109	2.16362	2.53629	6.17868	4.0265e-14	-3.06418	down
Os04g0583900	94	59	90	646	841	608	17.6009	10.399	13.9999	107.515	133.314	98.8589	1.08792e-27	2.97734	up
Os04g0585000	2	4	14	33	28	30	0.374487	0.705014	2.17777	5.49228	4.43851	4.87791	0.00455427	1.85534	up
Os04g0585100	35	41	27	13	4	6	6.55352	7.2264	4.19998	2.16362	0.634073	0.975581	0.00109246	-1.92323	down
Os04g0585200	173	162	155	67	65	45	32.3931	28.5531	24.111	11.151	10.3037	7.31686	1.61621e-06	-1.45977	down
Os04g0589800	3	8	23	590	267	264	0.56173	1.41003	3.57776	98.1952	42.3244	42.9256	8.04905e-22	4.51259	up
Os04g0590100	1	3	1	19	15	13	0.187243	0.528761	0.155555	3.16222	2.37777	2.11376	0.00193702	2.35438	up
Os04g0592400	193	177	176	89	83	60	36.138	31.1969	27.3776	14.8125	13.157	9.75581	2.74155e-05	-1.23719	down
Os04g0594400	123	125	108	278	271	287	23.0309	22.0317	16.7999	46.2683	42.9585	46.6653	1.92717e-05	1.16886	up
Os04g0597866	25	19	16	2	5	5	4.68109	3.34882	2.48888	0.332865	0.792591	0.812984	0.00575472	-1.91992	down
Os04g0600200	124	149	150	548	494	348	23.2182	26.2618	23.3332	91.2051	78.308	56.5837	4.6379e-11	1.63735	up
Os04g0600300	7	28	19	72	70	43	1.3107	4.9351	2.95554	11.9831	11.0963	6.99166	0.00272025	1.57672	up
Os04g0602100	1392	1351	1450	703	622	254	260.643	238.119	225.554	117.002	98.5984	41.2996	6.74726e-05	-1.4028	down
Os04g0602500	51	53	56	8	8	9	9.54941	9.34144	8.71107	1.33146	1.26815	1.46337	7.75148e-08	-2.46532	down
Os04g0603000	83	75	86	35	36	38	15.5412	13.219	13.3777	5.82514	5.70666	6.17868	0.00205622	-1.13371	down
Os04g0604250	666	736	803	239	340	481	124.704	129.723	124.91	39.7774	53.8962	78.2091	0.00567197	-1.00951	down
Os04g0605500	569	459	522	1382	2803	1473	106.541	80.9004	81.1996	230.01	444.327	239.505	5.73197e-08	1.75428	up
Os04g0607000	488	681	751	360	337	217	91.3748	120.029	116.822	59.9157	53.4207	35.2835	0.000110196	-1.07234	down
Os04g0607150	3	13	11	122	117	119	0.56173	2.2913	1.7111	20.3048	18.5466	19.349	2.85082e-16	3.42302	up
Os04g0607250	17	16	14	2	0	4	3.18314	2.82006	2.17777	0.332865	0	0.650387	0.00488972	-2.1937	down
Os04g0607450	6	5	6	37	39	112	1.12346	0.881268	0.933329	6.15801	6.18221	18.2108	6.57837e-07	2.93996	up
Os04g0607500	22	29	24	129	123	221	4.11935	5.11135	3.73331	21.4698	19.4977	35.9339	5.82425e-10	2.47859	up
Os04g0609600	169	169	178	372	350	451	31.6441	29.7869	27.6887	61.9129	55.4814	73.3312	3.76939e-05	1.1364	up
Os04g0610600	4	2	9	169	162	48	0.748974	0.352507	1.39999	28.1271	25.68	7.80465	1.81817e-13	3.96657	up
Os04g0612500	542	533	738	148	231	99	101.486	93.9432	114.799	24.632	36.6177	16.0971	2.55957e-09	-1.87992	down
Os04g0612700	22	45	40	6	10	2	4.11935	7.93141	6.22219	0.998596	1.58518	0.325194	0.000215636	-2.22663	down
Os04g0613000	37	34	24	16	5	4	6.92801	5.99262	3.73331	2.66292	0.792591	0.650387	0.00797939	-1.70379	down
Os04g0613700	727	501	511	215	303	159	136.126	88.3031	79.4885	35.783	48.031	25.8529	4.76824e-05	-1.35955	down
Os04g0614300	16	9	10	41	47	31	2.99589	1.58628	1.55555	6.82374	7.45036	5.0405	0.00323609	1.55288	up
Os04g0614500	12	7	6	70	65	77	2.24692	1.23378	0.933329	11.6503	10.3037	12.52	1.34417e-09	2.77593	up
Os04g0614600	733	750	777	2174	2070	2470	137.249	132.19	120.866	361.824	328.133	401.614	7.48838e-12	1.52113	up
Os04g0615100	356	285	318	778	704	759	66.6587	50.2323	49.4664	129.485	111.597	123.411	1.68266e-06	1.16824	up
Os04g0615600	42	48	70	2	0	4	7.86422	8.46017	10.8888	0.332865	0	0.650387	3.02496e-11	-3.88241	down
Os04g0617900	8	14	9	73	46	61	1.49795	2.46755	1.39999	12.1496	7.29184	9.91841	1.10005e-06	2.28533	up
Os04g0618600	47	49	56	146	157	165	8.80044	8.63643	8.71107	24.2992	24.8874	26.8285	2.32442e-07	1.54921	up
Os04g0619000	27	42	39	114	133	69	5.05557	7.40265	6.06664	18.9733	21.0829	11.2192	0.000237553	1.42952	up
Os04g0620400	95	102	85	53	39	43	17.7881	17.9779	13.2222	8.82093	6.18221	6.99166	0.00458828	-1.05053	down
Os04g0623500	660	734	693	1931	1859	2279	123.581	129.37	107.799	321.381	294.685	370.558	2.64272e-10	1.48794	up
Os04g0623800	337	391	498	131	192	200	63.101	68.9152	77.4663	21.8027	30.4355	32.5194	0.000102302	-1.19094	down
Os04g0627300	141	133	132	45	53	65	26.4013	23.4417	20.5332	7.48947	8.40147	10.5688	0.000189681	-1.2814	down
Os04g0627400	45	44	50	21	11	9	8.42595	7.75516	7.77774	3.49508	1.7437	1.46337	0.000758026	-1.64649	down
Os04g0629700	125	135	129	40	41	44	23.4054	23.7942	20.0666	6.6573	6.49925	7.15426	3.30612e-07	-1.601	down
Os04g0631200	112	160	134	85	60	27	20.9713	28.2006	20.8443	14.1468	9.5111	4.39011	0.0055784	-1.21421	down
Os04g0634500	82	81	79	183	196	195	15.354	14.2765	12.2888	30.4572	31.0696	31.7064	3.06769e-05	1.18386	up
Os04g0634900	4	6	8	22	28	37	0.748974	1.05752	1.24444	3.66152	4.43851	6.01608	0.00123871	1.95627	up
Os04g0635100	50	79	94	1	5	5	9.36217	13.924	14.6221	0.166433	0.792591	0.812984	3.95368e-13	-3.77179	down
Os04g0635500	136	171	159	69	77	46	25.4651	30.1394	24.7332	11.4838	12.2059	7.47945	5.74941e-05	-1.26984	down
Os04g0639100	358	431	406	65	82	122	67.0331	75.9653	63.1552	10.8181	12.9985	19.8368	2.45868e-10	-2.06347	down
Os04g0640700	256	237	245	26	27	17	47.9343	41.7721	38.1109	4.32725	4.27999	2.76415	1.47684e-27	-3.29932	down
Os04g0640850	124	138	153	320	285	338	23.2182	24.323	23.7999	53.2584	45.1777	54.9577	1.2365e-05	1.13863	up
Os04g0642100	87	99	103	33	25	33	16.2902	17.4491	16.0221	5.49228	3.96296	5.3657	4.4689e-06	-1.60996	down
Os04g0644300	47	43	86	182	102	129	8.80044	7.5789	13.3777	30.2907	16.1689	20.975	0.00466436	1.1549	up
Os04g0644400	327	878	1005	17	16	2	61.2286	154.751	156.333	2.82935	2.53629	0.325194	3.59782e-31	-5.38308	down
Os04g0644600	283	271	273	83	71	45	52.9899	47.7647	42.4665	13.8139	11.2548	7.31686	1.04643e-12	-2.03163	down
Os04g0650700	376	358	464	128	165	122	70.4035	63.0988	72.1774	21.3034	26.1555	19.8368	6.67035e-10	-1.51678	down
Os04g0651000	7	10	12	104	64	18	1.3107	1.76254	1.86666	17.309	10.1452	2.92674	0.000173021	2.24549	up
Os04g0652400	93	79	91	19	23	22	17.4136	13.924	14.1555	3.16222	3.64592	3.57713	1.16994e-07	-1.95482	down
Os04g0654400	13	20	27	78	78	28	2.43416	3.52507	4.19998	12.9817	12.3644	4.55271	0.0072252	1.42974	up
Os04g0654500	25	19	25	70	89	83	4.68109	3.34882	3.88887	11.6503	14.1081	13.4955	1.2993e-05	1.68725	up
Os04g0654600	75	97	146	36	36	8	14.0433	17.0966	22.711	5.99157	5.70666	1.30077	0.000177032	-1.84599	down
Os04g0657500	287	410	404	166	179	111	53.7389	72.264	62.8441	27.6278	28.3748	18.0482	5.77342e-06	-1.26701	down
Os04g0659000	55	67	61	20	17	22	10.2984	11.809	9.48884	3.32865	2.69481	3.57713	0.000200098	-1.55169	down
Os04g0659100	1714	2827	3650	1550	1579	887	320.935	498.269	567.775	257.971	250.3	144.223	0.00296644	-1.01142	down
Os04g0661100	5	10	5	59	54	50	0.936217	1.76254	0.777774	9.81952	8.55999	8.12984	3.57468e-08	2.68772	up
Os04g0661200	80	74	84	157	183	178	14.9795	13.0428	13.0666	26.1299	29.0088	28.9422	0.000335826	1.06608	up
Os04g0664500	6	3	3	30	38	18	1.12346	0.528761	0.466664	4.99298	6.02369	2.92674	0.000223486	2.324	up
Os04g0664900	10	22	19	58	64	52	1.87243	3.87758	2.95554	9.65309	10.1452	8.45504	0.000302825	1.62101	up
Os04g0665600	147	310	346	142	128	56	27.5248	54.6386	53.8219	23.6334	20.2903	9.10542	0.00420762	-1.24916	down
Os04g0671200	242	212	236	812	754	620	45.3129	37.3658	36.7109	135.143	119.523	100.81	2.28105e-13	1.59577	up
Os04g0671800	55	47	98	198	155	125	10.2984	8.28392	15.2444	32.9537	24.5703	20.3246	0.0013614	1.18248	up
Os04g0672300	69	67	65	18	11	27	12.9198	11.809	10.1111	2.99579	1.7437	4.39011	0.000215447	-1.71098	down
Os04g0674400	232	191	255	1031	982	899	43.4405	33.6644	39.6665	171.592	155.665	146.175	3.01838e-22	2.03746	up
Os04g0675400	50	53	54	506	403	358	9.36217	9.34144	8.39996	84.2149	63.8829	58.2097	3.64135e-30	2.89512	up
Os04g0676800	36	34	26	183	151	159	6.74076	5.99262	4.04442	30.4572	23.9363	25.8529	4.87976e-12	2.22426	up
Os04g0678700	254	485	599	54	61	13	47.5598	85.483	93.1773	8.98736	9.66961	2.11376	9.96634e-13	-3.13736	down
Os04g0680400	694	702	726	241	444	314	129.947	123.73	112.933	40.1103	70.3821	51.0554	0.000479273	-1.07698	down
Os04g0683600	250	322	303	137	127	137	46.8109	56.7537	47.1331	22.8013	20.1318	22.2758	1.78303e-05	-1.11974	down
Os04g0683700	603	662	709	1116	1521	1509	112.908	116.68	110.288	185.739	241.106	245.359	7.86772e-05	1.03079	up
Os04g0683800	48	49	47	18	20	22	8.98768	8.63643	7.31107	2.99579	3.17037	3.57713	0.0088259	-1.20143	down
Os04g0683850	102	79	75	27	17	31	19.0988	13.924	11.6666	4.49368	2.69481	5.0405	7.10166e-05	-1.68123	down
Os04g0683900	250	296	286	130	136	95	46.8109	52.1711	44.4887	21.6362	21.5585	15.4467	3.05203e-06	-1.20914	down
Os04g0685300	408	412	478	1442	1318	1700	76.3953	72.6165	74.3552	239.996	208.927	276.415	2.48397e-13	1.72832	up
Os04g0688500	334	352	388	65	60	78	62.5393	62.0413	60.3552	10.8181	9.5111	12.6826	1.8588e-19	-2.3511	down
Os04g0688600	72	77	103	35	33	30	13.4815	13.5715	16.0221	5.82514	5.2311	4.87791	0.000248967	-1.31902	down
Os04g0689300	12	8	18	2	1	1	2.24692	1.41003	2.79999	0.332865	0.158518	0.162597	0.00504206	-2.27213	down
Os04g0689500	188	188	198	67	63	50	35.2018	33.1357	30.7998	11.151	9.98665	8.12984	1.14565e-09	-1.65759	down
Os04g0691600	1686	1868	1941	701	991	772	315.692	329.242	301.932	116.669	157.092	125.525	8.1773e-07	-1.15758	down
Os04g0691900	6	2	4	23	29	35	1.12346	0.352507	0.622219	3.82795	4.59703	5.69089	0.000140337	2.37388	up
Os04g0692600	792	810	934	330	276	289	148.297	142.765	145.288	54.9228	43.751	46.9905	2.61458e-13	-1.50101	down
Os04g0693300	34	38	33	9	15	11	6.36628	6.69764	5.13331	1.49789	2.37777	1.78857	0.00595317	-1.46202	down
Os05g0102000	11	6	13	1	0	0	2.05968	1.05752	2.02221	0.166433	0	0	0.00248694	-2.61113	down
Os05g0108450	252	207	250	105	96	75	47.1853	36.4845	38.8887	17.4754	15.2178	12.1948	5.92864e-07	-1.35897	down
Os05g0108600	31	42	47	14	17	15	5.80455	7.40265	7.31107	2.33006	2.69481	2.43895	0.00938415	-1.28906	down
Os05g0110100	2318	2794	2847	1270	1626	744	434.03	492.453	442.864	211.369	257.751	120.972	0.000187817	-1.13484	down
Os05g0111200	285	374	403	574	1129	1000	53.3644	65.9188	62.6886	95.5323	178.967	162.597	0.000149669	1.2872	up
Os05g0111300	4048	7163	10295	2342	2691	3830	757.961	1262.5	1601.44	389.785	426.573	622.746	0.00207197	-1.19111	down
Os05g0113900	221	267	262	21	8	32	41.3808	47.0597	40.7553	3.49508	1.26815	5.2031	5.74471e-17	-3.36435	down
Os05g0114000	237	237	267	80	116	121	44.3767	41.7721	41.5331	13.3146	18.3881	19.6742	0.000106508	-1.19717	down
Os05g0115100	5	5	25	121	44	36	0.936217	0.881268	3.88887	20.1383	6.9748	5.85349	0.00101537	2.1108	up
Os05g0116100	1205	1263	1396	4148	3684	5329	225.628	222.608	217.154	690.362	583.981	866.479	1.71704e-11	1.71358	up
Os05g0119100	40	32	53	403	472	596	7.48974	5.64012	8.2444	67.0723	74.8206	96.9077	7.19482e-28	3.40486	up
Os05g0119200	240	233	335	1607	1631	1078	44.9384	41.0671	52.1108	267.457	258.543	175.279	1.33125e-23	2.3333	up
Os05g0119300	3621	3789	4273	8358	8227	7752	678.008	667.825	664.686	1391.04	1304.13	1260.45	8.71822e-09	1.02219	up
Os05g0122700	25	29	37	559	734	927	4.68109	5.11135	5.75553	93.0358	116.352	150.727	9.54098e-43	4.39584	up
Os05g0123200	819	692	683	278	286	320	153.352	121.967	106.244	46.2683	45.3362	52.031	5.4997e-07	-1.30619	down
Os05g0125500	739	612	697	1918	2106	1545	138.373	107.867	108.422	319.218	333.839	251.212	4.17621e-10	1.37782	up
Os05g0127200	193	212	253	117	120	55	36.138	37.3658	39.3554	19.4726	19.0222	8.94283	0.00072814	-1.16468	down
Os05g0129800	196	197	193	77	98	106	36.6997	34.722	30.0221	12.8153	15.5348	17.2353	0.000896919	-1.04522	down
Os05g0130100	15	16	32	107	101	116	2.80865	2.82006	4.97775	17.8083	16.0103	18.8612	7.60144e-09	2.22028	up
Os05g0130300	18	16	29	87	88	127	3.37038	2.82006	4.51109	14.4796	13.9496	20.6498	2.17839e-07	2.11478	up
Os05g0132100	1212	1060	1133	337	364	364	226.939	186.829	176.244	56.0878	57.7007	59.1852	6.57221e-14	-1.67054	down
Os05g0134400	319	339	429	174	103	74	59.7306	59.75	66.733	28.9593	16.3274	12.0322	8.54758e-07	-1.60349	down
Os05g0135500	410	379	431	178	142	58	76.7698	66.8001	67.0441	29.625	22.5096	9.43062	5.81067e-06	-1.66058	down
Os05g0138000	29	20	22	5	6	8	5.43006	3.52507	3.4222	0.832163	0.95111	1.30077	0.00934785	-1.65447	down
Os05g0138300	4738	5210	5416	12179	15569	20513	887.159	918.281	842.485	2026.98	2467.97	3335.35	3.02174e-08	1.59418	up
Os05g0140100	283	251	265	82	42	52	52.9899	44.2397	41.222	13.6475	6.65777	8.45504	1.07734e-11	-2.13256	down
Os05g0140800	0	0	0	7	10	8	0	0	0	1.16503	1.58518	1.30077	0.00212176	2.70681	up
Os05g0142400	547	517	605	907	1193	1513	102.422	91.1231	94.1106	150.954	189.112	246.009	0.000585239	1.07196	up
Os05g0151200	5	1	6	66	81	48	0.936217	0.176254	0.933329	10.9846	12.84	7.80465	2.71116e-11	3.47668	up
Os05g0151300	54	74	96	115	179	170	10.1111	13.0428	14.9333	19.1397	28.3748	27.6415	0.00882111	1.00149	up
Os05g0153000	59	40	59	26	24	8	11.0474	7.05014	9.17773	4.32725	3.80444	1.30077	0.00944265	-1.36331	down
Os05g0157200	240	456	530	1153	1221	592	44.9384	80.3716	82.444	191.897	193.551	96.2573	0.0013742	1.18854	up
Os05g0161500	57	76	89	24	17	23	10.6729	13.3953	13.8444	3.99438	2.69481	3.73973	2.15035e-05	-1.69927	down
Os05g0163300	14	16	23	0	5	1	2.62141	2.82006	3.57776	0	0.792591	0.162597	0.00270425	-2.3168	down
Os05g0163700	397	406	429	1059	978	811	74.3356	71.559	66.733	176.252	155.031	131.866	1.16307e-08	1.15631	up
Os05g0164200	41	37	49	8	19	14	7.67698	6.52138	7.62218	1.33146	3.01185	2.27636	0.00387331	-1.49711	down
Os05g0170200	29	31	36	262	269	286	5.43006	5.46386	5.59997	43.6053	42.6414	46.5027	1.11499e-25	2.96518	up
Os05g0171900	496	559	607	1709	1495	1404	92.8727	98.5258	94.4217	284.433	236.985	228.286	6.85442e-14	1.42353	up
Os05g0172000	82	100	106	133	217	286	15.354	17.6254	16.4888	22.1355	34.3985	46.5027	0.0085469	1.08509	up
Os05g0176100	639	605	700	305	237	260	119.649	106.633	108.888	50.7619	37.5688	42.2752	1.38321e-08	-1.27867	down
Os05g0178300	7556	7740	8725	1835	3033	3619	1414.81	1364.2	1357.22	305.404	480.786	588.438	7.83058e-06	-1.44447	down
Os05g0179100	82	65	76	123	205	235	15.354	11.4565	11.8222	20.4712	32.4962	38.2103	0.00132398	1.25607	up
Os05g0181650	41	40	38	132	175	174	7.67698	7.05014	5.91108	21.9691	27.7407	28.2919	5.27577e-09	1.90814	up
Os05g0182600	47	47	39	151	135	128	8.80044	8.28392	6.06664	25.1313	21.4	20.8124	9.64723e-07	1.54143	up
Os05g0189300	1284	1250	1494	104	92	111	240.421	220.317	232.399	17.309	14.5837	18.0482	3.0977e-62	-3.653	down
Os05g0189900	188	171	186	15	17	13	35.2018	30.1394	28.9332	2.49649	2.69481	2.11376	2.7765e-25	-3.4532	down
Os05g0190300	1915	1958	2047	328	317	409	358.571	345.105	318.421	54.5899	50.2503	66.5021	7.67895e-26	-2.44799	down
Os05g0190500	1718	1886	2246	162	211	187	321.684	332.414	349.376	26.9621	33.4474	30.4056	3.72609e-54	-3.33242	down
Os05g0191500	61	88	87	33	38	14	11.4218	15.5103	13.5333	5.49228	6.02369	2.27636	0.0014166	-1.41244	down
Os05g0191700	42	46	79	12	11	5	7.86422	8.10767	12.2888	1.99719	1.7437	0.812984	1.81891e-06	-2.34187	down
Os05g0194500	40	35	51	176	176	187	7.48974	6.16888	7.93329	29.2921	27.8992	30.4056	1.55064e-11	2.00633	up
Os05g0195000	14	16	12	36	48	54	2.62141	2.82006	1.86666	5.99157	7.60888	8.78023	0.00187468	1.54832	up
Os05g0195101	13	16	44	75	79	66	2.43416	2.82006	6.84441	12.4824	12.5229	10.7314	0.00301634	1.46626	up
Os05g0195200	77	92	155	373	231	145	14.4177	16.2153	24.111	62.0794	36.6177	23.5765	0.00834735	1.11302	up
Os05g0196100	74	40	68	200	213	171	13.856	7.05014	10.5777	33.2865	33.7644	27.8041	1.39579e-06	1.58181	up
Os05g0199700	143	191	168	75	75	68	26.7758	33.6644	26.1332	12.4824	11.8889	11.0566	4.97452e-05	-1.19345	down
Os05g0200280	49	40	56	86	117	121	9.17493	7.05014	8.71107	14.3132	18.5466	19.6742	0.003865	1.09375	up
Os05g0202500	1434	1262	1130	727	614	563	268.507	222.432	175.777	120.997	97.3302	91.542	5.1685e-05	-1.02744	down
Os05g0202800	59	74	79	269	528	636	11.0474	13.0428	12.2888	44.7704	83.6976	103.412	2.47692e-12	2.60289	up
Os05g0210600	105	107	88	24	11	17	19.6606	18.8591	13.6888	3.99438	1.7437	2.76415	2.09195e-09	-2.39806	down
Os05g0215000	34	103	123	33	27	5	6.36628	18.1541	19.1332	5.49228	4.27999	0.812984	0.00429265	-1.75959	down
Os05g0217000	276	299	291	15	31	42	51.6792	52.6998	45.2664	2.49649	4.91407	6.82907	1.83013e-17	-3.1131	down
Os05g0224700	21	27	25	2	5	4	3.93211	4.75885	3.88887	0.332865	0.792591	0.650387	0.000313704	-2.28902	down
Os05g0226900	22	23	23	127	145	191	4.11935	4.05383	3.57776	21.1369	22.9851	31.056	5.5844e-13	2.60526	up
Os05g0227600	1687	1615	1772	556	542	821	315.88	284.65	275.643	92.5365	85.9169	133.492	2.3439e-06	-1.36666	down
Os05g0232200	210	217	211	75	72	82	39.3211	38.247	32.8221	12.4824	11.4133	13.3329	1.32438e-07	-1.45949	down
Os05g0235800	36	45	32	11	3	8	6.74076	7.93141	4.97775	1.83076	0.475555	1.30077	0.000219427	-2.09396	down
Os05g0244700	7	20	23	131	126	28	1.3107	3.52507	3.57776	21.8027	19.9733	4.55271	0.000200926	2.14522	up
Os05g0245300	73	83	86	265	291	339	13.6688	14.629	13.3777	44.1046	46.1288	55.1203	6.79106e-11	1.815	up
Os05g0245700	45	56	43	109	89	120	8.42595	9.8702	6.68885	18.1412	14.1081	19.5116	0.00498233	1.0674	up
Os05g0246300	0	3	2	32	22	27	0	0.528761	0.31111	5.32584	3.4874	4.39011	4.31871e-06	3.087	up
Os05g0247100	7932	8051	8184	39263	36514	32682	1485.21	1419.02	1273.06	6534.64	5788.14	5313.99	9.3096e-34	2.10534	up
Os05g0247800	3	3	4	70	78	82	0.56173	0.528761	0.622219	11.6503	12.3644	13.3329	3.22689e-15	3.94841	up
Os05g0249100	46	33	38	14	9	6	8.6132	5.81637	5.91108	2.33006	1.42666	0.975581	0.000481453	-1.84566	down
Os05g0269100	325	321	324	535	739	774	60.8541	56.5774	50.3997	89.0414	117.145	125.85	0.000387785	1.02981	up
Os05g0272800	54	77	83	37	24	11	10.1111	13.5715	12.911	6.15801	3.80444	1.78857	0.0016948	-1.48877	down
Os05g0277500	70	89	95	16	21	25	13.107	15.6866	14.7777	2.66292	3.32888	4.06492	7.24093e-07	-1.92499	down
Os05g0291700	368	790	895	267	216	85	68.9056	139.24	139.222	44.4375	34.2399	13.8207	3.29161e-05	-1.76258	down
Os05g0298200	93	93	101	245	216	201	17.4136	16.3916	15.711	40.776	34.2399	32.682	9.80529e-06	1.14696	up
Os05g0307100	93	112	110	58	54	20	17.4136	19.7404	17.111	9.65309	8.55999	3.25194	0.00469493	-1.22647	down
Os05g0312600	3	7	5	17	46	41	0.56173	1.23378	0.777774	2.82935	7.29184	6.66647	0.000211058	2.32964	up
Os05g0314700	8	13	16	46	36	58	1.49795	2.2913	2.48888	7.6559	5.70666	9.43062	0.000613855	1.73854	up
Os05g0318300	98	161	125	69	62	44	18.3499	28.3768	19.4443	11.4838	9.82813	7.15426	0.0020701	-1.11969	down
Os05g0320700	116	75	85	369	254	182	21.7202	13.219	13.2222	61.4136	40.2636	29.5926	7.40536e-05	1.41728	up
Os05g0323400	60	42	41	95	127	127	11.2346	7.40265	6.37775	15.8111	20.1318	20.6498	0.00238798	1.19192	up
Os05g0324700	25	42	63	248	311	37	4.68109	7.40265	9.79995	41.2753	49.2992	6.01608	0.00188724	1.86559	up
Os05g0348100	414	447	459	166	160	62	77.5188	78.7854	71.3996	27.6278	25.3629	10.081	5.46023e-07	-1.73743	down
Os05g0349800	0	2	2	43	71	62	0	0.352507	0.31111	7.1566	11.2548	10.081	9.85578e-13	4.30488	up
Os05g0355300	366	343	390	136	174	166	68.5311	60.455	60.6664	22.6348	27.5822	26.9911	4.12576e-06	-1.19793	down
Os05g0358200	38	39	42	9	8	11	7.11525	6.87389	6.5333	1.49789	1.26815	1.78857	0.000130748	-1.90806	down
Os05g0361000	69	46	73	85	298	161	12.9198	8.10767	11.3555	14.1468	47.2384	26.1781	0.00511178	1.3871	up
Os05g0362300	55	58	75	136	128	139	10.2984	10.2227	11.6666	22.6348	20.2903	22.601	0.000870872	1.04812	up
Os05g0364600	199	173	191	414	371	403	37.2614	30.4919	29.711	68.9031	58.8103	65.5265	4.56432e-05	1.02628	up
Os05g0366600	256	216	279	655	501	548	47.9343	38.0708	43.3998	109.013	79.4177	89.1031	4.05264e-06	1.13022	up
Os05g0370600	173	159	163	71	62	63	32.3931	28.0243	25.3554	11.8167	9.82813	10.2436	4.87532e-06	-1.32628	down
Os05g0371600	18	23	16	3	2	3	3.37038	4.05383	2.48888	0.499298	0.317037	0.487791	0.00104565	-2.27701	down
Os05g0372833	272	306	377	59	107	135	50.9302	53.9336	58.6441	9.81952	16.9615	21.9506	2.26957e-05	-1.57433	down
Os05g0372866	177	208	238	39	72	108	33.1421	36.6607	37.022	6.49087	11.4133	17.5605	0.00109959	-1.40117	down
Os05g0373900	141	131	170	1035	843	1133	26.4013	23.0892	26.4443	172.258	133.631	184.222	2.97734e-27	2.68325	up
Os05g0376800	8	9	12	0	0	0	1.49795	1.58628	1.86666	0	0	0	0.000627841	-2.92893	down
Os05g0377000	113	143	171	77	77	34	21.1585	25.2043	26.5999	12.8153	12.2059	5.52829	0.00259344	-1.16165	down
Os05g0380300	75	68	70	26	28	29	14.0433	11.9852	10.8888	4.32725	4.43851	4.71531	0.000722383	-1.3151	down
Os05g0380900	3	4	28	136	34	28	0.56173	0.705014	4.35553	22.6348	5.38962	4.55271	0.00868684	1.9655	up
Os05g0381400	2	5	17	374	315	60	0.374487	0.881268	2.64443	62.2458	49.9333	9.75581	1.23903e-05	3.35746	up
Os05g0382600	448	415	448	134	127	78	83.885	73.1452	69.6885	22.302	20.1318	12.6826	1.0751e-13	-1.94035	down
Os05g0382900	219	246	291	126	142	43	41.0063	43.3584	45.2664	20.9705	22.5096	6.99166	0.00286337	-1.25399	down
Os05g0386700	454	398	398	163	206	192	85.0085	70.1489	61.9108	27.1285	32.6548	31.2186	2.12143e-05	-1.15407	down
Os05g0387700	44	34	60	16	8	20	8.23871	5.99262	9.33329	2.66292	1.26815	3.25194	0.00547263	-1.48937	down
Os05g0390100	437	406	426	157	235	203	81.8254	71.559	66.2663	26.1299	37.2518	33.0072	0.000139669	-1.08607	down
Os05g0392700	238	259	245	791	691	552	44.5639	45.6497	38.1109	131.648	109.536	89.7535	8.91841e-10	1.38726	up
Os05g0394200	37	39	34	19	8	10	6.92801	6.87389	5.28886	3.16222	1.26815	1.62597	0.00799866	-1.45259	down
Os05g0397300	107	118	142	42	41	62	20.035	20.7979	22.0888	6.99017	6.49925	10.081	0.000393144	-1.28315	down
Os05g0398800	37	49	102	18	16	13	6.92801	8.63643	15.8666	2.99579	2.53629	2.11376	0.000247076	-1.8158	down
Os05g0399300	93	187	234	470	755	506	17.4136	32.9594	36.3998	78.2233	119.681	82.274	2.78842e-06	1.66401	up
Os05g0401100	119	124	191	51	57	71	22.282	21.8554	29.711	8.48806	9.03554	11.5444	0.000554377	-1.22203	down
Os05g0405000	301	351	354	959	1171	1033	56.3603	61.865	55.0664	159.609	185.625	167.963	1.68269e-13	1.59907	up
Os05g0406100	356	347	409	100	108	112	66.6587	61.16	63.6219	16.6433	17.12	18.2108	1.54918e-13	-1.77446	down
Os05g0406800	29	32	99	16	8	7	5.43006	5.64012	15.3999	2.66292	1.26815	1.13818	0.000590491	-2.04061	down
Os05g0407100	31	77	70	239	348	51	5.80455	13.5715	10.8888	39.7774	55.1644	8.29244	0.00782867	1.57475	up
Os05g0408900	405	390	551	279	224	143	75.8336	68.7389	85.7107	46.4347	35.5081	23.2513	0.000421983	-1.06063	down
Os05g0413200	755	689	682	240	203	200	141.369	121.439	106.088	39.9438	32.1792	32.5194	3.31912e-14	-1.72464	down
Os05g0413332	26	28	23	0	1	1	4.86833	4.9351	3.57776	0	0.158518	0.162597	2.00952e-07	-3.65987	down
Os05g0415700	161	163	169	14	15	7	30.1462	28.7293	26.2888	2.33006	2.37777	1.13818	8.53262e-24	-3.59576	down
Os05g0420600	737	712	847	1288	1740	2144	137.998	125.493	131.755	214.365	275.822	348.608	0.000203424	1.12936	up
Os05g0421600	12	14	23	95	128	139	2.24692	2.46755	3.57776	15.8111	20.2903	22.601	7.00089e-12	2.69657	up
Os05g0425700	367	360	407	971	887	679	68.7183	63.4513	63.3108	161.606	140.606	110.403	3.81435e-07	1.10576	up
Os05g0426800	41	43	37	7	11	11	7.67698	7.5789	5.75553	1.16503	1.7437	1.78857	0.000207226	-1.88408	down
Os05g0428100	27	29	36	6	7	4	5.05557	5.11135	5.59997	0.998596	1.10963	0.650387	0.000137648	-2.15094	down
Os05g0429500	89	120	199	60	75	49	16.6647	21.1504	30.9554	9.98596	11.8889	7.96725	0.00551214	-1.09866	down
Os05g0430700	122	108	99	40	48	18	22.8437	19.0354	15.3999	6.6573	7.60888	2.92674	0.000100239	-1.58907	down
Os05g0436100	36	49	59	7	18	14	6.74076	8.63643	9.17773	1.16503	2.85333	2.27636	0.000767589	-1.71328	down
Os05g0436900	47	45	33	21	12	11	8.80044	7.93141	5.13331	3.49508	1.90222	1.78857	0.00713744	-1.41551	down
Os05g0438700	108	133	129	8	14	21	20.2223	23.4417	20.0666	1.33146	2.21926	3.41453	5.21429e-13	-2.89658	down
Os05g0438800	226	184	232	904	934	1048	42.317	32.4307	36.0887	150.455	148.056	170.401	1.11407e-18	2.09894	up
Os05g0439100	608	659	741	272	375	245	113.844	116.151	115.266	45.2697	59.4444	39.8362	2.14866e-06	-1.17253	down
Os05g0442400	1	1	1	15	19	14	0.187243	0.176254	0.155555	2.49649	3.01185	2.27636	0.000262141	2.76895	up
Os05g0444200	2	4	6	89	56	16	0.374487	0.705014	0.933329	14.8125	8.87702	2.60155	1.90001e-06	3.00895	up
Os05g0446900	5	3	19	71	28	27	0.936217	0.528761	2.95554	11.8167	4.43851	4.39011	0.00658992	1.84389	up
Os05g0448300	35	40	49	13	11	3	6.55352	7.05014	7.62218	2.16362	1.7437	0.487791	0.000220706	-1.9912	down
Os05g0451200	70	111	108	46	46	28	13.107	19.5641	16.7999	7.6559	7.29184	4.55271	0.00126511	-1.23455	down
Os05g0454200	89	76	158	54	31	20	16.6647	13.3953	24.5777	8.98736	4.91407	3.25194	0.000715351	-1.52891	down
Os05g0456300	513	477	627	153	171	161	96.0559	84.073	97.5328	25.4642	27.1066	26.1781	3.73825e-14	-1.71954	down
Os05g0456800	81	75	95	172	235	275	15.1667	13.219	14.7777	28.6264	37.2518	44.7141	3.43026e-05	1.37757	up
Os05g0456900	37	36	37	98	94	138	6.92801	6.34513	5.75553	16.3104	14.9007	22.4384	8.13625e-05	1.49068	up
Os05g0458500	126	121	131	12	29	22	23.5927	21.3267	20.3777	1.99719	4.59703	3.57713	1.03469e-10	-2.45178	down
Os05g0458600	120	92	105	19	46	27	22.4692	16.2153	16.3333	3.16222	7.29184	4.39011	4.54991e-05	-1.70068	down
Os05g0459400	23	31	31	5	12	5	4.3066	5.46386	4.8222	0.832163	1.90222	0.812984	0.00448077	-1.71996	down
Os05g0460000	16	21	31	136	174	169	2.99589	3.70133	4.8222	22.6348	27.5822	27.4789	1.7972e-14	2.66697	up
Os05g0462700	56	75	73	7	11	12	10.4856	13.219	11.3555	1.16503	1.7437	1.95116	5.79541e-09	-2.55596	down
Os05g0463900	184	167	153	422	518	320	34.4528	29.4344	23.7999	70.2346	82.1125	52.031	1.32529e-05	1.2375	up
Os05g0466600	386	528	482	204	242	232	72.276	93.0619	74.9774	33.9523	38.3614	37.7225	8.17285e-05	-1.03609	down
Os05g0468800	133	179	222	3087	3375	2035	24.9034	31.5494	34.5332	513.777	534.999	330.885	3.78593e-54	3.85567	up
Os05g0474600	121	94	113	348	302	298	22.6565	16.5678	17.5777	57.9185	47.8725	48.4539	1.48303e-08	1.46071	up
Os05g0475400	96	137	173	1384	1197	896	17.9754	24.1467	26.911	230.343	189.746	145.687	4.37131e-32	2.98914	up
Os05g0476200	46	43	58	7	3	8	8.6132	7.5789	9.02218	1.16503	0.475555	1.30077	1.14229e-07	-2.70185	down
Os05g0477600	429	401	508	42	47	25	80.3274	70.6777	79.0218	6.99017	7.45036	4.06492	1.33315e-36	-3.46885	down
Os05g0477900	22	37	63	125	138	163	4.11935	6.52138	9.79995	20.8041	21.8755	26.5033	2.11583e-05	1.70779	up
Os05g0481100	1044	1002	962	492	421	372	195.482	176.606	149.644	81.8848	66.7362	60.486	2.16836e-08	-1.24291	down
Os05g0493500	44	56	63	6	8	4	8.23871	9.8702	9.79995	0.998596	1.26815	0.650387	3.66391e-09	-2.87198	down
Os05g0494200	670	814	859	2609	2825	2278	125.453	143.47	133.622	434.223	447.814	370.396	1.87836e-18	1.66742	up
Os05g0494500	197	199	207	427	415	480	36.887	35.0745	32.1998	71.0667	65.7851	78.0465	1.62458e-05	1.08653	up
Os05g0495700	19	28	46	98	95	58	3.55762	4.9351	7.15552	16.3104	15.0592	9.43062	0.00241288	1.32315	up
Os05g0496000	155	130	198	374	390	491	29.0227	22.913	30.7998	62.2458	61.8221	79.835	5.62351e-06	1.32893	up
Os05g0496200	1512	2025	2084	506	682	901	283.112	356.914	324.176	84.2149	108.109	146.5	1.48876e-05	-1.37309	down
Os05g0499300	31	37	43	11	5	11	5.80455	6.52138	6.68885	1.83076	0.792591	1.78857	0.000628528	-1.83281	down
Os05g0499400	88	88	83	30	39	11	16.4774	15.5103	12.911	4.99298	6.18221	1.78857	0.000331513	-1.62243	down
Os05g0500200	15	17	30	98	89	102	2.80865	2.99631	4.66664	16.3104	14.1081	16.5849	5.45933e-08	2.08549	up
Os05g0501400	18	16	20	51	64	59	3.37038	2.82006	3.1111	8.48806	10.1452	9.59321	0.000268431	1.55712	up
Os05g0501700	27	24	89	267	123	99	5.05557	4.23009	13.8444	44.4375	19.4977	16.0971	0.00290436	1.6149	up
Os05g0505075	18	14	19	58	59	28	3.37038	2.46755	2.95554	9.65309	9.35258	4.55271	0.00834532	1.33841	up
Os05g0507000	19	73	88	1	4	0	3.55762	12.8665	13.6888	0.166433	0.634073	0	2.1176e-09	-3.93366	down
Os05g0508900	268	295	300	72	82	50	50.1812	51.9948	46.6664	11.9831	12.9985	8.12984	1.06394e-14	-2.05622	down
Os05g0509500	76	69	77	145	137	226	14.2305	12.1615	11.9777	24.1327	21.717	36.7469	0.0030353	1.13091	up
Os05g0512600	182	241	190	92	39	14	34.0783	42.4771	29.5554	15.3118	6.18221	2.27636	0.000127631	-1.9451	down
Os05g0513800	145	116	137	43	39	65	27.1503	20.4454	21.311	7.1566	6.18221	10.5688	0.000250834	-1.37743	down
Os05g0513900	37	46	33	168	134	154	6.92801	8.10767	5.13331	27.9607	21.2414	25.0399	1.14704e-08	1.86166	up
Os05g0515500	11	8	12	64	46	67	2.05968	1.41003	1.86666	10.6517	7.29184	10.894	8.35376e-07	2.27982	up
Os05g0516800	149	160	176	33	41	32	27.8993	28.2006	27.3776	5.49228	6.49925	5.2031	5.093e-13	-2.14027	down
Os05g0518300	66	101	185	10	10	4	12.3581	17.8016	28.7776	1.66433	1.58518	0.650387	2.18778e-13	-3.48409	down
Os05g0523300	60	62	63	156	161	263	11.2346	10.9277	9.79995	25.9635	25.5214	42.763	2.14279e-05	1.56204	up
Os05g0524100	161	196	210	489	545	437	30.1462	34.5457	32.6665	81.3855	86.3925	71.0548	4.07943e-09	1.32367	up
Os05g0524400	268	240	248	674	581	679	50.1812	42.3009	38.5776	112.176	92.0991	110.403	1.06179e-07	1.29787	up
Os05g0526700	23	29	33	104	83	71	4.3066	5.11135	5.13331	17.309	13.157	11.5444	4.78565e-05	1.49531	up
Os05g0527800	42	32	42	4	2	2	7.86422	5.64012	6.5333	0.66573	0.317037	0.325194	2.40367e-08	-3.25359	down
Os05g0529400	41	45	75	157	205	248	7.67698	7.93141	11.6666	26.1299	32.4962	40.324	2.80048e-07	1.83467	up
Os05g0529700	857	845	1044	2024	3417	2799	160.468	148.934	162.399	336.86	541.657	455.109	2.0761e-08	1.5253	up
Os05g0533500	92	213	221	876	759	245	17.2264	37.542	34.3776	145.795	120.315	39.8362	0.000349824	1.6549	up
Os05g0534500	44	35	47	11	8	9	8.23871	6.16888	7.31107	1.83076	1.26815	1.46337	5.33128e-05	-1.99048	down
Os05g0535400	30	32	37	78	100	53	5.6173	5.64012	5.75553	12.9817	15.8518	8.61763	0.00685212	1.12106	up
Os05g0537400	57	53	63	202	205	211	10.6729	9.34144	9.79995	33.6194	32.4962	34.3079	1.43686e-10	1.76069	up
Os05g0541100	1	1	3	23	13	17	0.187243	0.176254	0.466664	3.82795	2.06074	2.76415	0.000652425	2.52103	up
Os05g0542500	1237	1072	1590	15404	17676	20970	231.62	188.944	247.332	2563.73	2801.97	3409.66	1.60541e-51	3.68949	up
Os05g0543100	45	94	98	27	10	13	8.42595	16.5678	15.2444	4.49368	1.58518	2.11376	2.36391e-05	-2.0573	down
Os05g0548900	3517	3306	3543	704	737	803	658.535	582.694	551.131	117.169	116.828	130.565	1.71774e-25	-2.1887	down
Os05g0550000	67	98	117	224	246	243	12.5453	17.2729	18.1999	37.2809	38.9955	39.511	1.20448e-05	1.28686	up
Os05g0550600	3	13	13	2048	2245	146	0.56173	2.2913	2.02221	340.854	355.874	23.7391	6.04869e-08	4.21477	up
Os05g0552400	22	12	13	2	1	4	4.11935	2.11504	2.02221	0.332865	0.158518	0.650387	0.00704902	-2.08316	down
Os05g0555600	845	798	831	231	212	184	158.221	140.65	129.266	38.4459	33.6059	29.9178	2.99561e-21	-1.97911	down
Os05g0556400	157	188	252	48	46	46	29.3972	33.1357	39.1998	7.98877	7.29184	7.47945	3.92154e-12	-2.03154	down
Os05g0557200	536	509	506	1727	1216	1488	100.362	89.7131	78.7107	287.429	192.758	241.944	2.19671e-09	1.44944	up
Os05g0557900	42	26	30	98	74	62	7.86422	4.58259	4.66664	16.3104	11.7304	10.081	0.00797037	1.13728	up
Os05g0560000	12839	14576	16412	4734	4872	3806	2404.02	2569.07	2552.96	787.892	772.301	618.844	9.9128e-22	-1.71304	down
Os05g0562300	38	43	45	218	232	105	7.11525	7.5789	6.99996	36.2823	36.7762	17.0727	3.05639e-08	1.9849	up
Os05g0563000	27	31	42	10	5	3	5.05557	5.46386	6.5333	1.66433	0.792591	0.487791	0.000162978	-2.17349	down
Os05g0563600	80	117	162	41	50	30	14.9795	20.6217	25.1999	6.82374	7.92591	4.87791	6.45667e-05	-1.5031	down
Os05g0566800	19	24	26	49	56	69	3.55762	4.23009	4.04442	8.1552	8.87702	11.2192	0.00598756	1.23805	up
Os05g0567600	28	32	32	2	1	4	5.24282	5.64012	4.97775	0.332865	0.158518	0.650387	1.1355e-06	-3.033	down
Os05g0569300	154	189	137	372	398	437	28.8355	33.3119	21.311	61.9129	63.0903	71.0548	1.26629e-05	1.26285	up
Os05g0569500	1	5	4	54	39	45	0.187243	0.881268	0.622219	8.98736	6.18221	7.31686	9.22628e-09	3.21292	up
Os05g0572000	3	6	35	242	98	64	0.56173	1.05752	5.44442	40.2767	15.5348	10.4062	3.19717e-05	2.64992	up
Os05g0572700	2	12	14	278	211	76	0.374487	2.11504	2.17777	46.2683	33.4474	12.3574	2.0061e-13	3.77186	up
Os05g0573200	28	29	37	6	1	5	5.24282	5.11135	5.75553	0.998596	0.158518	0.812984	3.30003e-05	-2.51422	down
Os05g0573550	3	2	6	24	35	37	0.56173	0.352507	0.933329	3.99438	5.54814	6.01608	1.78782e-05	2.61555	up
Os05g0574300	455	525	524	100	155	86	85.1957	92.5331	81.5107	16.6433	24.5703	13.9833	1.60029e-14	-2.10839	down
Os05g0574600	19	15	24	80	48	53	3.55762	2.6438	3.73331	13.3146	7.60888	8.61763	0.000812772	1.50017	up
Os05g0575000	10	10	6	46	60	63	1.87243	1.76254	0.933329	7.6559	9.5111	10.2436	5.63092e-07	2.41482	up
Os05g0579600	184	204	193	11	9	14	34.4528	35.9557	30.0221	1.83076	1.42666	2.27636	3.82777e-28	-3.88565	down
Os05g0580000	116	113	119	386	355	399	21.7202	19.9167	18.511	64.243	56.274	64.8761	1.77078e-11	1.64796	up
Os05g0582400	154	113	126	56	69	50	28.8355	19.9167	19.5999	9.32023	10.9378	8.12984	0.000786806	-1.15809	down
Os05g0582500	3	8	12	59	27	24	0.56173	1.41003	1.86666	9.81952	4.27999	3.90232	0.00208906	1.91157	up
Os05g0582600	1	2	5	30	21	7	0.187243	0.352507	0.777774	4.99298	3.32888	1.13818	0.00631147	2.11745	up
Os05g0585400	163	190	183	44	36	26	30.5207	33.4882	28.4665	7.32303	5.70666	4.22752	4.28695e-14	-2.28555	down
Os05g0586400	24	37	33	8	5	9	4.49384	6.52138	5.13331	1.33146	0.792591	1.46337	0.00110604	-1.85583	down
Os05g0587000	161	206	230	35	29	63	30.1462	36.3082	35.7776	5.82514	4.59703	10.2436	2.87101e-08	-2.09873	down
Os05g0588900	4	3	3	30	26	21	0.748974	0.528761	0.466664	4.99298	4.12148	3.41453	0.000112761	2.41796	up
Os05g0589500	54	58	57	21	16	4	10.1111	10.2227	8.86662	3.49508	2.53629	0.650387	0.00022875	-1.89252	down
Os05g0594500	165	155	169	51	58	40	30.8952	27.3193	26.2888	8.48806	9.19406	6.50387	7.9017e-09	-1.69091	down
Os05g0594700	331	241	255	596	616	547	61.9776	42.4771	39.6665	99.1938	97.6473	88.9405	0.000185776	1.02195	up
Os05g0595100	405	369	440	2451	2455	3099	75.8336	65.0376	68.4441	407.926	389.162	503.888	5.08624e-29	2.6434	up
Os05g0595300	357	313	286	683	653	673	66.8459	55.1674	44.4887	113.673	103.512	109.428	9.4337e-05	1.01182	up
Os06g0103300	160	154	180	588	452	368	29.9589	27.1431	27.9999	97.8624	71.6503	59.8356	9.23194e-09	1.43805	up
Os06g0104300	46	58	54	19	14	20	8.6132	10.2227	8.39996	3.16222	2.21926	3.25194	0.000870667	-1.48515	down
Os06g0105350	52	48	60	26	19	13	9.73666	8.46017	9.33329	4.32725	3.01185	2.11376	0.00183654	-1.39765	down
Os06g0107700	1956	2551	2888	1630	1093	574	366.248	449.623	449.242	271.285	173.26	93.3306	0.0015319	-1.15844	down
Os06g0109200	179	153	166	31	29	30	33.5166	26.9668	25.8221	5.15941	4.59703	4.87791	8.39699e-15	-2.39978	down
Os06g0110000	43	47	63	23	19	12	8.05147	8.28392	9.79995	3.82795	3.01185	1.95116	0.00191079	-1.4216	down
Os06g0110200	2	4	3	76	78	58	0.374487	0.705014	0.466664	12.6489	12.3644	9.43062	2.01551e-14	3.93012	up
Os06g0114650	29	32	35	139	147	162	5.43006	5.64012	5.44442	23.1341	23.3022	26.3407	2.53733e-11	2.11534	up
Os06g0116900	18	17	20	4	5	2	3.37038	2.99631	3.1111	0.66573	0.792591	0.325194	0.00539783	-1.92631	down
Os06g0121500	35	33	27	3	4	0	6.55352	5.81637	4.19998	0.499298	0.634073	0	1.31581e-06	-3.07394	down
Os06g0121800	18	17	11	3	3	0	3.37038	2.99631	1.7111	0.499298	0.475555	0	0.00467646	-2.20998	down
Os06g0122001	10	14	15	1	1	0	1.87243	2.46755	2.33332	0.166433	0.158518	0	0.000649879	-2.74115	down
Os06g0125200	26	44	72	133	141	92	4.86833	7.75516	11.1999	22.1355	22.3511	14.9589	0.00200463	1.2776	up
Os06g0125500	194	158	145	75	65	70	36.3252	27.8481	22.5554	12.4824	10.3037	11.3818	0.000154505	-1.2334	down
Os06g0126500	191	203	199	66	37	32	35.7635	35.7795	30.9554	10.9846	5.86518	5.2031	1.8017e-10	-2.08486	down
Os06g0127000	463	553	550	1154	1025	1515	86.6937	97.4682	85.5551	192.063	162.481	246.334	2.46957e-05	1.19402	up
Os06g0127100	1	1	5	35	35	27	0.187243	0.176254	0.777774	5.82514	5.54814	4.39011	1.11079e-06	3.06202	up
Os06g0127500	272	285	413	591	676	914	50.9302	50.2323	64.2441	98.3617	107.158	148.614	0.000360592	1.13432	up
Os06g0127700	46	43	50	16	18	8	8.6132	7.5789	7.77774	2.66292	2.85333	1.30077	0.000696614	-1.62195	down
Os06g0129900	699	714	787	928	1602	2704	130.883	125.845	122.422	154.449	253.946	439.662	0.00668907	1.18658	up
Os06g0130100	139	158	191	43	74	63	26.0268	27.8481	29.711	7.1566	11.7304	10.2436	3.59398e-05	-1.39123	down
Os06g0133400	57	88	90	176	242	152	10.6729	15.5103	13.9999	29.2921	38.3614	24.7147	0.00025786	1.20535	up
Os06g0133500	60	50	37	217	278	133	11.2346	8.81268	5.75553	36.1159	44.0681	21.6254	2.37918e-07	1.92258	up
Os06g0134800	14	17	25	69	53	55	2.62141	2.99631	3.88887	11.4838	8.40147	8.94283	0.00037988	1.53371	up
Os06g0137400	31	33	49	2	4	2	5.80455	5.81637	7.62218	0.332865	0.634073	0.325194	5.63372e-08	-3.19788	down
Os06g0140400	24	55	76	2	4	1	4.49384	9.69395	11.8222	0.332865	0.634073	0.162597	2.76533e-09	-3.62472	down
Os06g0140700	23	46	108	21	17	3	4.3066	8.10767	16.7999	3.49508	2.69481	0.487791	0.0077946	-1.78187	down
Os06g0141700	29	28	28	2	4	6	5.43006	4.9351	4.35553	0.332865	0.634073	0.975581	8.73536e-05	-2.39396	down
Os06g0145800	110	102	79	38	28	13	20.5968	17.9779	12.2888	6.32444	4.43851	2.11376	2.93887e-05	-1.80865	down
Os06g0146800	147	161	183	1854	2440	2957	27.5248	28.3768	28.4665	308.566	386.785	480.799	7.64914e-44	3.75527	up
Os06g0147300	23	34	25	193	259	297	4.3066	5.99262	3.88887	32.1215	41.0562	48.2913	2.54879e-18	3.01415	up
Os06g0148200	1013	872	845	95	136	121	189.678	153.693	131.444	15.8111	21.5585	19.6742	4.03345e-28	-2.89758	down
Os06g0149100	624	497	552	215	227	263	116.84	87.598	85.8662	35.783	35.9836	42.763	5.8228e-06	-1.23622	down
Os06g0151900	301	272	279	164	148	85	56.3603	47.941	43.3998	27.2949	23.4607	13.8207	0.000379111	-1.11373	down
Os06g0152550	898	980	1024	146	272	169	168.145	172.729	159.288	24.2992	43.117	27.4789	7.28851e-16	-2.25783	down
Os06g0152600	425	478	475	80	124	78	79.5784	84.2492	73.8885	13.3146	19.6563	12.6826	2.23211e-17	-2.25239	down
Os06g0156600	1108	1059	1266	126	148	97	207.466	186.653	196.932	20.9705	23.4607	15.7719	2.7514e-47	-3.17429	down
Os06g0159450	78	117	101	19	20	22	14.605	20.6217	15.711	3.16222	3.17037	3.57713	5.64013e-09	-2.17029	down
Os06g0160000	91	85	84	8	8	10	17.0391	14.9816	13.0666	1.33146	1.26815	1.62597	1.23456e-13	-3.09352	down
Os06g0160100	62	73	76	4	12	17	11.6091	12.8665	11.8222	0.66573	1.90222	2.76415	7.17499e-07	-2.41498	down
Os06g0160700	22	23	38	114	77	102	4.11935	4.05383	5.91108	18.9733	12.2059	16.5849	9.27812e-06	1.70862	up
Os06g0166500	80	101	117	298	292	290	14.9795	17.8016	18.1999	49.5969	46.2873	47.1531	2.34288e-09	1.50689	up
Os06g0166900	193	205	212	475	426	510	36.138	36.132	32.9776	79.0555	67.5288	82.9244	2.62459e-06	1.16301	up
Os06g0169001	1873	1890	1956	469	491	665	350.707	333.119	304.265	78.0569	77.8325	108.127	1.0421e-11	-1.7773	down
Os06g0169900	99	114	91	13	11	16	18.5371	20.0929	14.1555	2.16362	1.7437	2.60155	1.83536e-12	-2.7605	down
Os06g0174300	180	208	201	413	571	393	33.7038	36.6607	31.2665	68.7367	90.5139	63.9006	9.23372e-06	1.16378	up
Os06g0179000	1860	1917	1943	506	588	590	348.273	337.878	302.243	84.2149	93.2087	95.9321	2.77726e-16	-1.75316	down
Os06g0179200	58	57	52	130	217	115	10.8601	10.0465	8.08885	21.6362	34.3985	18.6986	0.000222755	1.35724	up
Os06g0181200	48	65	78	190	145	175	8.98768	11.4565	12.1333	31.6222	22.9851	28.4544	1.68228e-05	1.35299	up
Os06g0182400	96	129	255	444	374	240	17.9754	22.7367	39.6665	73.8961	59.2858	39.0232	0.00845604	1.07103	up
Os06g0184866	133	158	182	20	17	29	24.9034	27.8481	28.311	3.32865	2.69481	4.71531	5.60171e-15	-2.70415	down
Os06g0193400	147	144	129	297	281	330	27.5248	25.3805	20.0666	49.4305	44.5436	53.657	0.00021874	1.05478	up
Os06g0195800	16	19	31	197	152	71	2.99589	3.34882	4.8222	32.7872	24.0948	11.5444	1.24268e-08	2.43397	up
Os06g0198500	40	30	31	86	112	117	7.48974	5.28761	4.8222	14.3132	17.754	19.0238	5.40979e-05	1.53059	up
Os06g0200600	90	74	80	167	193	200	16.8519	13.0428	12.4444	27.7942	30.594	32.5194	0.000258732	1.13413	up
Os06g0203200	36	45	48	10	15	8	6.74076	7.93141	7.46663	1.66433	2.37777	1.30077	0.000206866	-1.81655	down
Os06g0203600	40	26	31	91	101	94	7.48974	4.58259	4.8222	15.1454	16.0103	15.2841	9.4603e-05	1.45133	up
Os06g0215100	6	7	13	63	61	18	1.12346	1.23378	2.02221	10.4853	9.66961	2.92674	0.000413886	2.08175	up
Os06g0215600	69	68	82	174	203	162	12.9198	11.9852	12.7555	28.9593	32.1792	26.3407	9.9243e-06	1.23697	up
Os06g0217700	86	98	83	24	22	7	16.1029	17.2729	12.911	3.99438	3.4874	1.13818	3.38698e-07	-2.20936	down
Os06g0217900	65	64	55	23	25	21	12.1708	11.2802	8.55551	3.82795	3.96296	3.41453	0.000999911	-1.36582	down
Os06g0226500	13	14	16	0	3	2	2.43416	2.46755	2.48888	0	0.475555	0.325194	0.00413139	-2.25449	down
Os06g0227250	44	46	82	33	12	15	8.23871	8.10767	12.7555	5.49228	1.90222	2.43895	0.0082929	-1.39694	down
Os06g0228200	106	130	126	29	25	26	19.8478	22.913	19.5999	4.82655	3.96296	4.22752	1.18225e-10	-2.10821	down
Os06g0229400	38	22	26	84	76	60	7.11525	3.87758	4.04442	13.9803	12.0474	9.75581	0.0040763	1.23007	up
Os06g0232000	719	728	910	1933	1985	1220	134.628	128.313	141.555	321.714	314.659	198.368	1.4772e-05	1.06463	up
Os06g0244000	122	127	119	519	512	611	22.8437	22.3842	18.511	86.3785	81.1614	99.3467	2.12271e-16	2.07985	up
Os06g0246500	4	8	7	106	136	125	0.748974	1.41003	1.08888	17.6419	21.5585	20.3246	5.7617e-20	3.89418	up
Os06g0249350	3	12	17	81	95	28	0.56173	2.11504	2.64443	13.481	15.0592	4.55271	8.24425e-05	2.28604	up
Os06g0250600	15	16	33	95	79	38	2.80865	2.82006	5.13331	15.8111	12.5229	6.17868	0.00178888	1.55275	up
Os06g0254600	45	43	35	5	6	5	8.42595	7.5789	5.44442	0.832163	0.95111	0.812984	7.817e-07	-2.6211	down
Os06g0256500	305	255	284	727	688	710	57.1092	44.9447	44.1776	120.997	109.061	115.444	3.32884e-08	1.27648	up
Os06g0256900	29	27	27	4	3	2	5.43006	4.75885	4.19998	0.66573	0.475555	0.325194	1.22503e-05	-2.69235	down
Os06g0257450	77	70	88	37	27	30	14.4177	12.3378	13.6888	6.15801	4.27999	4.87791	0.000598547	-1.28266	down
Os06g0260250	21	28	93	14	9	3	3.93211	4.9351	14.4666	2.33006	1.42666	0.487791	0.00216215	-2.03438	down
Os06g0260500	24	37	66	14	9	6	4.49384	6.52138	10.2666	2.33006	1.42666	0.975581	0.000827115	-1.88616	down
Os06g0263801	64	94	96	33	31	14	11.9836	16.5678	14.9333	5.49228	4.91407	2.27636	8.52192e-05	-1.63094	down
Os06g0264200	179	178	211	73	65	45	33.5166	31.3731	32.8221	12.1496	10.3037	7.31686	1.38858e-08	-1.61608	down
Os06g0264500	29	37	57	86	111	114	5.43006	6.52138	8.86662	14.3132	17.5955	18.536	0.00116396	1.269	up
Os06g0266800	121	261	284	38	61	9	22.6565	46.0022	44.1776	6.32444	9.66961	1.46337	2.83461e-06	-2.38558	down
Os06g0274800	83	77	99	261	247	297	15.5412	13.5715	15.3999	43.4389	39.154	48.2913	1.02557e-08	1.57405	up
Os06g0278000	691	641	628	62	71	97	129.385	112.979	97.6884	10.3188	11.2548	15.7719	6.18345e-26	-3.00037	down
Os06g0278450	56	49	64	15	13	24	10.4856	8.63643	9.95551	2.49649	2.06074	3.90232	0.000668874	-1.57692	down
Os06g0284200	28	44	71	20	15	15	5.24282	7.75516	11.0444	3.32865	2.37777	2.43895	0.00772749	-1.38445	down
Os06g0285400	14	21	26	3	1	1	2.62141	3.70133	4.04442	0.499298	0.158518	0.162597	0.000111355	-2.7433	down
Os06g0289900	197	275	364	136	110	130	36.887	48.4697	56.6219	22.6348	17.437	21.1376	0.000292205	-1.11994	down
Os06g0290701	7	11	17	0	1	2	1.3107	1.93879	2.64443	0	0.158518	0.325194	0.00679742	-2.28654	down
Os06g0291100	108	121	125	13	18	22	20.2223	21.3267	19.4443	2.16362	2.85333	3.57713	8.02094e-13	-2.60218	down
Os06g0294950	27	41	37	8	7	10	5.05557	7.2264	5.75553	1.33146	1.10963	1.62597	0.000539182	-1.86003	down
Os06g0297600	72	57	60	17	30	19	13.4815	10.0465	9.33329	2.82935	4.75555	3.08934	0.00103604	-1.44904	down
Os06g0299100	38	67	80	14	13	4	7.11525	11.809	12.4444	2.33006	2.06074	0.650387	3.31592e-06	-2.33859	down
Os06g0300500	3	1	6	59	68	55	0.56173	0.176254	0.933329	9.81952	10.7792	8.94283	8.96747e-12	3.60604	up
Os06g0301400	22	17	13	1	2	2	4.11935	2.99631	2.02221	0.166433	0.317037	0.325194	0.000553254	-2.54268	down
Os06g0303600	118	144	101	56	52	69	22.0947	25.3805	15.711	9.32023	8.24295	11.2192	0.00839123	-1.01407	down
Os06g0317400	187	146	167	7	27	37	35.0145	25.733	25.9776	1.16503	4.27999	6.01608	8.89541e-08	-2.55011	down
Os06g0317600	1053	930	1070	106	222	240	197.167	163.916	166.444	17.6419	35.1911	39.0232	1.52677e-11	-2.31572	down
Os06g0318600	41	48	49	104	126	103	7.67698	8.46017	7.62218	17.309	19.9733	16.7475	0.000281229	1.19803	up
Os06g0320200	10	13	13	0	2	1	1.87243	2.2913	2.02221	0	0.317037	0.162597	0.00359644	-2.39273	down
Os06g0320500	28218	30988	34859	10679	15880	12029	5283.63	5461.75	5422.48	1777.33	2517.27	1955.88	6.04705e-08	-1.27917	down
Os06g0323100	162	152	152	380	333	338	30.3334	26.7905	23.6443	63.2444	52.7866	54.9577	6.47204e-06	1.11593	up
Os06g0324400	0	2	1	80	74	88	0	0.352507	0.155555	13.3146	11.7304	14.3085	2.67838e-17	4.95237	up
Os06g0333600	2	1	1	32	24	31	0.374487	0.176254	0.155555	5.32584	3.80444	5.0405	3.57261e-07	3.3736	up
Os06g0336200	11700	11964	13794	6455	4623	3233	2190.75	2108.7	2145.72	1074.32	732.83	525.676	1.19061e-07	-1.39415	down
Os06g0341300	1	4	10	81	78	29	0.187243	0.705014	1.55555	13.481	12.3644	4.71531	1.63362e-07	3.06195	up
Os06g0345200	73	78	83	181	167	151	13.6688	13.7478	12.911	30.1243	26.4726	24.5521	0.000223493	1.03469	up
Os06g0351500	313	254	302	78	97	100	58.6072	44.7684	46.9775	12.9817	15.3763	16.2597	7.48813e-09	-1.63027	down
Os06g0354500	137	159	167	354	304	304	25.6523	28.0243	25.9776	58.9171	48.1896	49.4294	3.4265e-05	1.00796	up
Os06g0354700	559	484	433	1844	1498	1800	104.669	85.3067	67.3552	306.902	237.46	292.674	1.45996e-11	1.72004	up
Os06g0356800	25	33	48	465	337	245	4.68109	5.81637	7.46663	77.3912	53.4207	39.8362	3.22717e-22	3.12766	up
Os06g0473700	23	23	35	64	81	77	4.3066	4.05383	5.44442	10.6517	12.84	12.52	0.000664609	1.36304	up
Os06g0473800	1	1	3	15	34	23	0.187243	0.176254	0.466664	2.49649	5.38962	3.73973	3.55587e-05	2.90051	up
Os06g0474500	52	58	44	11	11	4	9.73666	10.2227	6.84441	1.83076	1.7437	0.650387	2.0342e-06	-2.35554	down
Os06g0478600	26	26	43	4	11	4	4.86833	4.58259	6.68885	0.66573	1.7437	0.650387	0.000807057	-2.01355	down
Os06g0483200	393	310	347	128	128	117	73.5867	54.6386	53.9775	21.3034	20.2903	19.0238	7.45493e-09	-1.48851	down
Os06g0493100	558	709	794	1035	1743	2259	104.482	124.964	123.51	172.258	276.297	367.306	0.000746812	1.23806	up
Os06g0503400	508	627	1027	2417	1471	2099	95.1197	110.511	159.755	402.268	233.18	341.291	9.28904e-06	1.41576	up
Os06g0503900	25	18	20	6	4	1	4.68109	3.17256	3.1111	0.998596	0.634073	0.162597	0.00244399	-2.08771	down
Os06g0506200	194	178	202	67	68	91	36.3252	31.3731	31.4221	11.151	10.7792	14.7963	2.6933e-05	-1.31204	down
Os06g0506600	494	480	554	2175	2597	3448	92.4982	84.6017	86.1773	361.991	411.672	560.634	7.5533e-18	2.34695	up
Os06g0522300	7	12	5	21	41	39	1.3107	2.11504	0.777774	3.49508	6.49925	6.34128	0.00384388	1.76997	up
Os06g0531751	65	75	74	12	17	5	12.1708	13.219	11.5111	1.99719	2.69481	0.812984	2.94154e-08	-2.47428	down
Os06g0531900	559	561	624	172	167	109	104.669	98.8783	97.0662	28.6264	26.4726	17.7231	1.04735e-16	-1.95372	down
Os06g0548200	44	36	38	82	95	80	8.23871	6.34513	5.91108	13.6475	15.0592	13.0077	0.00548935	1.04121	up
Os06g0549900	8	12	17	84	63	52	1.49795	2.11504	2.64443	13.9803	9.98665	8.45504	5.23006e-07	2.21467	up
Os06g0551400	432	411	484	860	838	1076	80.8892	72.4402	75.2885	143.132	132.838	174.954	9.41478e-05	1.02586	up
Os06g0553100	30	36	44	252	269	304	5.6173	6.34513	6.84441	41.941	42.6414	49.4294	1.54797e-21	2.79059	up
Os06g0553200	2040	2181	2458	254	287	207	381.977	384.409	382.354	42.2739	45.4947	33.6575	2.53013e-58	-3.13542	down
Os06g0554300	99	119	119	41	17	37	18.5371	20.9742	18.511	6.82374	2.69481	6.01608	1.61398e-05	-1.73307	down
Os06g0556000	104	112	127	367	264	227	19.4733	19.7404	19.7555	61.0808	41.8488	36.9095	6.37458e-06	1.25159	up
Os06g0569500	14	24	19	59	60	61	2.62141	4.23009	2.95554	9.81952	9.5111	9.91841	0.000371756	1.52898	up
Os06g0573500	1	6	1	14	19	22	0.187243	1.05752	0.155555	2.33006	3.01185	3.57713	0.00617206	2.09266	up
Os06g0579201	1	7	6	17	23	27	0.187243	1.23378	0.933329	2.82935	3.64592	4.39011	0.00841248	1.8481	up
Os06g0584400	23	28	22	64	75	89	4.3066	4.9351	3.4222	10.6517	11.8889	14.4711	0.000215441	1.52458	up
Os06g0586000	525	553	556	987	1451	1960	98.3028	97.4682	86.4885	164.269	230.01	318.69	5.23215e-05	1.36678	up
Os06g0589500	265	264	273	79	75	76	49.6195	46.531	42.4665	13.1482	11.8889	12.3574	1.30868e-12	-1.7835	down
Os06g0591200	465	505	730	1797	1725	949	87.0682	89.0081	113.555	299.079	273.444	154.304	6.05563e-06	1.31986	up
Os06g0591400	159	167	176	848	964	1165	29.7717	29.4344	27.3776	141.135	152.812	189.425	1.69416e-22	2.48562	up
Os06g0598800	76	60	120	38	27	22	14.2305	10.5752	18.6666	6.32444	4.27999	3.57713	0.000408269	-1.47911	down
Os06g0602800	200	185	196	541	580	646	37.4487	32.6069	30.4887	90.04	91.9406	105.038	4.01064e-10	1.54538	up
Os06g0604000	159	160	166	26	19	20	29.7717	28.2006	25.8221	4.32725	3.01185	3.25194	1.3487e-18	-2.80373	down
Os06g0607100	30	34	42	7	6	2	5.6173	5.99262	6.5333	1.16503	0.95111	0.325194	1.08329e-05	-2.47456	down
Os06g0608700	1315	1367	1585	655	458	380	246.225	240.939	246.554	109.013	72.6014	61.7868	3.62548e-10	-1.51629	down
Os06g0611900	983	1008	1143	398	364	479	184.06	177.664	177.799	66.2402	57.7007	77.8839	8.51166e-08	-1.3182	down
Os06g0617800	137	151	269	570	395	278	25.6523	26.6143	41.8442	94.8666	62.6147	45.2019	0.00302078	1.08578	up
Os06g0623600	161	198	201	405	390	471	30.1462	34.8982	31.2665	67.4052	61.8221	76.5831	1.72073e-05	1.13336	up
Os06g0636700	6	8	33	1	2	1	1.12346	1.41003	5.13331	0.166433	0.317037	0.162597	0.00494657	-2.34092	down
Os06g0643500	427	538	501	117	96	43	79.9529	94.8244	77.9329	19.4726	15.2178	6.99166	6.06928e-14	-2.45598	down
Os06g0643900	527	487	478	1393	1295	1511	98.6773	85.8355	74.3552	231.841	205.281	245.684	1.06259e-09	1.43475	up
Os06g0646100	307	303	335	73	74	62	57.4837	53.4048	52.1108	12.1496	11.7304	10.081	4.60605e-19	-2.15341	down
Os06g0649600	1719	1568	1716	3635	5595	3672	321.871	276.366	266.932	604.983	886.91	597.056	3.92757e-07	1.29989	up
Os06g0650900	82	176	184	595	657	284	15.354	31.0206	28.6221	99.0274	104.147	46.1775	1.59209e-05	1.66594	up
Os06g0651200	49	50	53	394	516	376	9.17493	8.81268	8.2444	65.5744	81.7954	61.1364	1.07118e-29	2.9607	up
Os06g0653000	39	49	40	12	10	12	7.30249	8.63643	6.22219	1.99719	1.58518	1.95116	0.000262164	-1.77127	down
Os06g0653100	95	101	117	55	49	27	17.7881	17.8016	18.1999	9.15379	7.7674	4.39011	0.000735382	-1.23637	down
Os06g0653200	25	42	37	1	0	1	4.68109	7.40265	5.75553	0.166433	0	0.162597	2.20541e-09	-4.04068	down
Os06g0660400	28	34	52	5	7	3	5.24282	5.99262	8.08885	0.832163	1.10963	0.487791	4.90515e-06	-2.55181	down
Os06g0661200	3	6	4	14	74	36	0.56173	1.05752	0.622219	2.33006	11.7304	5.85349	9.01064e-05	2.60082	up
Os06g0662550	139	82	96	339	323	355	26.0268	14.4528	14.9333	56.4207	51.2014	57.7219	5.84461e-07	1.58334	up
Os06g0665800	33	46	67	142	97	90	6.17903	8.10767	10.4222	23.6334	15.3763	14.6337	0.00536794	1.09673	up
Os06g0668200	371	392	451	2425	3260	3921	69.4673	69.0914	70.1552	403.599	516.77	637.542	6.18439e-27	2.88758	up
Os06g0670300	50	64	65	158	108	160	9.36217	11.2802	10.1111	26.2964	17.12	26.0155	0.000740906	1.18385	up
Os06g0671000	34	39	33	13	11	9	6.36628	6.87389	5.13331	2.16362	1.7437	1.46337	0.00260883	-1.56003	down
Os06g0671800	338	410	507	113	139	198	63.2883	72.264	78.8663	18.8069	22.034	32.1942	1.96698e-05	-1.41399	down
Os06g0672700	200	226	215	437	474	506	37.4487	39.8333	33.4443	72.731	75.1377	82.274	1.21694e-05	1.09772	up
Os06g0678800	130	137	136	18	12	16	24.3416	24.1467	21.1554	2.99579	1.90222	2.60155	1.45919e-17	-2.99124	down
Os06g0681200	38	47	119	809	760	543	7.11525	8.28392	18.511	134.644	120.474	88.2901	9.88363e-19	3.18429	up
Os06g0681600	498	456	495	198	197	203	93.2472	80.3716	76.9996	32.9537	31.2281	33.0072	3.83125e-08	-1.27677	down
Os06g0682900	109	120	92	486	458	406	20.4095	21.1504	14.311	80.8862	72.6014	66.0143	3.1518e-15	1.98026	up
Os06g0683100	3	15	43	180	106	79	0.56173	2.6438	6.68885	29.9579	16.8029	12.8452	0.000196906	2.22706	up
Os06g0683200	1270	1292	1526	578	601	605	237.799	227.72	237.377	96.198	95.2695	98.3711	3.34563e-09	-1.1962	down
Os06g0683900	18	27	14	2	3	0	3.37038	4.75885	2.17777	0.332865	0.475555	0	0.000270211	-2.67521	down
Os06g0685300	65	74	70	199	198	221	12.1708	13.0428	10.8888	33.1201	31.3866	35.9339	1.29104e-07	1.49532	up
Os06g0686600	344	413	448	205	202	147	64.4117	72.7927	69.6885	34.1187	32.0207	23.9017	2.75866e-06	-1.12713	down
Os06g0693100	370	366	354	146	120	159	69.2801	64.5088	55.0664	24.2992	19.0222	25.8529	7.72027e-07	-1.34452	down
Os06g0693200	38	48	45	17	18	8	7.11525	8.46017	6.99996	2.82935	2.85333	1.30077	0.00234338	-1.50852	down
Os06g0694400	285	242	238	76	81	90	53.3644	42.6534	37.022	12.6489	12.84	14.6337	3.06344e-08	-1.60614	down
Os06g0695300	5	2	1	38	31	35	0.936217	0.352507	0.155555	6.32444	4.91407	5.69089	8.54758e-07	3.00928	up
Os06g0695400	3	3	0	43	33	45	0.56173	0.528761	0	7.1566	5.2311	7.31686	1.69442e-08	3.4654	up
Os06g0696400	384	470	486	95	59	48	71.9015	82.8392	75.5996	15.8111	9.35258	7.80465	3.12271e-21	-2.67346	down
Os06g0697200	15	16	23	96	92	71	2.80865	2.82006	3.57776	15.9775	14.5837	11.5444	2.14891e-08	2.10891	up
Os06g0698300	111	96	137	2343	2021	1928	20.784	16.9203	21.311	389.952	320.365	313.487	2.053e-83	4.08629	up
Os06g0699100	47	31	62	8	4	0	8.80044	5.46386	9.6444	1.33146	0.634073	0	5.7702e-07	-2.99812	down
Os06g0699500	461	480	614	212	252	296	86.3192	84.6017	95.5106	35.2837	39.9466	48.1287	0.000376856	-1.00975	down
Os06g0700000	149	129	150	296	394	297	27.8993	22.7367	23.3332	49.2641	62.4562	48.2913	2.16911e-05	1.14447	up
Os06g0704500	17	12	39	5	4	4	3.18314	2.11504	6.06664	0.832163	0.634073	0.650387	0.00566794	-1.93635	down
Os06g0707800	51	31	55	12	18	12	9.54941	5.46386	8.55551	1.99719	2.85333	1.95116	0.00162918	-1.57869	down
Os06g0710001	28	15	27	76	77	41	5.24282	2.6438	4.19998	12.6489	12.2059	6.66647	0.00531061	1.3205	up
Os06g0710300	355	719	839	1599	1781	827	66.4714	126.726	130.51	266.126	282.321	134.468	0.0079738	1.05528	up
Os06g0710700	6	2	3	50	43	35	1.12346	0.352507	0.466664	8.32163	6.81629	5.69089	8.4928e-08	2.99552	up
Os06g0711900	26	35	56	4	11	8	4.86833	6.16888	8.71107	0.66573	1.7437	1.30077	0.000291842	-2.05207	down
Os06g0712300	57	72	123	266	176	196	10.6729	12.6903	19.1332	44.2711	27.8992	31.869	0.000331154	1.27449	up
Os06g0714432	16	16	6	40	41	70	2.99589	2.82006	0.933329	6.6573	6.49925	11.3818	0.00230696	1.73386	up
Os06g0726100	31	62	118	378	283	303	5.80455	10.9277	18.3555	62.9115	44.8607	49.2668	2.10034e-07	2.06501	up
Os06g0726400	410	458	436	1051	954	919	76.7698	80.7241	67.8219	174.921	151.226	149.426	6.71094e-08	1.1164	up
Os06g0726800	77	88	78	12	7	16	14.4177	15.5103	12.1333	1.99719	1.10963	2.60155	1.40059e-09	-2.59696	down
Os06g0727200	1591	1495	1536	3305	3361	3910	297.904	263.499	238.932	550.06	532.78	635.754	1.14603e-06	1.1482	up
Os06g0729400	98	119	110	11	11	11	18.3499	20.9742	17.111	1.83076	1.7437	1.78857	2.12271e-16	-3.12443	down
Os06g0730150	4	5	3	14	25	20	0.748974	0.881268	0.466664	2.33006	3.96296	3.25194	0.00766741	1.85633	up
Os07g0102100	143	113	166	59	49	21	26.7758	19.9167	25.8221	9.81952	7.7674	3.41453	2.41495e-05	-1.65611	down
Os07g0104100	89	98	93	47	39	25	16.6647	17.2729	14.4666	7.82233	6.18221	4.06492	0.000358932	-1.31257	down
Os07g0106700	249	252	238	106	124	118	46.6236	44.4159	37.022	17.6419	19.6563	19.1864	8.08999e-05	-1.08515	down
Os07g0108800	20	21	14	72	58	60	3.74487	3.70133	2.17777	11.9831	9.19406	9.75581	0.000134768	1.63205	up
Os07g0109400	61	69	79	24	15	31	11.4218	12.1615	12.2888	3.99438	2.37777	5.0405	0.000720292	-1.47876	down
Os07g0112700	366	357	430	67	86	69	68.5311	62.9225	66.8885	11.151	13.6326	11.2192	1.20998e-21	-2.34025	down
Os07g0115300	79	54	111	19	17	14	14.7922	9.51769	17.2666	3.16222	2.69481	2.27636	3.63942e-07	-2.14209	down
Os07g0116900	18	21	17	53	56	44	3.37038	3.70133	2.64443	8.82093	8.87702	7.15426	0.00313233	1.31987	up
Os07g0117200	5	2	5	21	19	19	0.936217	0.352507	0.777774	3.49508	3.01185	3.08934	0.00619278	1.87282	up
Os07g0117900	13	9	17	33	42	38	2.43416	1.58628	2.64443	5.49228	6.65777	6.17868	0.00848166	1.38145	up
Os07g0118200	10	13	15	39	58	80	1.87243	2.2913	2.33332	6.49087	9.19406	13.0077	5.12051e-05	2.01141	up
Os07g0119400	20	42	66	12	8	3	3.74487	7.40265	10.2666	1.99719	1.26815	0.487791	0.000401512	-2.13543	down
Os07g0119800	11	11	16	74	85	120	2.05968	1.93879	2.48888	12.316	13.4741	19.5116	6.69508e-10	2.65251	up
Os07g0120100	5	7	1	24	26	34	0.936217	1.23378	0.155555	3.99438	4.12148	5.52829	0.000811623	2.19137	up
Os07g0120650	42	37	46	141	171	207	7.86422	6.52138	7.15552	23.467	27.1066	33.6575	5.43006e-09	1.95219	up
Os07g0123500	26	14	15	5	1	4	4.86833	2.46755	2.33332	0.832163	0.158518	0.650387	0.00828639	-1.96097	down
Os07g0125000	0	0	0	16	14	8	0	0	0	2.66292	2.21926	1.30077	0.000107612	3.21222	up
Os07g0125600	1	0	1	10	17	12	0.187243	0	0.155555	1.66433	2.69481	1.95116	0.000950915	2.68318	up
Os07g0126401	0	0	0	17	8	9	0	0	0	2.82935	1.26815	1.46337	0.000310561	3.04948	up
Os07g0127600	12	18	23	128	132	82	2.24692	3.17256	3.57776	21.3034	20.9244	13.3329	3.12856e-11	2.50368	up
Os07g0129300	2051	2280	2091	1015	1127	993	384.036	401.858	325.265	168.929	178.65	161.459	5.79617e-07	-1.04774	down
Os07g0132300	224	218	220	56	67	76	41.9425	38.4233	34.222	9.32023	10.6207	12.3574	7.15581e-09	-1.69633	down
Os07g0134200	281	210	222	94	105	60	52.6154	37.0133	34.5332	15.6447	16.6444	9.75581	5.85038e-06	-1.45428	down
Os07g0141400	2338	2350	6035	2300	987	943	437.775	414.196	938.773	382.795	156.458	153.329	0.00654243	-1.25801	down
Os07g0141450	21	21	29	4	1	4	3.93211	3.70133	4.51109	0.66573	0.158518	0.650387	0.000217669	-2.43121	down
Os07g0142100	1197	1400	1442	357	596	711	224.13	246.755	224.31	59.4164	94.4769	115.606	0.000306137	-1.22921	down
Os07g0143500	32	33	42	7	4	4	5.99179	5.81637	6.5333	1.16503	0.634073	0.650387	5.44567e-06	-2.49601	down
Os07g0144500	16	12	13	2	2	2	2.99589	2.11504	2.02221	0.332865	0.317037	0.325194	0.00638959	-2.10406	down
Os07g0145400	133	169	192	39	45	57	24.9034	29.7869	29.8665	6.49087	7.13332	9.26802	9.24398e-08	-1.74022	down
Os07g0147500	12691	15359	16492	3859	4506	6897	2376.31	2707.08	2565.41	642.263	714.283	1121.43	2.43942e-06	-1.48316	down
Os07g0147550	105	95	108	1016	1477	1649	19.6606	16.7441	16.7999	169.096	234.131	268.122	7.84814e-37	3.6055	up
Os07g0147900	582	584	596	1317	1088	1467	108.976	102.932	92.7106	219.192	172.468	238.53	2.08583e-05	1.09028	up
Os07g0148600	6	11	50	2	1	1	1.12346	1.93879	7.77774	0.332865	0.158518	0.162597	0.000753758	-2.68952	down
Os07g0148800	358	359	346	154	144	108	67.0331	63.275	53.8219	25.6306	22.8266	17.5605	1.90262e-08	-1.39536	down
Os07g0148900	17069	20193	20178	4338	5369	2006	3196.06	3559.09	3138.78	721.985	851.085	326.169	1.76922e-12	-2.24853	down
Os07g0150100	180	204	189	416	384	386	33.7038	35.9557	29.3999	69.236	60.871	62.7624	3.03113e-05	1.00007	up
Os07g0152900	3933	4015	4114	2528	1817	1529	736.428	707.658	639.952	420.742	288.028	248.611	1.19983e-05	-1.05741	down
Os07g0154100	6	1	5	95	89	53	1.12346	0.176254	0.777774	15.8111	14.1081	8.61763	2.92142e-13	3.72601	up
Os07g0160600	55	54	81	24	19	16	10.2984	9.51769	12.5999	3.99438	3.01185	2.60155	0.000119583	-1.6011	down
Os07g0164800	264	286	317	915	829	1134	49.4323	50.4085	49.3109	152.286	131.412	184.385	5.20133e-11	1.67622	up
Os07g0166700	32	35	68	19	12	12	5.99179	6.16888	10.5777	3.16222	1.90222	1.95116	0.00415381	-1.50332	down
Os07g0169600	31	67	106	444	318	182	5.80455	11.809	16.4888	73.8961	50.4088	29.5926	1.74704e-06	2.03653	up
Os07g0171100	523	790	785	403	285	211	97.9283	139.24	122.11	67.0723	45.1777	34.3079	5.16807e-05	-1.21765	down
Os07g0176600	106	117	119	37	49	47	19.8478	20.6217	18.511	6.15801	7.7674	7.64205	7.0461e-05	-1.32844	down
Os07g0182100	121	164	217	431	408	409	22.6565	28.9056	33.7554	71.7325	64.6755	66.5021	1.90001e-06	1.27008	up
Os07g0184800	616	612	692	345	327	234	115.342	107.867	107.644	57.4192	51.8355	38.0477	1.43772e-06	-1.09851	down
Os07g0186000	4083	4148	4669	16956	21130	25743	764.515	731.1	726.285	2822.03	3349.49	4185.73	1.67517e-18	2.23694	up
Os07g0187400	285	222	266	686	832	614	53.3644	39.1283	41.3776	114.173	131.887	99.8345	1.2794e-08	1.39491	up
[truncated: 914 more rows]

## Sheet: OE-S vs OE
#ID	OE01_Count	OE02_Count	OE03_Count	OENACL1_Count	OENACL2_Count	OENACL3_Count	OE01_CPM	OE02_CPM	OE03_CPM	OENACL1_CPM	OENACL2_CPM	OENACL3_CPM	FDR	log2FC	regulated
ONT.10	95	84	118	25	30	40	14.7482	14.4897	18.9311	4.08875	3.87574	4.94299	6.84154e-08	-1.67516	down
ONT.10016	55	29	36	65	90	193	8.53843	5.00241	5.77559	10.6308	11.6272	23.8499	0.00107147	1.39625	up
ONT.10097	24	9	24	43	49	62	3.72586	1.55247	3.8504	7.03265	6.33037	7.66164	0.00194786	1.32998	up
ONT.10133	21	35	22	7	11	9	3.26013	6.03739	3.52953	1.14485	1.4211	1.11217	0.00468791	-1.52079	down
ONT.10159	43	44	51	83	110	130	6.6755	7.58986	8.18209	13.5747	14.211	16.0647	7.26297e-05	1.13263	up
ONT.10163	36	27	43	8	18	2	5.58879	4.65741	6.89863	1.3084	2.32544	0.24715	0.00177244	-1.83811	down
ONT.10181	10	6	7	0	0	0	1.55244	1.03498	1.12303	0	0	0	0.000552232	-3.61577	down
ONT.10262	41	59	65	7	6	8	6.36501	10.1773	10.4282	1.14485	0.775148	0.988599	6.79761e-10	-2.88469	down
ONT.10267	341	298	329	79	175	160	52.9382	51.404	52.7825	12.9205	22.6085	19.772	1.8524e-07	-1.30367	down
ONT.10298	92	23	136	333	376	421	14.2825	3.96743	21.8189	54.4622	48.5759	52.025	5.00451e-06	2.04514	up
ONT.10310	0	4	2	13	18	28	0	0.689987	0.320866	2.12615	2.32544	3.4601	0.000209479	2.7549	up
ONT.10386	7	17	8	0	1	1	1.08671	2.93245	1.28347	0	0.129191	0.123575	0.00088975	-3.07173	down
ONT.10416	179	147	127	50	67	15	27.7887	25.357	20.375	8.17751	8.65582	1.85362	0.000139536	-1.73864	down
ONT.10428	34	19	38	135	151	156	5.2783	3.27744	6.09646	22.0793	19.5079	19.2777	2.76129e-13	2.185	up
ONT.10477	102	104	105	12	33	27	15.8349	17.9397	16.8455	1.9626	4.26331	3.33652	8.55538e-11	-2.15098	down
ONT.10543	37	35	24	5	8	13	5.74403	6.03739	3.8504	0.817751	1.03353	1.60647	0.000285556	-1.85797	down
ONT.10615	53	68	52	6	38	9	8.22794	11.7298	8.34252	0.981301	4.90927	1.11217	0.00205386	-1.72128	down
ONT.10664	26	18	26	2	6	0	4.03635	3.10494	4.17126	0.3271	0.775148	0	3.40139e-05	-2.83425	down
ONT.10867	4	3	3	17	19	12	0.620976	0.51749	0.4813	2.78035	2.45464	1.4829	0.00392307	1.98082	up
ONT.10919	1	1	1	8	12	9	0.155244	0.172497	0.160433	1.3084	1.5503	1.11217	0.00415384	2.53675	up
ONT.10945	7	12	15	1	2	0	1.08671	2.06996	2.4065	0.16355	0.258383	0	0.0012484	-2.82715	down
ONT.10955	28	25	23	55	59	68	4.34683	4.31242	3.68996	8.99526	7.62229	8.40309	0.000809333	1.16884	up
ONT.11036	29	25	36	5	4	4	4.50208	4.31242	5.77559	0.817751	0.516765	0.494299	2.20527e-06	-2.63642	down
ONT.11044	8	10	9	0	0	1	1.24195	1.72497	1.4439	0	0	0.123575	0.000744659	-3.27829	down
ONT.11100	18	81	38	1	0	0	2.79439	13.9722	6.09646	0.16355	0	0	6.33711e-10	-5.20983	down
ONT.11127	43	87	54	21	39	26	6.6755	15.0072	8.66339	3.43455	5.03846	3.21295	0.00806289	-1.15353	down
ONT.11262	8	9	12	0	0	0	1.24195	1.55247	1.9252	0	0	0	0.000118076	-3.92058	down
ONT.11298	34	37	39	13	11	5	5.2783	6.38238	6.25689	2.12615	1.4211	0.617874	0.000164844	-1.86009	down
ONT.11402	10	16	19	0	2	0	1.55244	2.75995	3.04823	0	0.258383	0	4.88287e-05	-3.53339	down
ONT.11413	255	215	260	855	1026	1100	39.5872	37.0868	41.7126	139.835	132.55	135.932	3.36703e-32	1.95537	up
ONT.11456	57	39	50	308	404	445	8.84891	6.72738	8.02166	50.3734	52.1933	54.9908	3.22687e-37	2.884	up
ONT.11530	22	12	19	0	2	2	3.41537	2.06996	3.04823	0	0.258383	0.24715	3.35152e-05	-3.20329	down
ONT.11539	9	4	6	20	30	25	1.3972	0.689987	0.962599	3.271	3.87574	3.08937	0.00120283	1.78983	up
ONT.11548	13	14	13	0	4	1	2.01817	2.41496	2.08563	0	0.516765	0.123575	0.00114613	-2.60828	down
ONT.11550	47	38	51	2	6	0	7.29647	6.55488	8.18209	0.3271	0.775148	0	1.48713e-10	-3.78591	down
ONT.11633	25	24	24	2	1	3	3.8811	4.13992	3.8504	0.3271	0.129191	0.370725	1.13434e-06	-3.25046	down
ONT.1171	27	41	37	0	3	3	4.19159	7.07237	5.93603	0	0.387574	0.370725	7.08263e-09	-3.76229	down
ONT.11854	12	42	19	0	2	0	1.86293	7.24487	3.04823	0	0.258383	0	1.44e-06	-4.0983	down
ONT.11910	9	23	12	1	5	2	1.3972	3.96743	1.9252	0.16355	0.645957	0.24715	0.00408255	-2.22018	down
ONT.11939	18	12	14	33	40	46	2.79439	2.06996	2.24606	5.39715	5.16765	5.68444	0.00176374	1.32125	up
ONT.11983	0	1	1	7	8	13	0	0.172497	0.160433	1.14485	1.03353	1.60647	0.0029636	2.77997	up
ONT.12156	0	0	0	7	13	12	0	0	0	1.14485	1.67949	1.4829	0.000108646	3.93066	up
ONT.12159	4	9	6	23	23	18	0.620976	1.55247	0.962599	3.76165	2.9714	2.22435	0.00872868	1.56587	up
ONT.12268	37	43	49	1	0	1	5.74403	7.41736	7.86123	0.16355	0	0.123575	1.78677e-11	-4.97984	down
ONT.12456	20	11	17	58	58	95	3.10488	1.89746	2.72736	9.48591	7.4931	11.7396	4.65268e-07	2.00478	up
ONT.12467	10	13	12	1	1	0	1.55244	2.24246	1.9252	0.16355	0.129191	0	0.000291925	-3.21073	down
ONT.12490	51	47	58	10	15	10	7.91745	8.10735	9.30512	1.6355	1.93787	1.23575	1.28938e-07	-2.14116	down
ONT.12507	49	31	36	64	92	96	7.60696	5.3474	5.77559	10.4672	11.8856	11.8632	0.00106161	1.02883	up
ONT.12531	1	2	2	10	16	29	0.155244	0.344994	0.320866	1.6355	2.06706	3.58367	0.000183655	2.85976	up
ONT.12572	26	20	16	4	5	8	4.03635	3.44994	2.56693	0.6542	0.645957	0.988599	0.00254377	-1.79101	down
ONT.12618	1	1	4	13	12	16	0.155244	0.172497	0.641733	2.12615	1.5503	1.9772	0.00270844	2.32784	up
ONT.12647	130	128	123	12	28	17	20.1817	22.0796	19.7333	1.9626	3.61736	2.10077	1.49645e-17	-2.75619	down
ONT.12663	52	55	43	107	106	138	8.07269	9.48732	6.89863	17.4999	13.6943	17.0533	0.000118276	1.14237	up
ONT.12694	20	24	19	2	3	1	3.10488	4.13992	3.04823	0.3271	0.387574	0.123575	1.08708e-05	-3.04568	down
ONT.12809	9	12	15	1	5	0	1.3972	2.06996	2.4065	0.16355	0.645957	0	0.00756688	-2.23083	down
ONT.12870	28	17	22	58	48	60	4.34683	2.93245	3.52953	9.48591	6.20118	7.41449	0.00163583	1.23032	up
ONT.12976	3	3	6	24	14	16	0.465732	0.51749	0.962599	3.9252	1.80868	1.9772	0.0044749	1.93259	up
ONT.13039	1	0	3	8	16	14	0.155244	0	0.4813	1.3084	2.06706	1.73005	0.0019761	2.59685	up
ONT.13206	5	5	8	42	46	50	0.77622	0.862484	1.28347	6.8691	5.9428	6.17874	1.28155e-08	2.72547	up
ONT.13215	78	62	91	153	177	228	12.109	10.6948	14.5994	25.0232	22.8669	28.1751	3.62792e-06	1.1921	up
ONT.13227	32	30	28	2	5	10	4.96781	5.1749	4.49213	0.3271	0.645957	1.23575	2.72721e-05	-2.32226	down
ONT.13291	4	12	7	46	80	89	0.620976	2.06996	1.12303	7.52331	10.3353	10.9982	9.02597e-11	2.96762	up
ONT.13368	3	0	3	7	15	16	0.465732	0	0.4813	1.14485	1.93787	1.9772	0.00716031	2.18086	up
ONT.13375	15	20	21	3	7	4	2.32866	3.44994	3.3691	0.49065	0.904339	0.494299	0.00228335	-1.90662	down
ONT.13379	9	7	13	0	0	0	1.3972	1.20748	2.08563	0	0	0	0.000129869	-3.90457	down
ONT.13426	17	16	16	0	1	1	2.63915	2.75995	2.56693	0	0.129191	0.123575	1.06756e-05	-3.69037	down
ONT.13479	17	14	17	41	83	51	2.63915	2.41496	2.72736	6.70555	10.7229	6.30232	2.02405e-05	1.72041	up
ONT.13491	21	28	18	6	8	1	3.26013	4.82991	2.8878	0.981301	1.03353	0.123575	0.0018638	-2.01417	down
ONT.13509	198	165	155	11	23	13	30.7383	28.462	24.8671	1.79905	2.9714	1.60647	1.12136e-26	-3.45007	down
ONT.13545	57	158	78	4	7	4	8.84891	27.2545	12.5138	0.6542	0.904339	0.494299	8.4147e-14	-4.06658	down
ONT.13546	60	50	65	225	299	310	9.31465	8.62484	10.4282	36.7988	38.6282	38.3082	1.59116e-22	2.15978	up
ONT.13566	248	209	222	29	71	39	38.5005	36.0518	35.6162	4.74295	9.17258	4.81942	5.86814e-16	-2.33103	down
ONT.13583	7	7	11	37	41	42	1.08671	1.20748	1.76476	6.05135	5.29684	5.19014	6.05924e-06	2.09912	up
ONT.13594	55	63	45	5	8	13	8.53843	10.8673	7.21949	0.817751	1.03353	1.60647	8.01282e-09	-2.60738	down
ONT.13608	16	22	23	4	5	2	2.48391	3.79493	3.68996	0.6542	0.645957	0.24715	0.000317509	-2.29847	down
ONT.1362	233	163	206	47	89	76	36.1719	28.117	33.0492	7.68686	11.498	9.39169	6.75104e-10	-1.56084	down
ONT.1363	114	147	122	47	89	27	17.6978	25.357	19.5728	7.68686	11.498	3.33652	0.002296	-1.26761	down
ONT.13637	20	16	24	60	67	88	3.10488	2.75995	3.8504	9.81301	8.65582	10.8746	1.15501e-06	1.72929	up
ONT.13639	591	582	598	219	244	170	91.7493	100.393	95.939	35.8175	31.5227	21.0077	8.55641e-11	-1.51484	down
ONT.13641	6	2	1	17	30	30	0.931465	0.344994	0.160433	2.78035	3.87574	3.70725	2.84039e-05	2.71486	up
ONT.13651	39	39	58	17	17	20	6.05452	6.72738	9.30512	2.78035	2.19625	2.4715	0.00104524	-1.3421	down
ONT.13672	18	4	15	47	75	81	2.79439	0.689987	2.4065	7.68686	9.68935	10.0096	2.41072e-07	2.28504	up
ONT.13673	4	2	0	14	25	18	0.620976	0.344994	0	2.2897	3.22978	2.22435	0.000184018	2.7464	up
ONT.13679	292	213	261	43	63	105	45.3313	36.7418	41.8731	7.03265	8.13905	12.9754	7.01872e-11	-1.90431	down
ONT.13724	62	55	44	100	123	151	9.62513	9.48732	7.05906	16.355	15.8905	18.6598	7.9493e-05	1.12467	up
ONT.13766	8	11	8	25	25	29	1.24195	1.89746	1.28347	4.08875	3.22978	3.58367	0.0064509	1.40371	up
ONT.13775	172	149	138	7	17	11	26.702	25.702	22.1398	1.14485	2.19625	1.35932	1.26134e-26	-3.68373	down
ONT.13824	33	34	34	0	4	2	5.12306	5.86489	5.45473	0	0.516765	0.24715	6.77876e-09	-3.71848	down
ONT.13861	28	15	26	6	11	6	4.34683	2.58745	4.17126	0.981301	1.4211	0.741449	0.00623751	-1.53752	down
ONT.13874	99	41	160	440	492	656	15.3692	7.07237	25.6693	71.962	63.5621	81.0651	2.03374e-09	2.28321	up
ONT.13921	17	3	9	32	38	43	2.63915	0.51749	1.4439	5.2336	4.90927	5.31372	0.000606206	1.80279	up
ONT.13986	28	18	41	129	174	201	4.34683	3.10494	6.57776	21.098	22.4793	24.8385	1.07157e-14	2.41271	up
ONT.14072	43	24	27	54	69	80	6.6755	4.13992	4.3317	8.83171	8.9142	9.88599	0.00403488	1.02098	up
ONT.14131	59	63	67	1	13	1	9.1594	10.8673	10.749	0.16355	1.67949	0.123575	1.1624e-09	-3.47028	down
ONT.14232	9	8	8	1	1	1	1.3972	1.37997	1.28347	0.16355	0.129191	0.123575	0.0064788	-2.45284	down
ONT.14281	38	57	39	7	11	3	5.89928	9.83232	6.25689	1.14485	1.4211	0.370725	6.19935e-07	-2.58061	down
ONT.14289	17	15	16	1	8	1	2.63915	2.58745	2.56693	0.16355	1.03353	0.123575	0.00504184	-2.0734	down
ONT.14336	85	45	68	15	13	21	13.1957	7.76236	10.9095	2.45325	1.67949	2.59507	6.36865e-07	-1.9894	down
ONT.1440	10	10	7	70	110	90	1.55244	1.72497	1.12303	11.4485	14.211	11.1217	1.02975e-15	3.12763	up
ONT.14422	16	13	12	68	75	29	2.48391	2.24246	1.9252	11.1214	9.68935	3.58367	9.89885e-05	1.92737	up
ONT.1447	57	44	58	105	172	188	8.84891	7.58986	9.30512	17.1728	22.2209	23.2321	1.03766e-07	1.44364	up
ONT.14507	15	6	12	56	64	83	2.32866	1.03498	1.9252	9.15881	8.26824	10.2567	1.92981e-09	2.46447	up
ONT.14508	305	229	268	609	802	898	47.3494	39.5018	42.9961	99.602	103.611	110.97	1.34083e-15	1.44665	up
ONT.14519	14	10	21	2	0	0	2.17342	1.72497	3.3691	0.3271	0	0	6.5294e-05	-3.4678	down
ONT.14523	27	24	35	5	11	3	4.19159	4.13992	5.61516	0.817751	1.4211	0.370725	0.000179756	-2.09327	down
ONT.14551	3	0	0	35	28	29	0.465732	0	0	5.72425	3.61736	3.58367	4.49636e-08	4.10437	up
ONT.1456	53	33	40	6	12	5	8.22794	5.69239	6.41733	0.981301	1.5503	0.617874	8.85123e-07	-2.38434	down
ONT.14560	7	4	5	38	62	73	1.08671	0.689987	0.802166	6.2149	8.00986	9.02096	6.14523e-11	3.16468	up
ONT.14634	300	265	303	514	660	734	46.5732	45.7117	48.6113	84.0648	85.2663	90.7039	1.0291e-09	1.05988	up
ONT.1466	40	44	23	16	9	12	6.20976	7.58986	3.68996	2.6168	1.16272	1.4829	0.00388536	-1.48654	down
ONT.14681	5	4	1	28	26	24	0.77622	0.689987	0.160433	4.5794	3.35897	2.9658	2.43617e-05	2.64542	up
ONT.14703	18	16	25	62	91	101	2.79439	2.75995	4.01083	10.1401	11.7564	12.4811	8.89798e-09	1.97681	up
ONT.14724	51	38	44	165	210	275	7.91745	6.55488	7.05906	26.9858	27.1302	33.9831	1.14998e-16	2.18242	up
ONT.14726	2	0	1	13	21	10	0.310488	0	0.160433	2.12615	2.71302	1.23575	0.000261023	3.07279	up
ONT.14757	4	0	1	12	15	19	0.620976	0	0.160433	1.9626	1.93787	2.34792	0.000773415	2.65491	up
ONT.14781	14	28	19	1	3	4	2.17342	4.82991	3.04823	0.16355	0.387574	0.494299	0.00010926	-2.68374	down
ONT.14806	4	1	1	15	24	35	0.620976	0.172497	0.160433	2.45325	3.10059	4.32512	1.00827e-05	3.10096	up
ONT.14939	31	29	33	0	1	0	4.81257	5.00241	5.29429	0	0.129191	0	2.05473e-09	-4.92841	down
ONT.15061	19	16	19	1	2	2	2.94964	2.75995	3.04823	0.16355	0.258383	0.24715	3.00529e-05	-3.03171	down
ONT.15067	34	32	34	12	10	6	5.2783	5.5199	5.45473	1.9626	1.29191	0.741449	0.000256072	-1.78293	down
ONT.15106	4	8	0	21	23	27	0.620976	1.37997	0	3.43455	2.9714	3.33652	0.0011079	2.21723	up
ONT.15120	6	6	3	17	16	22	0.931465	1.03498	0.4813	2.78035	2.06706	2.71865	0.00821135	1.65945	up
ONT.15136	10	14	11	31	34	59	1.55244	2.41496	1.76476	5.07005	4.3925	7.29092	0.000420725	1.66139	up
ONT.15249	61	80	60	2	18	12	9.46989	13.7997	9.62599	0.3271	2.32544	1.4829	3.55806e-08	-2.63202	down
ONT.1529	56	31	34	8	11	14	8.69367	5.3474	5.45473	1.3084	1.4211	1.73005	6.93755e-05	-1.84756	down
ONT.15314	40	29	33	59	61	104	6.20976	5.00241	5.29429	9.64946	7.88067	12.8518	0.00419943	1.04091	up
ONT.15323	23	20	30	47	71	52	3.57061	3.44994	4.813	7.68686	9.17258	6.42589	0.00243615	1.12003	up
ONT.15344	32	34	34	5	20	5	4.96781	5.86489	5.45473	0.817751	2.58383	0.617874	0.00184791	-1.72001	down
ONT.15451	13	6	7	40	64	49	2.01817	1.03498	1.12303	6.542	8.26824	6.05517	1.3175e-07	2.3744	up
ONT.1555	3	1	4	11	16	26	0.465732	0.172497	0.641733	1.79905	2.06706	3.21295	0.00113399	2.33202	up
ONT.15613	90	87	109	465	573	603	13.972	15.0072	17.4872	76.0508	74.0266	74.5156	1.49479e-35	2.43306	up
ONT.15667	19	13	31	3	2	3	2.94964	2.24246	4.97343	0.49065	0.258383	0.370725	8.89357e-05	-2.68004	down
ONT.15763	59	54	43	13	40	12	9.1594	9.31483	6.89863	2.12615	5.16765	1.4829	0.00759469	-1.29679	down
ONT.15790	38	6	25	5	5	6	5.89928	1.03498	4.01083	0.817751	0.645957	0.741449	0.00628293	-1.90528	down
ONT.15804	18	21	22	7	3	9	2.79439	3.62243	3.52953	1.14485	0.387574	1.11217	0.00775117	-1.60199	down
ONT.1583	38	30	46	14	17	16	5.89928	5.1749	7.37993	2.2897	2.19625	1.9772	0.00237785	-1.28804	down
ONT.15837	11	15	9	1	0	1	1.70769	2.58745	1.4439	0.16355	0	0.123575	0.000337591	-3.19716	down
ONT.1586	17	18	15	44	57	54	2.63915	3.10494	2.4065	7.1962	7.36391	6.67304	7.11541e-05	1.5141	up
ONT.15872	10	5	10	24	25	29	1.55244	0.862484	1.60433	3.9252	3.22978	3.58367	0.00434495	1.49891	up
ONT.16110	23	18	25	5	4	5	3.57061	3.10494	4.01083	0.817751	0.516765	0.617874	0.00031939	-2.11194	down
ONT.16245	8	15	10	1	1	0	1.24195	2.58745	1.60433	0.16355	0.129191	0	0.000582175	-3.11367	down
ONT.16263	74	85	73	21	37	4	11.4881	14.6622	11.7116	3.43455	4.78008	0.494299	0.000733805	-1.84274	down
ONT.16320	1	3	2	8	14	14	0.155244	0.51749	0.320866	1.3084	1.80868	1.73005	0.00720921	2.12363	up
ONT.16362	15	13	16	1	2	1	2.32866	2.24246	2.56693	0.16355	0.258383	0.123575	0.000149725	-2.96387	down
ONT.16363	4	3	5	20	13	15	0.620976	0.51749	0.802166	3.271	1.67949	1.85362	0.00896604	1.77601	up
ONT.16376	13	8	8	0	1	0	2.01817	1.37997	1.28347	0	0.129191	0	0.000512103	-3.35552	down
ONT.16390	17	36	49	2	4	8	2.63915	6.20988	7.86123	0.3271	0.516765	0.988599	1.4346e-05	-2.6945	down
ONT.16395	18	19	10	0	5	2	2.79439	3.27744	1.60433	0	0.645957	0.24715	0.00136553	-2.46032	down
ONT.1642	10	15	12	2	4	1	1.55244	2.58745	1.9252	0.3271	0.516765	0.123575	0.00550668	-2.13884	down
ONT.16463	349	343	318	53	193	49	54.1802	59.1664	51.0177	8.66816	24.9339	6.05517	2.86114e-05	-1.81559	down
ONT.16524	0	3	2	31	40	43	0	0.51749	0.320866	5.07005	5.16765	5.31372	1.79023e-09	3.92409	up
ONT.16591	45	29	36	9	14	0	6.98598	5.00241	5.77559	1.47195	1.80868	0	0.00130905	-2.08222	down
ONT.16634	2	0	0	7	9	10	0.310488	0	0	1.14485	1.16272	1.23575	0.00495781	2.68453	up
ONT.16666	35	27	37	76	80	99	5.43354	4.65741	5.93603	12.4298	10.3353	12.2339	4.74398e-05	1.28054	up
ONT.16722	2	2	1	10	12	16	0.310488	0.344994	0.160433	1.6355	1.5503	1.9772	0.00232927	2.41243	up
ONT.16737	7	6	8	0	0	0	1.08671	1.03498	1.28347	0	0	0	0.000879624	-3.51306	down
ONT.16798	20	81	29	1	4	3	3.10488	13.9722	4.65256	0.16355	0.516765	0.370725	2.01037e-07	-3.63487	down
ONT.16819	1	0	2	41	59	37	0.155244	0	0.320866	6.70555	7.62229	4.57227	4.44976e-11	4.64165	up
ONT.16925	27	22	21	0	1	1	4.19159	3.79493	3.3691	0	0.129191	0.123575	1.71444e-07	-4.16842	down
ONT.16931	4	2	4	27	51	84	0.620976	0.344994	0.641733	4.41585	6.58876	10.3803	9.15152e-10	3.58438	up
ONT.16944	8	4	10	33	31	36	1.24195	0.689987	1.60433	5.39715	4.00493	4.44869	7.69561e-05	2.01745	up
ONT.16966	42	33	36	68	101	91	6.52025	5.69239	5.77559	11.1214	13.0483	11.2453	0.000141145	1.13508	up
ONT.17075	144	144	125	27	96	28	22.3551	24.8395	20.0541	4.41585	12.4024	3.4601	0.000615842	-1.50219	down
ONT.17100	116	142	133	28	46	25	18.0083	24.4945	21.3376	4.5794	5.9428	3.08937	1.97668e-10	-2.01242	down
ONT.17104	22	21	23	56	54	96	3.41537	3.62243	3.68996	9.15881	6.97633	11.8632	7.26659e-05	1.52537	up
ONT.17114	7	8	8	92	98	121	1.08671	1.37997	1.28347	15.0466	12.6607	14.9526	3.56413e-19	3.55404	up
ONT.17121	3	9	9	22	30	24	0.465732	1.55247	1.4439	3.5981	3.87574	2.9658	0.00344417	1.65694	up
ONT.17164	271	222	227	36	37	24	42.0711	38.2943	36.4183	5.8878	4.78008	2.9658	4.69698e-25	-2.88641	down
ONT.17193	6	5	2	30	39	47	0.931465	0.862484	0.320866	4.9065	5.03846	5.80802	1.11652e-07	2.86896	up
ONT.17199	265	365	358	103	152	208	41.1397	62.9613	57.4351	16.8457	19.6371	25.7036	3.5975e-05	-1.16839	down
ONT.17200	19	10	24	26	45	71	2.94964	1.72497	3.8504	4.2523	5.81361	8.77381	0.00835315	1.27419	up
ONT.17207	43	25	20	66	91	95	6.6755	4.31242	3.20866	10.7943	11.7564	11.7396	7.42363e-05	1.41159	up
ONT.17222	69	49	63	265	333	322	10.7118	8.45234	10.1073	43.3408	43.0207	39.7911	5.2803e-25	2.25986	up
ONT.17227	14	1	8	36	40	46	2.17342	0.172497	1.28347	5.8878	5.16765	5.68444	6.98913e-05	2.20697	up
ONT.17231	25	23	30	10	8	8	3.8811	3.96743	4.813	1.6355	1.03353	0.988599	0.00270775	-1.54179	down
ONT.17232	10	13	7	0	1	0	1.55244	2.24246	1.12303	0	0.129191	0	0.000407664	-3.40426	down
ONT.17264	15	24	21	33	61	73	2.32866	4.13992	3.3691	5.39715	7.88067	9.02096	0.00150508	1.32543	up
ONT.17265	23	24	30	4	14	5	3.57061	4.13992	4.813	0.6542	1.80868	0.617874	0.0025312	-1.71043	down
ONT.17278	36	25	18	4	15	2	5.58879	4.31242	2.8878	0.6542	1.93787	0.24715	0.00542368	-1.81869	down
ONT.17281	4	1	1	10	14	12	0.620976	0.172497	0.160433	1.6355	1.80868	1.4829	0.00701767	2.14762	up
ONT.17313	32	28	23	99	151	146	4.96781	4.82991	3.68996	16.1915	19.5079	18.0419	2.41404e-13	2.13406	up
ONT.17320	31	24	27	452	513	560	4.81257	4.13992	4.3317	73.9246	66.2751	69.2019	1.48041e-63	4.09853	up
ONT.17354	41	25	34	17	11	9	6.36501	4.31242	5.45473	2.78035	1.4211	1.11217	0.00553318	-1.38055	down
ONT.17405	24	24	15	1	4	0	3.72586	4.13992	2.4065	0.16355	0.516765	0	1.56829e-05	-3.20543	down
ONT.17420	5	6	3	234	274	455	0.77622	1.03498	0.4813	38.2707	35.3984	56.2266	2.7101e-38	5.71584	up
ONT.17461	18	9	13	3	2	4	2.79439	1.55247	2.08563	0.49065	0.258383	0.494299	0.00793272	-1.93512	down
ONT.17541	82	70	83	218	256	210	12.73	12.0748	13.316	35.6539	33.073	25.9507	4.40353e-10	1.4694	up
ONT.17619	49	48	56	15	20	18	7.60696	8.27985	8.98426	2.45325	2.58383	2.22435	3.54048e-05	-1.54933	down
ONT.17641	71	64	58	13	10	12	11.0223	11.0398	9.30512	2.12615	1.29191	1.4829	6.17542e-10	-2.42869	down
ONT.17789	27	47	32	7	10	10	4.19159	8.10735	5.13386	1.14485	1.29191	1.23575	0.000100785	-1.94748	down
ONT.17812	27	15	19	54	71	113	4.19159	2.58745	3.04823	8.83171	9.17258	13.964	2.70946e-06	1.82696	up
ONT.17832	1	1	0	18	14	12	0.155244	0.172497	0	2.9439	1.80868	1.4829	8.21003e-05	3.41948	up
ONT.17841	7	15	9	35	36	45	1.08671	2.58745	1.4439	5.72425	4.65089	5.56087	0.000279933	1.73981	up
ONT.17851	19	12	6	149	178	197	2.94964	2.06996	0.962599	24.369	22.9961	24.3442	2.98893e-25	3.64887	up
ONT.17853	4	3	6	70	81	122	0.620976	0.51749	0.962599	11.4485	10.4645	15.0761	2.99768e-17	4.07051	up
ONT.17912	38	68	46	3	3	1	5.89928	11.7298	7.37993	0.49065	0.387574	0.123575	2.22285e-11	-4.07477	down
ONT.17917	55	49	67	8	8	8	8.53843	8.45234	10.749	1.3084	1.03353	0.988599	1.22822e-10	-2.76653	down
ONT.1792	91	80	77	8	14	12	14.1272	13.7997	12.3534	1.3084	1.80868	1.4829	1.2382e-14	-2.84733	down
ONT.17927	66	114	73	28	38	57	10.2461	19.6646	11.7116	4.5794	4.90927	7.04377	0.00516875	-1.10433	down
ONT.18037	3	4	6	17	25	18	0.465732	0.689987	0.962599	2.78035	3.22978	2.22435	0.00167094	1.95393	up
ONT.18058	17	8	17	0	1	0	2.63915	1.37997	2.72736	0	0.129191	0	3.31245e-05	-3.8233	down
ONT.18077	18	20	22	60	53	82	2.79439	3.44994	3.52953	9.81301	6.84714	10.1331	2.84598e-05	1.59084	up
ONT.18090	20	25	27	48	74	56	3.10488	4.31242	4.3317	7.85041	9.56016	6.92019	0.00101667	1.19627	up
ONT.18117	23	10	24	0	4	5	3.57061	1.72497	3.8504	0	0.516765	0.617874	0.000814776	-2.41761	down
ONT.18120	50	65	79	126	160	147	7.7622	11.2123	12.6742	20.6073	20.6706	18.1655	0.00013051	1.0721	up
ONT.18329	33	23	25	63	49	68	5.12306	3.96743	4.01083	10.3037	6.33037	8.40309	0.00468821	1.07913	up
ONT.18397	0	0	0	20	13	23	0	0	0	3.271	1.67949	2.84222	1.16041e-06	4.64633	up
ONT.18417	21	20	31	4	4	8	3.26013	3.44994	4.97343	0.6542	0.516765	0.988599	0.000367329	-2.06896	down
ONT.18492	116	111	127	13	25	15	18.0083	19.1471	20.375	2.12615	3.22978	1.85362	2.37311e-17	-2.74615	down
ONT.18517	273	221	222	40	51	50	42.3816	38.1218	35.6162	6.542	6.58876	6.17874	8.4893e-24	-2.37817	down
ONT.1852	5	5	10	60	62	73	0.77622	0.862484	1.60433	9.81301	8.00986	9.02096	6.90963e-12	3.07542	up
ONT.18523	2	3	2	18	29	30	0.310488	0.51749	0.320866	2.9439	3.74655	3.70725	3.45401e-06	3.01971	up
ONT.18526	96	78	100	29	42	28	14.9034	13.4548	16.0433	4.74295	5.42604	3.4601	1.11005e-06	-1.50015	down
ONT.18529	35	37	37	2768	3194	3510	5.43354	6.38238	5.93603	452.707	412.637	433.748	2.71525e-192	6.30645	up
ONT.18560	107	91	93	244	238	251	16.6111	15.6972	14.9203	39.9062	30.7475	31.0173	6.95397e-08	1.2692	up
ONT.18568	225	180	202	10	29	12	34.9299	31.0494	32.4075	1.6355	3.74655	1.4829	1.02067e-26	-3.55888	down
ONT.1858	15	17	24	161	184	202	2.32866	2.93245	3.8504	26.3316	23.7712	24.9621	1.18827e-25	3.15637	up
ONT.18633	193	180	193	58	84	76	29.9621	31.0494	30.9636	9.48591	10.8521	9.39169	1.78182e-10	-1.43227	down
ONT.18661	38	42	29	3	1	0	5.89928	7.24487	4.65256	0.49065	0.129191	0	1.39134e-09	-4.17141	down
ONT.18750	24	15	11	1	2	1	3.72586	2.58745	1.76476	0.16355	0.258383	0.123575	7.43168e-05	-3.1054	down
ONT.18779	21	18	18	40	52	46	3.26013	3.10494	2.8878	6.542	6.71795	5.68444	0.00230991	1.17386	up
ONT.18795	12	29	13	3	7	5	1.86293	5.00241	2.08563	0.49065	0.904339	0.617874	0.0097809	-1.76224	down
ONT.18824	10	21	13	0	2	0	1.55244	3.62243	2.08563	0	0.258383	0	7.17807e-05	-3.49493	down
ONT.19021	87	79	78	13	16	27	13.5062	13.6272	12.5138	2.12615	2.06706	3.33652	1.2553e-09	-2.13717	down
ONT.1908	12	14	16	38	46	63	1.86293	2.41496	2.56693	6.2149	5.9428	7.78522	5.62113e-05	1.66902	up
ONT.19114	101	117	140	15	29	20	15.6797	20.1821	22.4606	2.45325	3.74655	2.4715	2.67277e-14	-2.50123	down
ONT.19115	8	5	13	21	33	31	1.24195	0.862484	2.08563	3.43455	4.26331	3.83082	0.00315044	1.5448	up
ONT.19119	6	10	15	64	85	72	0.931465	1.72497	2.4065	10.4672	10.9813	8.89739	5.94306e-11	2.6601	up
ONT.19126	43	42	55	14	19	23	6.6755	7.24487	8.82382	2.2897	2.45464	2.84222	0.000570861	-1.34941	down
ONT.1913	14	20	19	0	2	1	2.17342	3.44994	3.04823	0	0.258383	0.123575	1.32185e-05	-3.47807	down
ONT.19174	12	7	11	0	0	0	1.86293	1.20748	1.76476	0	0	0	9.90868e-05	-3.9528	down
ONT.19186	1	2	2	34	52	45	0.155244	0.344994	0.320866	5.5607	6.71795	5.56087	8.36538e-11	4.12583	up
ONT.19221	23	15	18	1	1	7	3.57061	2.58745	2.8878	0.16355	0.129191	0.865024	0.000794156	-2.39279	down
ONT.19287	78	66	90	33	36	39	12.109	11.3848	14.439	5.39715	4.65089	4.81942	0.000220292	-1.14996	down
ONT.19295	60	70	99	8	4	10	9.31465	12.0748	15.8829	1.3084	0.516765	1.23575	6.14003e-13	-3.26527	down
ONT.19296	23	12	21	70	98	119	3.57061	2.06996	3.3691	11.4485	12.6607	14.7054	1.78182e-10	2.2247	up
ONT.19324	13	5	12	54	61	73	2.01817	0.862484	1.9252	8.83171	7.88067	9.02096	3.16129e-09	2.48839	up
ONT.19329	15	10	12	1	3	3	2.32866	1.72497	1.9252	0.16355	0.387574	0.370725	0.00454752	-2.14948	down
ONT.19354	21	7	31	43	53	84	3.26013	1.20748	4.97343	7.03265	6.84714	10.3803	0.00260304	1.47322	up
ONT.19387	180	139	158	39	50	61	27.9439	23.9771	25.3484	6.37845	6.45957	7.53807	1.75505e-11	-1.71147	down
ONT.19392	0	0	1	10	14	19	0	0	0.160433	1.6355	1.80868	2.34792	4.24602e-05	3.76217	up
ONT.19485	11	10	10	40	36	58	1.70769	1.72497	1.60433	6.542	4.65089	7.16734	1.45981e-05	1.95989	up
ONT.19567	20	20	14	56	85	86	3.10488	3.44994	2.24606	9.15881	10.9813	10.6274	4.67729e-08	1.93518	up
ONT.19744	92	62	108	268	376	342	14.2825	10.6948	17.3268	43.8314	48.5759	42.2626	7.58262e-15	1.82616	up
ONT.198	7	2	4	27	30	25	1.08671	0.344994	0.641733	4.41585	3.87574	3.08937	4.00996e-05	2.40702	up
ONT.19809	11	22	23	2	3	1	1.70769	3.79493	3.68996	0.3271	0.387574	0.123575	0.000100317	-2.85397	down
ONT.19842	15	21	30	5	10	6	2.32866	3.62243	4.813	0.817751	1.29191	0.741449	0.00619935	-1.60651	down
ONT.19873	3	1	4	16	15	19	0.465732	0.172497	0.641733	2.6168	1.93787	2.34792	0.00111001	2.29699	up
ONT.19915	2739	2294	2939	979	1316	1197	425.214	395.708	471.513	160.116	170.016	147.919	4.50013e-16	-1.24837	down
ONT.19925	15	3	21	31	35	53	2.32866	0.51749	3.3691	5.07005	4.5217	6.54947	0.00892966	1.46055	up
ONT.19966	2	0	4	22	26	31	0.310488	0	0.641733	3.5981	3.35897	3.83082	1.93948e-06	3.23182	up
ONT.19991	3	1	1	19	31	20	0.465732	0.172497	0.160433	3.10745	4.00493	2.4715	4.90646e-06	3.24871	up
ONT.20103	306	551	385	157	184	215	47.5047	95.0457	61.7668	25.6774	23.7712	26.5686	5.28999e-05	-1.22176	down
ONT.20105	16	29	8	2	3	2	2.48391	5.00241	1.28347	0.3271	0.387574	0.24715	0.000673773	-2.58888	down
ONT.20138	34	18	24	2	8	2	5.2783	3.10494	3.8504	0.3271	1.03353	0.24715	8.09396e-05	-2.48695	down
ONT.20155	65	74	90	4	7	5	10.0909	12.7648	14.439	0.6542	0.904339	0.617874	4.16817e-16	-3.71323	down
ONT.20167	20	30	13	0	1	0	3.10488	5.1749	2.08563	0	0.129191	0	7.28887e-07	-4.35825	down
ONT.20208	150	127	123	337	415	556	23.2866	21.9071	19.7333	55.1164	53.6144	68.7076	6.27125e-13	1.61762	up
ONT.20290	17	12	16	26	43	44	2.63915	2.06996	2.56693	4.2523	5.55523	5.43729	0.00540995	1.20347	up
ONT.20291	31	26	18	7	14	7	4.81257	4.48492	2.8878	1.14485	1.80868	0.865024	0.00966324	-1.40795	down
ONT.20330	161	140	176	576	766	1007	24.9943	24.1496	28.2362	94.2049	98.9606	124.44	8.96692e-25	2.19998	up
ONT.20331	2	3	2	78	100	112	0.310488	0.51749	0.320866	12.7569	12.9191	13.8404	9.78342e-20	4.88681	up
ONT.20389	18	23	23	5	4	1	2.79439	3.96743	3.68996	0.817751	0.516765	0.123575	0.000163749	-2.45383	down
ONT.20394	16	16	19	68	94	94	2.48391	2.75995	3.04823	11.1214	12.144	11.616	6.41425e-11	2.19754	up
ONT.20438	82	126	74	4	8	9	12.73	21.7346	11.8721	0.6542	1.03353	1.11217	1.13406e-15	-3.65139	down
ONT.20466	67	67	63	11	29	3	10.4014	11.5573	10.1073	1.79905	3.74655	0.370725	7.80061e-05	-2.13452	down
ONT.20477	46	56	56	15	25	28	7.14123	9.65982	8.98426	2.45325	3.22978	3.4601	0.000817583	-1.26338	down
ONT.20489	78	70	64	24	32	46	12.109	12.0748	10.2677	3.9252	4.13412	5.68444	0.0011178	-1.10633	down
ONT.20511	20	21	16	1	7	4	3.10488	3.62243	2.56693	0.16355	0.904339	0.494299	0.0011559	-2.12623	down
ONT.2052	15	9	17	23	46	39	2.32866	1.55247	2.72736	3.76165	5.9428	4.81942	0.00663472	1.25915	up
ONT.20529	68	48	67	10	25	7	10.5566	8.27985	10.749	1.6355	3.22978	0.865024	3.16731e-06	-2.09918	down
ONT.20553	80	47	73	382	419	613	12.4195	8.10735	11.7116	62.4761	54.1312	75.7514	3.6311e-25	2.71844	up
ONT.20557	21	14	13	51	59	92	3.26013	2.41496	2.08563	8.34106	7.62229	11.3689	1.24917e-06	1.93281	up
ONT.20580	3	0	0	16	13	13	0.465732	0	0	2.6168	1.67949	1.60647	0.000424544	3.01935	up
ONT.20697	1	0	0	92	43	79	0.155244	0	0	15.0466	5.55523	9.76241	1.53135e-13	5.82752	up
ONT.20699	51	34	54	2	7	4	7.91745	5.86489	8.66339	0.3271	0.904339	0.494299	5.25961e-10	-3.25954	down
ONT.20701	8	10	12	1	0	1	1.24195	1.72497	1.9252	0.16355	0	0.123575	0.00103962	-2.99148	down
ONT.20703	36	34	31	1	6	8	5.58879	5.86489	4.97343	0.16355	0.775148	0.988599	1.41071e-06	-2.64887	down
ONT.20704	164	174	200	33	50	44	25.46	30.0144	32.0866	5.39715	6.45957	5.43729	1.35012e-16	-2.1249	down
ONT.20774	14	23	26	3	0	1	2.17342	3.96743	4.17126	0.49065	0	0.123575	9.68598e-06	-3.37574	down
ONT.2078	29	21	24	59	80	139	4.50208	3.62243	3.8504	9.64946	10.3353	17.1769	3.34078e-06	1.76874	up
ONT.20805	26	20	19	56	57	75	4.03635	3.44994	3.04823	9.15881	7.36391	9.26811	8.20934e-05	1.43193	up
ONT.20887	7	9	9	1	0	0	1.08671	1.55247	1.4439	0.16355	0	0	0.00135355	-3.14609	down
ONT.20901	14	15	12	4	2	0	2.17342	2.58745	1.9252	0.6542	0.258383	0	0.00247916	-2.37673	down
ONT.20963	3	0	4	55	69	90	0.465732	0	0.641733	8.99526	8.9142	11.1217	4.57341e-15	4.45113	up
ONT.21041	9	3	2	24	31	40	1.3972	0.51749	0.320866	3.9252	4.00493	4.94299	2.05264e-05	2.48524	up
ONT.21056	60	37	35	10	19	16	9.31465	6.38238	5.61516	1.6355	2.45464	1.9772	0.000337591	-1.56077	down
ONT.21159	1	2	0	12	11	24	0.155244	0.344994	0	1.9626	1.4211	2.9658	0.000187853	3.12882	up
ONT.21183	0	3	1	18	13	25	0	0.51749	0.160433	2.9439	1.67949	3.08937	7.24889e-05	3.12063	up
ONT.21197	184	237	165	64	101	112	28.5649	40.8817	26.4715	10.4672	13.0483	13.8404	5.54669e-05	-1.15534	down
ONT.21239	586	415	485	808	1106	1261	90.973	71.5862	77.8101	132.148	142.886	155.828	1.24195e-07	1.01708	up
ONT.21275	119	92	109	52	32	23	18.474	15.8697	17.4872	8.50461	4.13412	2.84222	0.000117627	-1.53169	down
ONT.21278	38	31	39	15	17	15	5.89928	5.3474	6.25689	2.45325	2.19625	1.85362	0.00413858	-1.21198	down
ONT.21296	41	31	42	8	17	15	6.36501	5.3474	6.73819	1.3084	2.19625	1.85362	0.000469859	-1.52532	down
ONT.21332	23	37	18	5	5	3	3.57061	6.38238	2.8878	0.817751	0.645957	0.370725	8.59486e-05	-2.42296	down
ONT.21340	14	20	20	2	1	6	2.17342	3.44994	3.20866	0.3271	0.129191	0.741449	0.000764307	-2.35805	down
ONT.21368	28	30	32	70	88	122	4.34683	5.1749	5.13386	11.4485	11.3688	15.0761	2.7337e-06	1.52465	up
ONT.21385	1	0	3	15	19	26	0.155244	0	0.4813	2.45325	2.45464	3.21295	2.16153e-05	3.24296	up
ONT.21433	64	34	53	9	17	21	9.93562	5.86489	8.50296	1.47195	2.19625	2.59507	7.75127e-05	-1.68785	down
ONT.21456	575	508	629	1082	1252	1641	89.2654	87.6284	100.912	176.961	161.748	202.786	3.75641e-09	1.13951	up
ONT.21492	719	634	670	44	100	102	111.621	109.363	107.49	7.1962	12.9191	12.6046	9.91875e-38	-3.09275	down
ONT.21563	4	4	2	14	23	31	0.620976	0.689987	0.320866	2.2897	2.9714	3.83082	0.000174542	2.41601	up
ONT.21573	0	0	1	26	27	20	0	0	0.160433	4.2523	3.48817	2.4715	1.58686e-07	4.4895	up
ONT.21591	6	9	5	22	25	32	0.931465	1.55247	0.802166	3.5981	3.22978	3.95439	0.00106358	1.78393	up
ONT.21608	8	12	11	25	39	35	1.24195	2.06996	1.76476	4.08875	5.03846	4.32512	0.00134192	1.51797	up
ONT.21613	155	139	216	59	83	67	24.0628	23.9771	34.6536	9.64946	10.7229	8.27951	9.86033e-07	-1.32947	down
ONT.21615	26	11	20	59	75	95	4.03635	1.89746	3.20866	9.64946	9.68935	11.7396	5.28256e-07	1.88405	up
ONT.21639	40	47	42	18	25	20	6.20976	8.10735	6.73819	2.9439	3.22978	2.4715	0.00649243	-1.07259	down
ONT.21644	13	17	10	0	1	0	2.01817	2.93245	1.60433	0	0.129191	0	3.99442e-05	-3.79086	down
ONT.21667	26	32	48	11	18	13	4.03635	5.5199	7.70079	1.79905	2.32544	1.60647	0.00430162	-1.34511	down
ONT.21730	1	2	2	8	19	21	0.155244	0.344994	0.320866	1.3084	2.45464	2.59507	0.000530943	2.68199	up
ONT.21731	6	6	9	22	17	27	0.931465	1.03498	1.4439	3.5981	2.19625	3.33652	0.0096228	1.4918	up
ONT.21843	4	1	4	18	19	26	0.620976	0.172497	0.641733	2.9439	2.45464	3.21295	0.000176892	2.4722	up
ONT.21869	0	1	2	8	8	14	0	0.172497	0.320866	1.3084	1.03353	1.73005	0.00460397	2.54764	up
ONT.21902	137	109	120	14	25	22	21.2684	18.8022	19.252	2.2897	3.22978	2.71865	1.78623e-17	-2.60086	down
ONT.21967	1	1	4	17	13	18	0.155244	0.172497	0.641733	2.78035	1.67949	2.22435	0.000730547	2.54843	up
ONT.2198	24	81	56	5	0	3	3.72586	13.9722	8.98426	0.817751	0	0.370725	9.22421e-09	-3.85775	down
ONT.21994	334	332	287	24	83	4	51.8515	57.2689	46.0443	3.9252	10.7229	0.494299	0.00376128	-2.58066	down
ONT.22016	70	82	112	1	2	1	10.8671	14.1447	17.9685	0.16355	0.258383	0.123575	5.26263e-18	-5.40718	down
ONT.22053	31	22	20	6	13	4	4.81257	3.79493	3.20866	0.981301	1.67949	0.494299	0.00488361	-1.61691	down
ONT.22071	31	25	24	8	7	1	4.81257	4.31242	3.8504	1.3084	0.904339	0.123575	0.000371681	-2.15793	down
ONT.22106	0	0	0	14	27	27	0	0	0	2.2897	3.48817	3.33652	1.86786e-07	4.87475	up
ONT.22110	49	52	60	16	22	30	7.60696	8.96983	9.62599	2.6168	2.84221	3.70725	0.000602185	-1.28268	down
ONT.22127	40	38	36	89	129	139	6.20976	6.55488	5.77559	14.556	16.6657	17.1769	3.50119e-08	1.54208	up
ONT.22128	20	17	23	58	68	47	3.10488	2.93245	3.68996	9.48591	8.78501	5.80802	0.000201012	1.43106	up
ONT.22151	0	0	1	19	15	27	0	0	0.160433	3.10745	1.93787	3.33652	1.50518e-06	4.23121	up
ONT.2219	29	18	21	5	1	6	4.50208	3.10494	3.3691	0.817751	0.129191	0.741449	0.000300988	-2.30116	down
ONT.22201	11	23	19	3	2	2	1.70769	3.96743	3.04823	0.49065	0.258383	0.24715	0.000291306	-2.60922	down
ONT.22222	13	15	10	31	38	35	2.01817	2.58745	1.60433	5.07005	4.90927	4.32512	0.00335197	1.32574	up
ONT.22229	9	7	10	1	1	0	1.3972	1.20748	1.60433	0.16355	0.129191	0	0.00271352	-2.79959	down
ONT.22283	32	13	30	3	9	4	4.96781	2.24246	4.813	0.49065	1.16272	0.494299	0.000640173	-2.10294	down
ONT.22293	18	9	13	1	4	1	2.79439	1.55247	2.08563	0.16355	0.516765	0.123575	0.00220913	-2.39451	down
ONT.22378	4	0	2	11	12	26	0.620976	0	0.320866	1.79905	1.5503	3.21295	0.00139673	2.51721	up
ONT.22391	12	21	21	54	79	84	1.86293	3.62243	3.3691	8.83171	10.2061	10.3803	5.80436e-07	1.86334	up
ONT.22417	9	23	9	0	2	4	1.3972	3.96743	1.4439	0	0.258383	0.494299	0.00372566	-2.41584	down
ONT.22518	5	11	2	22	29	20	0.77622	1.89746	0.320866	3.5981	3.74655	2.4715	0.00606582	1.73336	up
ONT.22519	2	3	3	13	18	20	0.310488	0.51749	0.4813	2.12615	2.32544	2.4715	0.00083081	2.30619	up
ONT.22520	197	102	166	746	838	978	30.5831	17.5947	26.6319	122.008	108.262	120.856	1.85046e-23	2.38187	up
ONT.22533	5	7	15	33	46	50	0.77622	1.20748	2.4065	5.39715	5.9428	6.17874	1.95776e-05	2.06916	up
ONT.22585	32	36	39	12	17	17	4.96781	6.20988	6.25689	1.9626	2.19625	2.10077	0.00362074	-1.24404	down
ONT.22641	5	3	6	26	36	32	0.77622	0.51749	0.962599	4.2523	4.65089	3.95439	4.47474e-06	2.4987	up
ONT.22643	1	4	0	11	13	17	0.155244	0.689987	0	1.79905	1.67949	2.10077	0.00256713	2.45591	up
ONT.22649	33	22	31	2	1	2	5.12306	3.79493	4.97343	0.3271	0.129191	0.24715	5.9713e-08	-3.65325	down
ONT.22663	90	244	80	20	27	46	13.972	42.0892	12.8347	3.271	3.48817	5.68444	1.46017e-05	-2.15539	down
ONT.22669	10	8	12	0	1	1	1.55244	1.37997	1.9252	0	0.129191	0.123575	0.000947514	-3.01541	down
ONT.22683	0	0	0	8	11	11	0	0	0	1.3084	1.4211	1.35932	0.00014857	3.87097	up
ONT.22721	67	84	106	5	9	13	10.4014	14.4897	17.0059	0.817751	1.16272	1.60647	2.75847e-14	-3.1952	down
ONT.22739	5	4	8	28	26	19	0.77622	0.689987	1.28347	4.5794	3.35897	2.34792	0.00111125	1.91186	up
ONT.22780	58	49	70	3	7	7	9.00416	8.45234	11.2303	0.49065	0.904339	0.865024	2.10026e-12	-3.27473	down
ONT.22802	198	129	189	929	1006	1273	30.7383	22.2521	30.3219	151.938	129.966	157.311	2.41619e-33	2.55559	up
ONT.22816	9	12	9	1	1	0	1.3972	2.06996	1.4439	0.16355	0.129191	0	0.00100316	-2.99961	down
ONT.22834	29	31	36	2	1	3	4.50208	5.3474	5.77559	0.3271	0.129191	0.370725	1.38877e-08	-3.6309	down
ONT.22858	48	30	42	160	188	271	7.45172	5.1749	6.73819	26.168	24.288	33.4888	3.9241e-15	2.25782	up
ONT.22904	15	12	15	4	3	3	2.32866	2.06996	2.4065	0.6542	0.387574	0.370725	0.00624953	-1.89221	down
ONT.22935	14	11	13	2	1	0	2.17342	1.89746	2.08563	0.3271	0.129191	0	0.000391622	-2.97991	down
ONT.22987	10	1	2	67	75	106	1.55244	0.172497	0.320866	10.9579	9.68935	13.0989	4.57054e-14	3.91726	up
ONT.23002	12	8	10	37	55	49	1.86293	1.37997	1.60433	6.05135	7.10552	6.05517	1.21596e-06	2.07472	up
ONT.23032	82	72	79	7	12	11	12.73	12.4198	12.6742	1.14485	1.5503	1.35932	1.35971e-14	-2.92727	down
ONT.23058	16	24	15	36	40	65	2.48391	4.13992	2.4065	5.8878	5.16765	8.03236	0.00567732	1.22366	up
ONT.23133	56	43	40	2	23	3	8.69367	7.41736	6.41733	0.3271	2.9714	0.370725	0.000493861	-2.22066	down
ONT.23191	10	5	5	64	84	102	1.55244	0.862484	0.802166	10.4672	10.8521	12.6046	2.34127e-15	3.41424	up
ONT.23193	19	28	36	244	422	48	2.94964	4.82991	5.77559	39.9062	54.5187	5.93159	0.00127433	2.57914	up
ONT.23202	108	69	69	246	260	339	16.7664	11.9023	11.0699	40.2333	33.5897	41.8919	8.33141e-11	1.69841	up
ONT.23204	36	27	32	51	78	99	5.58879	4.65741	5.13386	8.34106	10.0769	12.2339	0.000712581	1.15466	up
ONT.23232	15	17	22	2	10	2	2.32866	2.93245	3.52953	0.3271	1.29191	0.24715	0.00761168	-1.83659	down
ONT.23261	16	28	37	59	63	81	2.48391	4.82991	5.93603	9.64946	8.13905	10.0096	0.00229329	1.21589	up
ONT.23274	52	43	55	16	29	9	8.07269	7.41736	8.82382	2.6168	3.74655	1.11217	0.00104986	-1.47383	down
ONT.23315	14	12	8	2	1	3	2.17342	2.06996	1.28347	0.3271	0.129191	0.370725	0.00634986	-2.17577	down
ONT.23346	1	4	1	23	36	17	0.155244	0.689987	0.160433	3.76165	4.65089	2.10077	9.11723e-06	3.12868	up
ONT.23360	7	4	6	14	17	41	1.08671	0.689987	0.962599	2.2897	2.19625	5.06657	0.00391091	1.82594	up
ONT.23419	67	79	65	161	130	201	10.4014	13.6272	10.4282	26.3316	16.7949	24.8385	0.000194176	1.14297	up
ONT.23452	24	28	35	4	4	1	3.72586	4.82991	5.61516	0.6542	0.516765	0.123575	9.55772e-07	-3.01873	down
ONT.23616	11	11	9	1	2	1	1.70769	1.89746	1.4439	0.16355	0.258383	0.123575	0.00306122	-2.48711	down
ONT.23625	21	14	8	2	1	2	3.26013	2.41496	1.28347	0.3271	0.129191	0.24715	0.00079559	-2.65567	down
ONT.2426	4	9	7	41	70	40	0.620976	1.55247	1.12303	6.70555	9.04339	4.94299	6.42313e-08	2.67257	up
ONT.2465	132	142	126	10	42	19	20.4922	24.4945	20.2146	1.6355	5.42604	2.34792	6.17112e-11	-2.51863	down
ONT.2476	20	30	25	5	3	6	3.10488	5.1749	4.01083	0.817751	0.387574	0.741449	0.00010062	-2.29033	down
ONT.2508	7	4	6	15	28	36	1.08671	0.689987	0.962599	2.45325	3.61736	4.44869	0.000598422	1.97395	up
ONT.2563	29	32	39	6	10	0	4.50208	5.5199	6.25689	0.981301	1.29191	0	7.07949e-05	-2.46253	down
ONT.2587	40	38	41	14	25	21	6.20976	6.55488	6.57776	2.2897	3.22978	2.59507	0.00999164	-1.03249	down
ONT.2605	55	27	36	15	18	15	8.53843	4.65741	5.77559	2.45325	2.32544	1.85362	0.00400829	-1.29082	down
ONT.2634	250	208	189	55	89	127	38.811	35.8793	30.3219	8.99526	11.498	15.694	4.5755e-06	-1.32069	down
ONT.2636	88	65	116	27	28	30	13.6615	11.2123	18.6102	4.41585	3.61736	3.70725	9.0106e-07	-1.6693	down
ONT.2637	19	15	25	3	3	2	2.94964	2.58745	4.01083	0.49065	0.387574	0.24715	9.17551e-05	-2.61915	down
ONT.2676	6	9	13	32	28	38	0.931465	1.55247	2.08563	5.2336	3.61736	4.69584	0.00103	1.65733	up
ONT.2754	31	24	37	4	11	2	4.81257	4.13992	5.93603	0.6542	1.4211	0.24715	5.92426e-05	-2.32014	down
ONT.2762	0	3	2	27	37	33	0	0.51749	0.320866	4.41585	4.78008	4.07797	3.23851e-08	3.69865	up
ONT.2800	25	20	21	2	2	0	3.8811	3.44994	3.3691	0.3271	0.258383	0	1.75866e-06	-3.49993	down
ONT.2874	5	0	2	12	24	29	0.77622	0	0.320866	1.9626	3.10059	3.58367	0.000156011	2.7357	up
ONT.2953	24	15	20	98	105	77	3.72586	2.58745	3.20866	16.0279	13.5651	9.51526	2.07443e-09	2.14258	up
ONT.2960	5	7	12	75	74	92	0.77622	1.20748	1.9252	12.2663	9.56016	11.3689	1.52838e-13	3.13187	up
ONT.3141	100	112	88	26	41	46	15.5244	19.3196	14.1181	4.2523	5.29684	5.68444	2.27201e-06	-1.46376	down
ONT.3176	9	9	7	0	0	2	1.3972	1.55247	1.12303	0	0	0.24715	0.00401917	-2.74567	down
ONT.3179	72	92	77	8	22	11	11.1776	15.8697	12.3534	1.3084	2.84221	1.35932	1.49915e-10	-2.55415	down
ONT.3223	27	12	17	1	4	3	4.19159	2.06996	2.72736	0.16355	0.516765	0.370725	0.000280073	-2.54412	down
ONT.3313	5	0	1	26	22	13	0.77622	0	0.160433	4.2523	2.84221	1.60647	0.000219423	2.84522	up
ONT.3320	14	4	8	28	39	33	2.17342	0.689987	1.28347	4.5794	5.03846	4.07797	0.000500978	1.78204	up
ONT.3326	64	60	63	7	10	9	9.93562	10.3498	10.1073	1.14485	1.29191	1.11217	6.19289e-12	-2.80316	down
ONT.3405	59	54	81	22	25	36	9.1594	9.31483	12.9951	3.5981	3.22978	4.44869	0.00051296	-1.25606	down
ONT.3449	127	110	113	171	280	427	19.716	18.9746	18.1289	27.9671	36.1736	52.7665	6.32476e-05	1.20762	up
ONT.3532	49	38	34	8	17	17	7.60696	6.55488	5.45473	1.3084	2.19625	2.10077	0.0003962	-1.54519	down
ONT.3568	4	7	12	27	32	37	0.620976	1.20748	1.9252	4.41585	4.13412	4.57227	0.000337591	1.8742	up
ONT.3583	2	1	1	8	29	14	0.310488	0.172497	0.160433	1.3084	3.74655	1.73005	0.000275872	2.94703	up
ONT.3597	75	76	80	164	211	193	11.6433	13.1098	12.8347	26.8222	27.2594	23.8499	8.74173e-08	1.21733	up
ONT.3632	26	14	14	35	34	74	4.03635	2.41496	2.24606	5.72425	4.3925	9.14454	0.00831349	1.27539	up
ONT.3692	30	15	17	49	59	75	4.65732	2.58745	2.72736	8.01396	7.62229	9.26811	0.000195551	1.45212	up
ONT.37	51	59	55	15	32	15	7.91745	10.1773	8.82382	2.45325	4.13412	1.85362	0.00034755	-1.44614	down
ONT.3730	72	63	59	15	17	36	11.1776	10.8673	9.46556	2.45325	2.19625	4.44869	9.99139e-05	-1.53792	down
ONT.3737	12	3	12	32	40	58	1.86293	0.51749	1.9252	5.2336	5.16765	7.16734	3.42725e-05	2.08368	up
ONT.3767	9	8	9	0	0	0	1.3972	1.37997	1.4439	0	0	0	0.000230067	-3.79119	down
ONT.3768	10	12	17	0	0	0	1.55244	2.06996	2.72736	0	0	0	1.35062e-05	-4.28963	down
ONT.3786	19	13	17	1	6	2	2.94964	2.24246	2.72736	0.16355	0.775148	0.24715	0.00147983	-2.24208	down
ONT.3788	2	0	3	32	33	47	0.310488	0	0.4813	5.2336	4.26331	5.80802	3.57293e-09	3.90739	up
ONT.3789	8	2	7	18	18	25	1.24195	0.344994	1.12303	2.9439	2.32544	3.08937	0.00766037	1.65019	up
ONT.3809	68	68	71	28	32	21	10.5566	11.7298	11.3908	4.5794	4.13412	2.59507	6.81878e-05	-1.37471	down
ONT.3833	73	57	53	192	249	247	11.3328	9.83232	8.50296	31.4016	32.1686	30.523	5.39077e-15	1.82156	up
ONT.3876	15	10	17	51	63	89	2.32866	1.72497	2.72736	8.34106	8.13905	10.9982	6.45554e-08	2.12746	up
ONT.3911	42	30	57	92	96	154	6.52025	5.1749	9.14469	15.0466	12.4024	19.0305	0.000140041	1.31281	up
ONT.3918	8	3	13	37	50	49	1.24195	0.51749	2.08563	6.05135	6.45957	6.05517	1.70621e-06	2.31436	up
ONT.3937	34	44	30	6	5	8	5.2783	7.58986	4.813	0.981301	0.645957	0.988599	2.39227e-06	-2.42308	down
ONT.3952	19	15	14	1	2	0	2.94964	2.58745	2.24606	0.16355	0.258383	0	3.85723e-05	-3.32386	down
ONT.3958	153	72	145	951	1148	1292	23.7523	12.4198	23.2628	155.536	148.312	159.659	4.87697e-34	3.09787	up
ONT.3996	0	1	0	31	35	17	0	0.172497	0	5.07005	4.5217	2.10077	6.71877e-08	4.61182	up
ONT.4004	21	20	23	1	2	6	3.26013	3.44994	3.68996	0.16355	0.258383	0.741449	7.18942e-05	-2.61495	down
ONT.4008	1	4	4	19	21	17	0.155244	0.689987	0.641733	3.10745	2.71302	2.10077	0.000591412	2.32366	up
ONT.4076	2	2	4	13	10	18	0.310488	0.344994	0.641733	2.12615	1.29191	2.22435	0.00690586	2.01319	up
ONT.4125	16	10	12	0	2	0	2.48391	1.72497	1.9252	0	0.258383	0	0.000187398	-3.3114	down
ONT.4153	29	37	28	11	7	8	4.50208	6.38238	4.49213	1.79905	0.904339	0.988599	0.000401303	-1.79826	down
ONT.436	7	9	16	0	2	1	1.08671	1.55247	2.56693	0	0.258383	0.123575	0.00194314	-2.75739	down
ONT.4373	18	27	19	1	6	2	2.79439	4.65741	3.04823	0.16355	0.775148	0.24715	0.000105114	-2.61855	down
ONT.440	40	40	39	4	9	16	6.20976	6.89987	6.25689	0.6542	1.16272	1.9772	2.58812e-05	-2.02174	down
ONT.4477	16	16	16	0	1	2	2.48391	2.75995	2.56693	0	0.129191	0.24715	3.23576e-05	-3.34716	down
ONT.4496	15	15	12	34	39	39	2.32866	2.58745	1.9252	5.5607	5.03846	4.81942	0.00254941	1.29969	up
ONT.4632	15	7	9	2	0	1	2.32866	1.20748	1.4439	0.3271	0	0.123575	0.00281057	-2.65788	down
ONT.4633	8	2	11	36	29	87	1.24195	0.344994	1.76476	5.8878	3.74655	10.751	1.36718e-05	2.57212	up
ONT.4799	17	22	17	2	3	1	2.63915	3.79493	2.72736	0.3271	0.387574	0.123575	5.04138e-05	-2.88056	down
ONT.4945	12	3	6	73	79	143	1.86293	0.51749	0.962599	11.9392	10.2061	17.6712	4.07381e-14	3.55004	up
ONT.5	30	35	40	204	267	311	4.65732	6.03739	6.41733	33.3642	34.4941	38.4318	4.43642e-27	2.77745	up
ONT.5049	14	12	16	24	41	45	2.17342	2.06996	2.56693	3.9252	5.29684	5.56087	0.00486835	1.25359	up
ONT.5054	23	28	25	7	8	7	3.57061	4.82991	4.01083	1.14485	1.03353	0.865024	0.000911094	-1.74585	down
ONT.5055	15	13	13	32	43	33	2.32866	2.24246	2.08563	5.2336	5.55523	4.07797	0.0034429	1.28066	up
ONT.5056	4	8	9	32	40	47	0.620976	1.37997	1.4439	5.2336	5.16765	5.80802	2.91459e-06	2.29466	up
ONT.5057	59	42	45	323	406	472	9.1594	7.24487	7.21949	52.8267	52.4517	58.3273	4.40663e-37	2.93579	up
ONT.5059	6	1	5	22	29	29	0.931465	0.172497	0.802166	3.5981	3.74655	3.58367	3.99108e-05	2.45866	up
ONT.5069	15	17	15	0	1	3	2.32866	2.93245	2.4065	0	0.129191	0.370725	0.000105666	-3.05266	down
ONT.51	30	32	32	10	8	6	4.65732	5.5199	5.13386	1.6355	1.03353	0.741449	0.000133402	-1.90844	down
ONT.5100	36	15	13	6	5	5	5.58879	2.58745	2.08563	0.981301	0.645957	0.617874	0.00430332	-1.8479	down
ONT.5105	10	11	8	0	0	0	1.55244	1.89746	1.28347	0	0	0	0.000113818	-3.92692	down
ONT.5133	15	9	21	32	37	47	2.32866	1.55247	3.3691	5.2336	4.78008	5.80802	0.00571549	1.25283	up
ONT.5168	4	4	5	10	16	26	0.620976	0.689987	0.802166	1.6355	2.06706	3.21295	0.00958447	1.72642	up
ONT.5233	29	25	26	7	2	7	4.50208	4.31242	4.17126	1.14485	0.258383	0.865024	0.00013838	-2.18607	down
ONT.5303	24	27	37	7	10	7	3.72586	4.65741	5.93603	1.14485	1.29191	0.865024	0.000337354	-1.83192	down
ONT.5307	8	8	13	0	1	0	1.24195	1.37997	2.08563	0	0.129191	0	0.000511515	-3.35689	down
ONT.535	16	13	9	23	42	47	2.48391	2.24246	1.4439	3.76165	5.42604	5.80802	0.00274696	1.40275	up
ONT.5361	16	10	9	0	1	1	2.48391	1.72497	1.4439	0	0.129191	0.123575	0.00032968	-3.20932	down
ONT.5466	5	2	2	22	16	13	0.77622	0.344994	0.320866	3.5981	2.06706	1.60647	0.00208582	2.19459	up
ONT.5481	54	20	29	71	77	109	8.38318	3.44994	4.65256	11.6121	9.94773	13.4697	0.00200237	1.22839	up
ONT.5502	47	29	27	74	78	96	7.29647	5.00241	4.3317	12.1027	10.0769	11.8632	0.000523118	1.18351	up
ONT.5588	4	0	2	15	17	12	0.620976	0	0.320866	2.45325	2.19625	1.4829	0.00181031	2.42521	up
ONT.6017	0	0	1	17	39	24	0	0	0.160433	2.78035	5.03846	2.9658	9.59631e-08	4.55514	up
ONT.6022	26	28	31	79	83	123	4.03635	4.82991	4.97343	12.9205	10.7229	15.1997	7.05915e-07	1.63766	up
ONT.6047	13	11	16	28	39	36	2.01817	1.89746	2.56693	4.5794	5.03846	4.44869	0.005029	1.24473	up
ONT.6153	4	8	7	18	31	32	0.620976	1.37997	1.12303	2.9439	4.00493	3.95439	0.000712309	1.86674	up
ONT.6198	19	18	32	75	108	104	2.94964	3.10494	5.13386	12.2663	13.9527	12.8518	6.79216e-09	1.93613	up
ONT.62	10	14	10	1	2	3	1.55244	2.41496	1.60433	0.16355	0.258383	0.370725	0.00531109	-2.20728	down
ONT.6285	7	9	3	36	31	31	1.08671	1.55247	0.4813	5.8878	4.00493	3.83082	7.25935e-05	2.16237	up
ONT.6315	6	6	8	19	24	26	0.931465	1.03498	1.28347	3.10745	3.10059	3.21295	0.00344172	1.60823	up
ONT.6322	1	0	2	9	10	10	0.155244	0	0.320866	1.47195	1.29191	1.23575	0.00452667	2.53916	up
ONT.6347	4	2	3	16	18	26	0.620976	0.344994	0.4813	2.6168	2.32544	3.21295	0.000276093	2.40055	up
ONT.6449	11	5	9	23	23	35	1.70769	0.862484	1.4439	3.76165	2.9714	4.32512	0.00388111	1.54278	up
ONT.6465	34	35	22	9	11	0	5.2783	6.03739	3.52953	1.47195	1.4211	0	0.00301634	-2.00161	down
ONT.6548	23	25	24	1	4	3	3.57061	4.31242	3.8504	0.16355	0.516765	0.370725	4.54247e-06	-2.93245	down
ONT.6579	44	36	51	16	16	18	6.83074	6.20988	8.18209	2.6168	2.06706	2.22435	0.000523056	-1.39591	down
ONT.6637	7	5	7	21	14	29	1.08671	0.862484	1.12303	3.43455	1.80868	3.58367	0.00909934	1.57476	up
ONT.6669	0	2	0	9	11	11	0	0.344994	0	1.47195	1.4211	1.35932	0.00162757	2.90439	up
ONT.677	27	22	32	97	147	110	4.19159	3.79493	5.13386	15.8644	18.9911	13.5932	3.31697e-11	2.01669	up
ONT.680	52	44	48	103	164	183	8.07269	7.58986	7.70079	16.8457	21.1874	22.6142	1.40553e-08	1.53634	up
ONT.6853	145	113	109	40	94	58	22.5104	19.4921	17.4872	6.542	12.144	7.16734	0.00171653	-1.00306	down
ONT.6867	49	55	48	2	1	1	7.60696	9.48732	7.70079	0.3271	0.129191	0.123575	6.38276e-13	-4.66849	down
ONT.6880	573	476	504	36	53	52	88.9549	82.1085	80.8583	5.8878	6.84714	6.42589	3.95948e-60	-3.49342	down
ONT.6926	8	5	4	45	67	59	1.24195	0.862484	0.641733	7.35975	8.65582	7.29092	3.71475e-11	3.08958	up
ONT.6937	1	0	0	8	12	18	0.155244	0	0	1.3084	1.5503	2.22435	0.000136833	3.58258	up
ONT.6944	10	8	17	37	42	23	1.55244	1.37997	2.72736	6.05135	5.42604	2.84222	0.00610328	1.42052	up
ONT.6948	1	2	2	8	15	15	0.155244	0.344994	0.320866	1.3084	1.93787	1.85362	0.00267457	2.39236	up
ONT.6961	8	9	9	20	27	30	1.24195	1.55247	1.4439	3.271	3.48817	3.70725	0.00604145	1.40993	up
ONT.6978	19	12	17	0	0	0	2.94964	2.06996	2.72736	0	0	0	2.10216e-06	-4.55939	down
ONT.699	1249	768	906	420	516	212	193.9	132.478	145.352	68.691	66.6627	26.1979	0.000145136	-1.34172	down
ONT.6997	3	4	3	13	20	24	0.465732	0.689987	0.4813	2.12615	2.58383	2.9658	0.000833088	2.18761	up
ONT.7	490	413	459	1148	1390	1644	76.0696	71.2412	73.6388	187.756	179.576	203.157	3.6113e-20	1.5421	up
ONT.7052	0	0	1	9	18	11	0	0	0.160433	1.47195	2.32544	1.35932	0.000128973	3.58848	up
ONT.7081	11	9	15	27	34	44	1.70769	1.55247	2.4065	4.41585	4.3925	5.43729	0.00178535	1.44783	up
ONT.7088	1	5	6	22	18	27	0.155244	0.862484	0.962599	3.5981	2.32544	3.33652	0.000713567	2.19005	up
ONT.7116	0	0	2	7	8	11	0	0	0.320866	1.14485	1.03353	1.35932	0.0052266	2.6743	up
ONT.7178	33	71	50	7	14	19	5.12306	12.2473	8.02166	1.14485	1.80868	2.34792	6.24203e-05	-1.94983	down
ONT.72	2	2	2	12	11	10	0.310488	0.344994	0.320866	1.9626	1.4211	1.23575	0.00971673	2.05586	up
ONT.7259	71	107	99	7	8	11	11.0223	18.4572	15.8829	1.14485	1.03353	1.35932	7.55148e-16	-3.34866	down
ONT.7278	34	33	27	124	166	153	5.2783	5.69239	4.3317	20.2802	21.4458	18.907	7.06504e-15	2.12941	up
ONT.7282	4	3	1	7	16	19	0.620976	0.51749	0.160433	1.14485	2.06706	2.34792	0.00900117	1.98797	up
ONT.7317	2	4	7	15	15	32	0.310488	0.689987	1.12303	2.45325	1.93787	3.95439	0.00337421	1.95992	up
ONT.7332	4	2	0	22	16	24	0.620976	0.344994	0	3.5981	2.06706	2.9658	7.45762e-05	2.88633	up
ONT.7362	10	18	27	1	4	3	1.55244	3.10494	4.3317	0.16355	0.516765	0.370725	0.000493946	-2.51841	down
ONT.751	21	21	22	49	64	76	3.26013	3.62243	3.52953	8.01396	8.26824	9.39169	4.0119e-05	1.44901	up
ONT.7533	6	5	9	66	72	89	0.931465	0.862484	1.4439	10.7943	9.30178	10.9982	2.76989e-14	3.28977	up
ONT.7562	51	40	46	22	18	8	7.91745	6.89987	7.37993	3.5981	2.32544	0.988599	0.00174595	-1.46683	down
ONT.76	39	34	46	129	167	189	6.05452	5.86489	7.37993	21.098	21.575	23.3556	2.34797e-13	1.92718	up
ONT.7749	21	15	34	111	120	131	3.26013	2.58745	5.45473	18.1541	15.503	16.1883	1.50198e-11	2.2605	up
ONT.7764	4	6	7	21	20	28	0.620976	1.03498	1.12303	3.43455	2.58383	3.4601	0.00167026	1.81624	up
ONT.7960	11	18	18	31	41	44	1.70769	3.10494	2.8878	5.07005	5.29684	5.43729	0.00703518	1.17812	up
ONT.8	80	94	90	33	45	40	12.4195	16.2147	14.439	5.39715	5.81361	4.94299	5.61743e-05	-1.21202	down
ONT.801	57	66	67	22	39	34	8.84891	11.3848	10.749	3.5981	5.03846	4.20154	0.00194468	-1.05831	down
ONT.8065	20	19	23	2	3	3	3.10488	3.27744	3.68996	0.3271	0.387574	0.370725	3.17397e-05	-2.71465	down
ONT.808	2	3	1	19	31	24	0.310488	0.51749	0.160433	3.10745	4.00493	2.9658	3.62792e-06	3.13198	up
ONT.8139	17	11	11	5	2	1	2.63915	1.89746	1.76476	0.817751	0.258383	0.123575	0.00957295	-1.98558	down
ONT.819	9	16	17	1	2	0	1.3972	2.75995	2.72736	0.16355	0.258383	0	0.00020312	-3.12232	down
ONT.8201	17	22	25	47	53	55	2.63915	3.79493	4.01083	7.68686	6.84714	6.79662	0.00195308	1.17611	up
ONT.8210	115	79	88	13	8	11	17.8531	13.6272	14.1181	2.12615	1.03353	1.35932	1.49712e-15	-3.07107	down
ONT.8239	59	64	61	3	7	0	9.1594	11.0398	9.78642	0.49065	0.904339	0	2.52102e-13	-3.95842	down
ONT.824	9	6	3	22	29	39	1.3972	1.03498	0.4813	3.5981	3.74655	4.81942	0.000154091	2.09337	up
ONT.8243	45	43	31	7	11	4	6.98598	7.41736	4.97343	1.14485	1.4211	0.494299	2.52166e-06	-2.36089	down
ONT.8330	40	34	38	8	9	4	6.20976	5.86489	6.09646	1.3084	1.16272	0.494299	1.96678e-06	-2.33342	down
ONT.8555	81	60	90	20	23	16	12.5748	10.3498	14.439	3.271	2.9714	1.9772	2.99855e-08	-1.96357	down
ONT.8566	0	2	2	15	24	32	0	0.344994	0.320866	2.45325	3.10059	3.95439	3.37581e-06	3.44959	up
ONT.8582	72	67	56	4	7	5	11.1776	11.5573	8.98426	0.6542	0.904339	0.617874	4.62992e-14	-3.4897	down
ONT.8609	13	2	13	66	80	87	2.01817	0.344994	2.08563	10.7943	10.3353	10.751	6.91432e-11	2.87154	up
ONT.8611	8	5	12	26	25	33	1.24195	0.862484	1.9252	4.2523	3.22978	4.07797	0.00244101	1.59826	up
ONT.8612	54	59	59	94	113	183	8.38318	10.1773	9.46556	15.3737	14.5986	22.6142	0.000678335	1.07709	up
ONT.8695	32	27	41	5	7	15	4.96781	4.65741	6.57776	0.817751	0.904339	1.85362	0.000281708	-1.85514	down
ONT.8997	12	18	11	0	2	0	1.86293	3.10494	1.76476	0	0.258383	0	0.000105114	-3.41691	down
ONT.9056	32	50	26	2	5	3	4.96781	8.62484	4.17126	0.3271	0.645957	0.370725	9.80179e-08	-3.21492	down
ONT.9081	2	1	0	14	22	27	0.310488	0.172497	0	2.2897	2.84221	3.33652	5.39284e-06	3.56112	up
ONT.9143	42	35	34	11	14	11	6.52025	6.03739	5.45473	1.79905	1.80868	1.35932	0.000212122	-1.61875	down
ONT.9282	2	4	3	16	21	18	0.310488	0.689987	0.4813	2.6168	2.71302	2.22435	0.000633994	2.2776	up
ONT.9284	42	42	44	107	125	172	6.52025	7.24487	7.05906	17.4999	16.1489	21.2549	4.75002e-08	1.55804	up
ONT.9299	6	9	9	24	25	24	0.931465	1.55247	1.4439	3.9252	3.22978	2.9658	0.00665411	1.45303	up
ONT.9303	51	57	63	183	181	187	7.91745	9.83232	10.1073	29.9297	23.3836	23.1085	7.52613e-10	1.61085	up
ONT.9306	73	80	84	9	24	5	11.3328	13.7997	13.4764	1.47195	3.10059	0.617874	8.23527e-09	-2.60026	down
ONT.9320	36	42	39	7	11	15	5.58879	7.24487	6.25689	1.14485	1.4211	1.85362	4.78752e-05	-1.82595	down
ONT.9323	57	38	29	12	16	2	8.84891	6.55488	4.65256	1.9626	2.06706	0.24715	0.000947244	-1.93112	down
ONT.9328	32	20	30	104	281	196	4.96781	3.44994	4.813	17.0092	36.3028	24.2207	3.44785e-14	2.64783	up
ONT.9337	5	4	9	46	56	72	0.77622	0.689987	1.4439	7.52331	7.23471	8.89739	1.03918e-10	3.03737	up
ONT.9367	49	41	50	18	24	30	7.60696	7.07237	8.02166	2.9439	3.10059	3.70725	0.00770325	-1.00104	down
ONT.9393	1	1	0	20	22	28	0.155244	0.172497	0	3.271	2.84221	3.4601	4.79858e-07	4.04364	up
ONT.9394	6	2	2	14	20	17	0.931465	0.344994	0.320866	2.2897	2.58383	2.10077	0.00273629	2.04803	up
ONT.9407	6	5	1	11	32	25	0.931465	0.862484	0.160433	1.79905	4.13412	3.08937	0.00136938	2.14718	up
ONT.9415	28	15	25	0	1	0	4.34683	2.58745	4.01083	0	0.129191	0	1.94009e-07	-4.47963	down
ONT.9416	90	54	71	182	219	240	13.972	9.31483	11.3908	29.7661	28.2929	29.658	1.23251e-09	1.49807	up
ONT.9421	233	364	232	69	103	100	36.1719	62.7888	37.2205	11.285	13.3067	12.3575	1.67202e-08	-1.66958	down
ONT.9477	26	18	18	65	66	141	4.03635	3.10494	2.8878	10.6308	8.52663	17.4241	1.37224e-06	1.98348	up
ONT.9621	115	79	78	10	5	7	17.8531	13.6272	12.5138	1.6355	0.645957	0.865024	2.48843e-16	-3.50602	down
ONT.9675	1	2	2	17	17	36	0.155244	0.344994	0.320866	2.78035	2.19625	4.44869	1.02926e-05	3.21325	up
ONT.968	67	37	53	100	116	140	10.4014	6.38238	8.50296	16.355	14.9862	17.3005	0.000204338	1.10406	up
ONT.9694	10	10	14	1	3	3	1.55244	1.72497	2.24606	0.16355	0.387574	0.370725	0.00850551	-2.03764	down
ONT.975	0	0	0	8	12	12	0	0	0	1.3084	1.5503	1.4829	9.86499e-05	3.94692	up
ONT.9820	115	101	157	237	299	339	17.8531	17.4222	25.188	38.7614	38.6282	41.8919	1.36543e-06	1.15018	up
ONT.9867	5	1	5	9	18	26	0.77622	0.172497	0.802166	1.47195	2.32544	3.21295	0.00616169	1.94059	up
ONT.9885	190	487	354	30	92	48	29.4964	84.0059	56.7933	4.9065	11.8856	5.93159	4.15715e-10	-2.62481	down
ONT.9948	14	12	18	34	36	36	2.17342	2.06996	2.8878	5.5607	4.65089	4.44869	0.00800354	1.16734	up
ONT.9996	10	9	13	31	35	61	1.55244	1.55247	2.08563	5.07005	4.5217	7.53807	0.000111524	1.82271	up
Os01g0100900	996	967	1132	1767	2748	2203	154.623	166.804	181.61	288.993	355.018	272.235	2.65451e-09	1.03514	up
Os01g0101200	398	371	343	68	134	40	61.7871	63.9963	55.0286	11.1214	17.3116	4.94299	1.34111e-09	-2.20826	down
Os01g0101700	44	72	69	13	25	26	6.83074	12.4198	11.0699	2.12615	3.22978	3.21295	9.74178e-05	-1.5719	down
Os01g0102000	24	21	26	2	8	2	3.72586	3.62243	4.17126	0.3271	1.03353	0.24715	0.000102914	-2.41418	down
Os01g0104350	20	90	18	4	9	2	3.10488	15.5247	2.8878	0.6542	1.16272	0.24715	0.000104843	-2.81602	down
Os01g0104900	146	143	206	39	78	39	22.6656	24.667	33.0492	6.37845	10.0769	4.81942	1.31072e-07	-1.70423	down
Os01g0105800	32	34	32	140	176	197	4.96781	5.86489	5.13386	22.897	22.7377	24.3442	8.57719e-18	2.27907	up
Os01g0106200	369	305	377	58	116	83	57.2851	52.6115	60.4833	9.48591	14.9862	10.2567	2.73495e-19	-2.08699	down
Os01g0106300	294	271	281	12	16	9	45.6418	46.7466	45.0817	1.9626	2.06706	1.11217	3.70372e-47	-4.47228	down
Os01g0108400	174	144	204	58	91	42	27.0125	24.8395	32.7284	9.48591	11.7564	5.19014	3.71017e-06	-1.47701	down
Os01g0108800	32	43	41	0	1	3	4.96781	7.41736	6.57776	0	0.129191	0.370725	2.89779e-10	-4.29812	down
Os01g0109000	87	56	77	29	22	4	13.5062	9.65982	12.3534	4.74295	2.84221	0.494299	0.000711684	-1.85974	down
Os01g0110400	341	243	368	1184	1455	1397	52.9382	41.9167	59.0394	193.643	187.973	172.634	6.22513e-27	2.01273	up
Os01g0110500	64	47	59	14	17	26	9.93562	8.10735	9.46556	2.2897	2.19625	3.21295	2.4161e-05	-1.59379	down
Os01g0110800	85	80	92	14	17	8	13.1957	13.7997	14.7599	2.2897	2.19625	0.988599	5.56848e-13	-2.68792	down
Os01g0111100	134	154	118	11	15	23	20.8027	26.5645	18.9311	1.79905	1.93787	2.84222	7.20964e-19	-3.04765	down
Os01g0111900	54	58	34	17	17	22	8.38318	10.0048	5.45473	2.78035	2.19625	2.71865	0.000950559	-1.39783	down
Os01g0112300	203	140	234	336	426	562	31.5146	24.1496	37.5414	54.9528	55.0355	69.4491	8.5714e-06	1.11713	up
Os01g0112500	80	40	48	125	162	168	12.4195	6.89987	7.70079	20.4438	20.929	20.7606	5.51286e-06	1.35317	up
Os01g0113900	83	53	84	15	19	23	12.8853	9.14233	13.4764	2.45325	2.45464	2.84222	5.59265e-08	-1.9516	down
Os01g0114100	168	124	197	422	560	587	26.081	21.3896	31.6053	69.0181	72.3471	72.5384	2.18825e-14	1.60179	up
Os01g0115750	24	13	22	7	4	6	3.72586	2.24246	3.52953	1.14485	0.516765	0.741449	0.00585572	-1.68157	down
Os01g0117900	619	512	634	206	260	249	96.0961	88.3184	101.715	33.6913	33.5897	30.7701	3.75279e-15	-1.35632	down
Os01g0118600	123	114	125	49	56	34	19.095	19.6646	20.0541	8.01396	7.23471	4.20154	3.6933e-06	-1.40365	down
Os01g0119050	29	25	20	2	12	4	4.50208	4.31242	3.20866	0.3271	1.5503	0.494299	0.00125062	-1.96928	down
Os01g0119100	21	20	16	2	9	4	3.26013	3.44994	2.56693	0.3271	1.16272	0.494299	0.00361818	-1.84686	down
Os01g0120700	344	310	341	805	945	1157	53.404	53.474	54.7077	131.658	122.086	142.976	1.62987e-16	1.4694	up
Os01g0120800	503	487	496	867	1000	1307	78.0878	84.0059	79.5749	141.798	129.191	161.512	1.48058e-07	1.01655	up
Os01g0121800	55	66	70	27	29	39	8.53843	11.3848	11.2303	4.41585	3.74655	4.81942	0.00253135	-1.05103	down
Os01g0123900	674	672	744	59	306	52	104.635	115.918	119.362	9.64946	39.5325	6.42589	0.00313286	-2.16439	down
Os01g0124000	135	110	141	428	522	431	20.958	18.9746	22.6211	69.9994	67.4379	53.2608	7.49252e-18	1.76744	up
Os01g0124200	1314	1264	1238	4116	4889	2306	203.991	218.036	198.616	673.172	631.616	284.964	1.11062e-06	1.49511	up
Os01g0124401	868	829	859	4934	5989	4112	134.752	143	137.812	806.956	773.727	508.14	1.43568e-32	2.47841	up
Os01g0124550	0	0	0	8	13	10	0	0	0	1.3084	1.67949	1.23575	0.000125007	3.9044	up
Os01g0124650	2688	2527	2664	15218	18797	18250	417.296	435.899	427.394	2488.91	2428.41	2255.24	2.75782e-86	2.65405	up
Os01g0124700	65	62	67	203	281	223	10.0909	10.6948	10.749	33.2007	36.3028	27.5572	1.20057e-14	1.77703	up
Os01g0126200	27	21	28	5	6	3	4.19159	3.62243	4.49213	0.817751	0.775148	0.370725	5.37292e-05	-2.30924	down
Os01g0127400	54	72	60	6	30	16	8.38318	12.4198	9.62599	0.981301	3.87574	1.9772	4.5867e-05	-1.87167	down
Os01g0127600	246	252	238	95	127	21	38.19	43.4692	38.1831	15.5373	16.4073	2.59507	0.00204852	-1.55093	down
Os01g0130000	364	265	294	582	816	794	56.5088	45.7117	47.1674	95.1862	105.42	98.1184	9.26725e-11	1.17115	up
Os01g0130400	99	85	82	36	39	39	15.3692	14.6622	13.1555	5.8878	5.03846	4.81942	2.21876e-05	-1.25786	down
Os01g0130900	43	58	38	13	20	28	6.6755	10.0048	6.09646	2.12615	2.58383	3.4601	0.00409431	-1.23393	down
Os01g0131600	477	296	373	648	903	969	74.0514	51.0591	59.8416	105.98	116.66	119.744	4.54647e-07	1.06056	up
Os01g0132000	3360	2855	3096	16682	19361	24958	521.62	492.478	496.701	2728.34	2501.27	3084.18	5.01283e-54	2.62722	up
Os01g0132700	97	129	92	17	32	22	15.0587	22.2521	14.7599	2.78035	4.13412	2.71865	2.40506e-10	-2.19249	down
Os01g0132800	119	137	129	26	49	43	18.474	23.6321	20.6959	4.2523	6.33037	5.31372	8.53217e-10	-1.76105	down
Os01g0133200	51	33	41	2	3	0	7.91745	5.69239	6.57776	0.3271	0.387574	0	1.03111e-10	-4.16602	down
Os01g0135700	28	120	38	163	174	206	4.34683	20.6996	6.09646	26.6587	22.4793	25.4564	0.00786622	1.36133	up
Os01g0135900	872	780	709	285	400	328	135.373	134.548	113.747	46.6118	51.6765	40.5325	6.74693e-12	-1.28041	down
Os01g0136100	17	27	23	218	314	211	2.63915	4.65741	3.68996	35.6539	40.5661	26.0743	4.71058e-27	3.32159	up
Os01g0136200	53	56	63	141	209	160	8.22794	9.65982	10.1073	23.0606	27.001	19.772	7.36263e-09	1.47472	up
Os01g0136900	14	14	18	42	43	46	2.17342	2.41496	2.8878	6.8691	5.55523	5.68444	0.000626425	1.40305	up
Os01g0138400	98	54	72	143	221	245	15.2139	9.31483	11.5512	23.3877	28.5513	30.2758	1.03034e-06	1.34802	up
Os01g0138800	17	29	22	68	119	85	2.63915	5.00241	3.52953	11.1214	15.3738	10.5039	2.31629e-07	1.85535	up
Os01g0138900	134	101	111	171	246	329	20.8027	17.4222	17.8081	27.9671	31.7811	40.6561	9.68074e-05	1.01419	up
Os01g0139600	2	2	2	11	27	10	0.310488	0.344994	0.320866	1.79905	3.48817	1.23575	0.00123529	2.48862	up
Os01g0140100	51	52	47	10	19	17	7.91745	8.96983	7.54036	1.6355	2.45464	2.10077	1.08898e-05	-1.7282	down
Os01g0140500	1897	1925	1928	60	515	52	294.498	332.056	309.315	9.81301	66.5335	6.42589	0.00160384	-2.73362	down
Os01g0141000	62	97	47	35	27	30	9.62513	16.7322	7.54036	5.72425	3.48817	3.70725	0.00680584	-1.17487	down
Os01g0143100	42	50	44	22	13	15	6.52025	8.62484	7.05906	3.5981	1.67949	1.85362	0.0011983	-1.42204	down
Os01g0143800	358	325	340	131	146	176	55.5774	56.0615	54.5473	21.4251	18.8619	21.7492	7.84625e-10	-1.22829	down
Os01g0144100	331	357	297	142	162	75	51.3858	61.5814	47.6487	23.2241	20.929	9.26811	3.69964e-05	-1.38879	down
Os01g0149200	13	26	17	65	102	87	2.01817	4.48492	2.72736	10.6308	13.1775	10.751	4.80925e-08	2.02723	up
Os01g0149800	3889	3405	3511	15888	19440	18099	603.744	587.352	563.281	2598.48	2511.48	2236.58	6.22197e-56	2.23459	up
Os01g0151500	58	48	34	9	23	15	9.00416	8.27985	5.45473	1.47195	2.9714	1.85362	0.000312572	-1.59573	down
Os01g0151600	171	139	187	425	559	357	26.5467	23.9771	30.001	69.5088	72.2179	44.1162	4.23128e-08	1.36119	up
Os01g0151700	688	677	734	221	294	312	106.808	116.78	117.758	36.1446	37.9822	38.5554	1.50183e-16	-1.40723	down
Os01g0152300	207	250	241	54	80	91	32.1355	43.1242	38.6644	8.83171	10.3353	11.2453	8.59846e-12	-1.69431	down
Os01g0152900	311	282	308	141	132	170	48.2809	48.6441	49.4134	23.0606	17.0533	21.0077	1.62149e-06	-1.06675	down
Os01g0157800	40	41	48	109	119	130	6.20976	7.07237	7.70079	17.827	15.3738	16.0647	5.01929e-07	1.38906	up
Os01g0159200	84	80	65	20	26	25	13.0405	13.7997	10.4282	3.271	3.35897	3.08937	2.66175e-07	-1.71712	down
Os01g0159300	255	195	260	604	849	932	39.5872	33.6369	41.7126	98.7843	109.683	115.172	6.08318e-19	1.66313	up
Os01g0159400	407	418	456	748	924	1140	63.1843	72.1037	73.1575	122.335	119.373	140.875	3.52443e-08	1.05241	up
Os01g0159800	71	65	68	299	346	411	11.0223	11.2123	10.9095	48.9015	44.7002	50.7893	6.22905e-26	2.28146	up
Os01g0160100	92	76	110	298	399	496	14.2825	13.1098	17.6476	48.7379	51.5473	61.2931	5.25622e-18	2.00361	up
Os01g0162500	6	4	9	20	34	30	0.931465	0.689987	1.4439	3.271	4.3925	3.70725	0.000343154	1.93656	up
Os01g0165000	91	94	92	181	260	240	14.1272	16.2147	14.7599	29.6026	33.5897	29.658	2.66664e-08	1.20986	up
Os01g0165100	2	3	4	36	21	39	0.310488	0.51749	0.641733	5.8878	2.71302	4.81942	1.22882e-06	3.05091	up
Os01g0166500	464	393	403	10	112	12	72.0333	67.7912	64.6546	1.6355	14.4694	1.4829	0.0019528	-2.73434	down
Os01g0166800	48	50	55	14	9	18	7.45172	8.62484	8.82382	2.2897	1.16272	2.22435	6.47778e-06	-1.88086	down
Os01g0168800	32	37	20	1	8	9	4.96781	6.38238	3.20866	0.16355	1.03353	1.11217	0.000185429	-2.23146	down
Os01g0169400	16	18	14	1	5	5	2.48391	3.10494	2.24606	0.16355	0.645957	0.617874	0.00331742	-1.99738	down
Os01g0170000	67	48	42	99	133	179	10.4014	8.27985	6.73819	16.1915	17.1824	22.1199	2.69165e-05	1.28634	up
Os01g0170051	10	16	14	0	0	1	1.55244	2.75995	2.24606	0	0	0.123575	3.86715e-05	-3.79171	down
Os01g0170500	67	54	70	5	16	11	10.4014	9.31483	11.2303	0.817751	2.06706	1.35932	4.46644e-10	-2.55876	down
Os01g0170900	10	11	12	0	2	4	1.55244	1.89746	1.9252	0	0.258383	0.494299	0.00826409	-2.15876	down
Os01g0172800	204	204	199	65	73	59	31.6698	35.1893	31.9262	10.6308	9.43097	7.29092	8.62118e-12	-1.65997	down
Os01g0174900	164	182	181	612	795	715	25.46	31.3944	29.0384	100.093	102.707	88.356	1.31067e-25	1.92513	up
Os01g0175000	567	441	495	208	304	253	88.0234	76.0711	79.4144	34.0184	39.2742	31.2644	2.73323e-08	-1.03402	down
Os01g0175100	99	93	92	176	360	213	15.3692	16.0422	14.7599	28.7848	46.5089	26.3214	4.05873e-06	1.28829	up
Os01g0175400	29	22	25	65	71	77	4.50208	3.79493	4.01083	10.6308	9.17258	9.51526	2.57873e-05	1.39622	up
Os01g0176200	32	14	15	49	65	84	4.96781	2.41496	2.4065	8.01396	8.39744	10.3803	0.000118166	1.57496	up
Os01g0176400	29	30	17	4	1	0	4.50208	5.1749	2.72736	0.6542	0.129191	0	2.83391e-06	-3.39839	down
Os01g0176500	30	25	35	2	1	1	4.65732	4.31242	5.61516	0.3271	0.129191	0.123575	1.47208e-08	-3.93469	down
Os01g0177900	201	180	186	37	46	71	31.2041	31.0494	29.8406	6.05135	5.9428	8.77381	6.53859e-13	-1.92409	down
Os01g0178300	237	192	220	579	685	811	36.7928	33.1194	35.2953	94.6955	88.4961	100.219	2.04205e-18	1.6007	up
Os01g0178500	413	377	394	110	281	126	64.1158	65.0313	63.2107	17.9905	36.3028	15.5704	7.3791e-05	-1.26561	down
Os01g0178850	28	11	17	5	4	0	4.34683	1.89746	2.72736	0.817751	0.516765	0	0.00200322	-2.29922	down
Os01g0179800	157	139	156	39	72	52	24.3733	23.9771	25.0276	6.37845	9.30178	6.42589	4.47555e-09	-1.52662	down
Os01g0180000	26	32	27	5	11	1	4.03635	5.5199	4.3317	0.817751	1.4211	0.123575	0.000312618	-2.19958	down
Os01g0182200	203	193	230	43	59	39	31.5146	33.2919	36.8996	7.03265	7.62229	4.81942	1.66308e-17	-2.1806	down
Os01g0182300	51	76	50	1	4	0	7.91745	13.1098	8.02166	0.16355	0.516765	0	3.05541e-13	-4.64427	down
Os01g0182400	21	21	30	99	135	106	3.26013	3.62243	4.813	16.1915	17.4408	13.0989	1.11593e-11	2.12667	up
Os01g0183800	44	41	66	12	27	21	6.83074	7.07237	10.5886	1.9626	3.48817	2.59507	0.000915335	-1.36513	down
Os01g0183850	16	14	15	39	48	66	2.48391	2.41496	2.4065	6.37845	6.20118	8.15594	4.91485e-05	1.634	up
Os01g0184050	44	31	26	117	159	195	6.83074	5.3474	4.17126	19.1354	20.5414	24.0971	1.85994e-12	2.10359	up
Os01g0184100	111	157	105	33	52	48	17.2321	27.082	16.8455	5.39715	6.71795	5.93159	1.36392e-06	-1.54377	down
Os01g0185400	52	43	34	137	212	189	8.07269	7.41736	5.45473	22.4064	27.3886	23.3556	2.79493e-13	1.9511	up
Os01g0187200	32	21	24	85	115	142	4.96781	3.62243	3.8504	13.9018	14.857	17.5476	9.5962e-11	2.03299	up
Os01g0188100	138	148	160	630	776	923	21.4237	25.5295	25.6693	103.037	100.252	114.06	4.55401e-32	2.29168	up
Os01g0189100	26	18	27	48	53	68	4.03635	3.10494	4.3317	7.85041	6.84714	8.40309	0.0016571	1.15844	up
Os01g0190400	61	56	71	132	161	241	9.46989	9.65982	11.3908	21.5886	20.7998	29.7815	7.23263e-07	1.40632	up
Os01g0191800	74	54	70	8	17	18	11.4881	9.31483	11.2303	1.3084	2.19625	2.22435	6.12611e-09	-2.20686	down
Os01g0192300	269	232	255	986	1231	587	41.7607	40.0193	40.9105	161.26	159.035	72.5384	1.8042e-09	1.81099	up
Os01g0192550	8	8	7	21	38	25	1.24195	1.37997	1.12303	3.43455	4.90927	3.08937	0.00128933	1.68359	up
Os01g0192900	7	11	14	0	1	2	1.08671	1.89746	2.24606	0	0.129191	0.24715	0.00169721	-2.77082	down
Os01g0194000	115	74	89	11	30	9	17.8531	12.7648	14.2786	1.79905	3.87574	1.11217	4.57846e-09	-2.45184	down
Os01g0195200	156	163	205	41	73	62	24.2181	28.117	32.8888	6.70555	9.43097	7.66164	5.94953e-10	-1.63005	down
Os01g0195400	180	131	174	12	38	35	27.9439	22.5971	27.9154	1.9626	4.90927	4.32512	5.39077e-15	-2.54254	down
Os01g0198900	111	65	74	31	33	56	17.2321	11.2123	11.8721	5.07005	4.26331	6.92019	0.00266594	-1.09022	down
Os01g0200000	230	248	293	477	538	614	35.7061	42.7792	47.0069	78.0134	69.5049	75.875	8.79931e-07	1.00611	up
Os01g0200500	77	68	54	20	38	36	11.9538	11.7298	8.66339	3.271	4.90927	4.44869	0.00124101	-1.13822	down
Os01g0201600	93	75	72	3	14	8	14.4377	12.9373	11.5512	0.49065	1.80868	0.988599	4.07066e-14	-3.20935	down
Os01g0202500	79	76	62	8	34	5	12.2643	13.1098	9.94686	1.3084	4.3925	0.617874	5.52523e-05	-2.16992	down
Os01g0202700	14	8	8	0	0	0	2.17342	1.37997	1.28347	0	0	0	0.000105116	-3.9438	down
Os01g0203300	29	15	17	3	6	9	4.50208	2.58745	2.72736	0.49065	0.775148	1.11217	0.00591061	-1.68881	down
Os01g0205300	63	53	51	7	15	20	9.78038	9.14233	8.18209	1.14485	1.93787	2.4715	8.51921e-07	-2.00196	down
Os01g0205900	139	118	124	1	0	2	21.5789	20.3546	19.8937	0.16355	0	0.24715	1.09336e-22	-6.16176	down
Os01g0207400	85	93	75	13	18	13	13.1957	16.0422	12.0325	2.12615	2.32544	1.60647	2.5407e-12	-2.51875	down
Os01g0208000	9	17	15	1	3	3	1.3972	2.93245	2.4065	0.16355	0.387574	0.370725	0.00244801	-2.29107	down
Os01g0208400	8	13	11	1	0	1	1.24195	2.24246	1.76476	0.16355	0	0.123575	0.000668625	-3.07771	down
Os01g0208600	168	141	169	48	88	95	26.081	24.322	27.1132	7.85041	11.3688	11.7396	2.01697e-05	-1.11745	down
Os01g0209200	110	117	124	202	252	295	17.0769	20.1821	19.8937	33.0371	32.5562	36.4546	5.43153e-06	1.01019	up
Os01g0209800	18	16	9	3	4	2	2.79439	2.75995	1.4439	0.49065	0.516765	0.24715	0.00462688	-2.04594	down
Os01g0211800	52	25	36	2	4	9	8.07269	4.31242	5.77559	0.3271	0.516765	1.11217	9.37317e-07	-2.76314	down
Os01g0213800	56	58	55	11	14	4	8.69367	10.0048	8.82382	1.79905	1.80868	0.494299	3.80773e-08	-2.47954	down
Os01g0214200	307	314	295	107	145	152	47.6599	54.164	47.3278	17.4999	18.7327	18.7834	9.92995e-10	-1.24495	down
Os01g0214500	119	118	114	1240	1595	1916	18.474	20.3546	18.2894	202.802	206.06	236.769	1.52486e-81	3.65084	up
Os01g0215000	18	20	24	46	39	54	2.79439	3.44994	3.8504	7.52331	5.03846	6.67304	0.00849506	1.07503	up
Os01g0215500	52	32	45	4	6	5	8.07269	5.5199	7.21949	0.6542	0.775148	0.617874	4.44019e-09	-2.97204	down
Os01g0215700	272	306	298	86	148	63	42.2264	52.784	47.8091	14.0653	19.1203	7.78522	3.84979e-07	-1.60003	down
Os01g0216000	29	40	36	2	2	1	4.50208	6.89987	5.77559	0.3271	0.258383	0.123575	2.13224e-09	-3.94019	down
Os01g0217000	106	98	92	21	35	12	16.4559	16.9047	14.7599	3.43455	4.5217	1.4829	1.75729e-08	-2.11942	down
Os01g0220400	154	82	110	218	319	346	23.9076	14.1447	17.6476	35.6539	41.212	42.7569	1.25374e-06	1.26567	up
Os01g0220500	33	23	25	51	58	63	5.12306	3.96743	4.01083	8.34106	7.4931	7.78522	0.00459096	1.00201	up
Os01g0221700	276	179	195	486	472	743	42.8474	30.8769	31.2845	79.4854	60.9783	91.8161	6.44929e-07	1.31315	up
Os01g0221800	43	22	34	235	222	342	6.6755	3.79493	5.45473	38.4343	28.6805	42.2626	2.41455e-21	2.89862	up
Os01g0222001	5	2	5	12	15	26	0.77622	0.344994	0.802166	1.9626	1.93787	3.21295	0.00561366	1.86567	up
Os01g0222600	2678	2461	2440	199	1266	269	415.744	424.515	391.457	32.5465	163.556	33.2416	0.00610145	-2.00576	down
Os01g0223500	94	102	79	12	28	16	14.5929	17.5947	12.6742	1.9626	3.61736	1.9772	1.65663e-10	-2.31477	down
Os01g0223600	66	53	46	11	33	30	10.2461	9.14233	7.37993	1.79905	4.26331	3.70725	0.0031973	-1.21386	down
Os01g0224200	18	18	23	4	3	7	2.79439	3.10494	3.68996	0.6542	0.387574	0.865024	0.00143088	-1.96029	down
Os01g0224400	75	65	79	166	204	230	11.6433	11.2123	12.6742	27.1493	26.355	28.4222	2.10337e-09	1.3719	up
Os01g0225600	23	18	25	127	194	105	3.57061	3.10494	4.01083	20.7709	25.0631	12.9754	1.2703e-13	2.55674	up
Os01g0226200	37	22	26	10	10	14	5.74403	3.79493	4.17126	1.6355	1.29191	1.73005	0.0080045	-1.30882	down
Os01g0226300	1776	1149	1503	522	688	803	275.714	198.199	241.131	85.3732	88.8836	99.2306	3.67733e-09	-1.19107	down
Os01g0226400	15	8	21	51	55	64	2.32866	1.37997	3.3691	8.34106	7.10552	7.90879	9.87492e-06	1.82825	up
Os01g0227100	281	264	287	560	729	723	43.6236	45.5392	46.0443	91.5881	94.1805	89.3446	2.64685e-13	1.19822	up
Os01g0227400	25	26	29	7	5	10	3.8811	4.48492	4.65256	1.14485	0.645957	1.23575	0.00061747	-1.80718	down
Os01g0227500	56	58	62	20	46	18	8.69367	10.0048	9.94686	3.271	5.9428	2.22435	0.00754755	-1.11302	down
Os01g0227700	6	13	6	24	28	26	0.931465	2.24246	0.962599	3.9252	3.61736	3.21295	0.00755214	1.46707	up
Os01g0228500	6	3	7	21	33	13	0.931465	0.51749	1.12303	3.43455	4.26331	1.60647	0.00371997	1.83683	up
Os01g0228600	215	235	220	41	60	36	33.3775	40.5367	35.2953	6.70555	7.75148	4.44869	4.92342e-18	-2.32146	down
Os01g0228800	47	60	89	121	198	197	7.29647	10.3498	14.2786	19.7896	25.5799	24.3442	2.96195e-05	1.2849	up
Os01g0229600	137	133	132	14	23	20	21.2684	22.9421	21.1772	2.2897	2.9714	2.4715	8.18498e-21	-2.83147	down
Os01g0231000	609	538	550	149	244	240	94.5437	92.8033	88.2382	24.369	31.5227	29.658	2.87925e-15	-1.49234	down
Os01g0231700	1225	1081	1158	212	306	351	190.174	186.469	185.782	34.6726	39.5325	43.3748	1.65062e-31	-2.05799	down
Os01g0232000	29	35	26	6	6	11	4.50208	6.03739	4.17126	0.981301	0.775148	1.35932	0.000198146	-1.92532	down
Os01g0233000	984	1694	1128	303	476	376	152.76	292.21	180.969	49.5557	61.4951	46.4641	2.20136e-10	-1.78517	down
Os01g0233100	16	19	13	1	2	2	2.48391	3.27744	2.08563	0.16355	0.258383	0.24715	0.000133804	-2.86787	down
Os01g0233900	59	41	55	193	253	245	9.1594	7.07237	8.82382	31.5652	32.6854	30.2758	9.02051e-19	2.06718	up
Os01g0235350	17	14	10	36	57	65	2.63915	2.41496	1.60433	5.8878	7.36391	8.03236	1.49745e-05	1.79335	up
Os01g0236300	77	65	69	23	37	35	11.9538	11.2123	11.0699	3.76165	4.78008	4.32512	0.000162973	-1.20008	down
Os01g0237000	79	76	79	14	40	5	12.2643	13.1098	12.6742	2.2897	5.16765	0.617874	0.000226512	-1.95177	down
Os01g0237100	553	586	612	45	48	77	85.85	101.083	98.1851	7.35975	6.20118	9.51526	3.15234e-45	-3.38998	down
Os01g0238500	424	390	416	92	201	116	65.8235	67.2738	66.7402	15.0466	25.9675	14.3347	1.53628e-10	-1.65334	down
Os01g0238800	87	121	85	10	12	30	13.5062	20.8721	13.6368	1.6355	1.5503	3.70725	3.34819e-09	-2.48735	down
Os01g0243700	273	233	291	86	130	102	42.3816	40.1918	46.6861	14.0653	16.7949	12.6046	1.3387e-10	-1.38013	down
Os01g0246400	5	6	0	13	16	25	0.77622	1.03498	0	2.12615	2.06706	3.08937	0.00795571	1.93986	up
Os01g0246700	17	9	11	48	57	85	2.63915	1.55247	1.76476	7.85041	7.36391	10.5039	1.22886e-07	2.20382	up
Os01g0247700	36	39	31	1	7	5	5.58879	6.72738	4.97343	0.16355	0.904339	0.617874	1.95088e-07	-2.89707	down
Os01g0247900	24	27	22	4	6	7	3.72586	4.65741	3.52953	0.6542	0.775148	0.865024	0.000256072	-2.03233	down
Os01g0248500	216	203	188	634	804	928	33.5327	35.0169	30.1614	103.691	103.87	114.677	4.18131e-24	1.87489	up
Os01g0248900	17	11	16	1	2	0	2.63915	1.89746	2.56693	0.16355	0.258383	0	0.000101382	-3.19525	down
Os01g0249200	855	787	843	220	322	117	132.734	135.755	135.245	35.981	41.5996	14.4583	9.20958e-09	-1.91954	down
Os01g0251000	91	65	81	42	32	43	14.1272	11.2123	12.9951	6.8691	4.13412	5.31372	0.00202854	-1.03469	down
Os01g0251100	84	89	78	30	43	50	13.0405	15.3522	12.5138	4.9065	5.55523	6.17874	0.000405949	-1.08745	down
Os01g0251400	343	2006	437	16	41	31	53.2487	346.029	70.1093	2.6168	5.29684	3.83082	5.44322e-08	-4.30138	down
Os01g0252200	164	171	145	15	21	20	25.46	29.497	23.2628	2.45325	2.71302	2.4715	1.77498e-24	-3.10504	down
Os01g0253900	17	10	14	61	90	88	2.63915	1.72497	2.24606	9.97656	11.6272	10.8746	3.56888e-11	2.39881	up
Os01g0254800	205	221	228	43	88	15	31.825	38.1218	36.5788	7.03265	11.3688	1.85362	3.84822e-06	-2.13292	down
Os01g0255000	241	295	237	86	83	119	37.4138	50.8866	38.0227	14.0653	10.7229	14.7054	3.2806e-08	-1.47061	down
Os01g0256300	55	43	40	212	298	400	8.53843	7.41736	6.41733	34.6726	38.499	49.4299	1.1025e-21	2.595	up
Os01g0256600	264	260	287	26	47	37	40.9844	44.8492	46.0443	4.2523	6.07199	4.57227	2.52757e-32	-2.91807	down
Os01g0257100	233	254	194	8	19	11	36.1719	43.8142	31.124	1.3084	2.45464	1.35932	1.01656e-33	-4.12998	down
Os01g0259200	165	134	167	355	418	439	25.6153	23.1146	26.7923	58.0603	54.002	54.2494	5.69386e-12	1.30899	up
Os01g0259300	203	170	179	42	110	11	31.5146	29.3245	28.7175	6.8691	14.211	1.35932	0.00188881	-1.72392	down
Os01g0259400	35	21	41	7	17	16	5.43354	3.62243	6.57776	1.14485	2.19625	1.9772	0.0086242	-1.2909	down
Os01g0259966	15	26	18	47	52	84	2.32866	4.48492	2.8878	7.68686	6.71795	10.3803	0.000353858	1.49127	up
Os01g0262500	240	222	257	23	56	33	37.2586	38.2943	41.2313	3.76165	7.23471	4.07797	2.71821e-22	-2.71876	down
Os01g0263000	37	21	25	5	13	9	5.74403	3.62243	4.01083	0.817751	1.67949	1.11217	0.00236485	-1.59889	down
Os01g0264000	23	14	20	42	83	57	3.57061	2.41496	3.20866	6.8691	10.7229	7.04377	7.30169e-05	1.5446	up
Os01g0264400	315	316	341	71	108	89	48.9019	54.509	54.7077	11.6121	13.9527	10.9982	4.74666e-20	-1.91381	down
Os01g0265700	119	78	135	15	27	22	18.474	13.4548	21.6585	2.45325	3.48817	2.71865	1.99724e-12	-2.3787	down
Os01g0266400	187	172	153	7	9	14	29.0306	29.6694	24.5463	1.14485	1.16272	1.73005	1.1961e-30	-4.04163	down
Os01g0266800	106	88	86	969	1087	1196	16.4559	15.1797	13.7973	158.48	140.431	147.796	4.00019e-72	3.44814	up
Os01g0267050	21	25	16	2	1	0	3.26013	4.31242	2.56693	0.3271	0.129191	0	2.75495e-06	-3.65346	down
Os01g0269000	553	418	451	1301	1653	1837	85.85	72.1037	72.3554	212.779	213.553	227.007	1.15001e-22	1.67516	up
Os01g0270300	139	159	174	58	73	13	21.5789	27.427	27.9154	9.48591	9.43097	1.60647	0.000866783	-1.6577	down
Os01g0273100	29	104	47	1	3	4	4.50208	17.9397	7.54036	0.16355	0.387574	0.494299	4.16169e-10	-4.09747	down
Os01g0275300	412	816	613	111	173	165	63.9606	140.757	98.3455	18.1541	22.3501	20.3898	7.86705e-12	-2.09169	down
Os01g0275900	70	69	53	8	11	4	10.8671	11.9023	8.50296	1.3084	1.4211	0.494299	3.11822e-11	-2.97844	down
Os01g0276500	101	209	118	36	52	75	15.6797	36.0518	18.9311	5.8878	6.71795	9.26811	0.000249907	-1.45329	down
Os01g0276900	64	71	66	4	16	1	9.93562	12.2473	10.5886	0.6542	2.06706	0.123575	6.50052e-09	-3.1257	down
Os01g0277500	25	19	22	3	9	10	3.8811	3.27744	3.52953	0.49065	1.16272	1.23575	0.00566065	-1.562	down
Os01g0279100	1495	1352	1401	269	479	338	232.09	233.216	224.767	43.995	61.8826	41.7683	1.07635e-25	-2.03153	down
Os01g0279400	19	22	23	0	2	2	2.94964	3.79493	3.68996	0	0.258383	0.24715	2.29287e-06	-3.48871	down
Os01g0279700	1748	660	2174	3749	4231	5642	271.367	113.848	348.782	613.149	546.608	697.209	4.45659e-05	1.48717	up
Os01g0279800	209	208	196	70	71	113	32.446	35.8793	31.4449	11.4485	9.17258	13.964	6.075e-07	-1.32018	down
Os01g0282800	2056	2054	2118	912	1176	1031	319.182	354.308	339.797	149.158	151.929	127.406	2.1893e-11	-1.05804	down
Os01g0283300	398	367	427	1857	2203	2345	61.7871	63.3063	68.505	303.713	284.608	289.783	4.94842e-52	2.34987	up
Os01g0284500	2575	2581	2591	31	219	16	399.754	445.214	415.682	5.07005	28.2929	1.9772	3.87752e-06	-3.99472	down
Os01g0284900	7	5	7	22	51	52	1.08671	0.862484	1.12303	3.5981	6.58876	6.42589	1.67744e-06	2.46206	up
Os01g0286600	66	80	64	29	19	31	10.2461	13.7997	10.2677	4.74295	2.45464	3.83082	0.000170991	-1.41915	down
Os01g0287400	29	23	27	141	156	201	4.50208	3.96743	4.3317	23.0606	20.1538	24.8385	7.87583e-19	2.54398	up
Os01g0287600	31	40	40	4	20	7	4.81257	6.89987	6.41733	0.6542	2.58383	0.865024	0.000626315	-1.83266	down
Os01g0291500	136	168	142	54	58	72	21.1132	28.9795	22.7815	8.83171	7.4931	8.89739	1.41169e-06	-1.32674	down
Os01g0293000	9	6	6	26	18	26	1.3972	1.03498	0.962599	4.2523	2.32544	3.21295	0.00547904	1.5838	up
Os01g0294700	340	331	307	33	52	17	52.783	57.0964	49.253	5.39715	6.71795	2.10077	1.60819e-22	-3.23907	down
Os01g0295700	353	317	403	812	917	1073	54.8012	54.6815	64.6546	132.803	118.468	132.596	6.25884e-13	1.31428	up
Os01g0296700	21	16	25	1	2	1	3.26013	2.75995	4.01083	0.16355	0.258383	0.123575	3.59186e-06	-3.42631	down
Os01g0297700	31	18	20	45	102	82	4.81257	3.10494	3.20866	7.35975	13.1775	10.1331	3.15505e-05	1.58961	up
Os01g0302250	30	21	19	1	7	0	4.65732	3.62243	3.04823	0.16355	0.904339	0	8.29984e-05	-2.81872	down
Os01g0303300	4	3	6	63	76	60	0.620976	0.51749	0.962599	10.3037	9.81854	7.41449	8.00551e-14	3.6525	up
Os01g0303800	340	301	274	156	196	101	52.783	51.9215	43.9587	25.5138	25.3215	12.4811	0.000606206	-1.04384	down
Os01g0305200	681	588	672	1487	1747	1987	105.721	101.428	107.811	243.199	225.697	245.543	1.0083e-17	1.35684	up
Os01g0305900	45	27	36	5	6	11	6.98598	4.65741	5.77559	0.817751	0.775148	1.35932	8.88874e-06	-2.22688	down
Os01g0306800	183	197	200	51	73	80	28.4097	33.9819	32.0866	8.34106	9.43097	9.88599	5.24312e-11	-1.56587	down
Os01g0309100	44	27	38	3	11	4	6.83074	4.65741	6.09646	0.49065	1.4211	0.494299	2.93941e-06	-2.50147	down
Os01g0309451	34	25	27	8	17	10	5.2783	4.31242	4.3317	1.3084	2.19625	1.23575	0.00748548	-1.30625	down
Os01g0309800	42	32	34	11	8	19	6.52025	5.5199	5.45473	1.79905	1.03353	2.34792	0.00153682	-1.49295	down
Os01g0311600	13	18	8	0	2	0	2.01817	3.10494	1.28347	0	0.258383	0	0.000208073	-3.32795	down
Os01g0312500	72	65	92	12	17	6	11.1776	11.2123	14.7599	1.9626	2.19625	0.741449	9.94742e-11	-2.65876	down
Os01g0312800	35	33	35	3	12	2	5.43354	5.69239	5.61516	0.49065	1.5503	0.24715	1.18065e-05	-2.49051	down
Os01g0313600	21	27	24	33	93	59	3.26013	4.65741	3.8504	5.39715	12.0148	7.29092	0.00448445	1.20463	up
Os01g0314000	4	5	7	23	31	23	0.620976	0.862484	1.12303	3.76165	4.00493	2.84222	0.000274969	2.04675	up
Os01g0314100	164	125	160	259	325	393	25.46	21.5621	25.6693	42.3595	41.9872	48.5649	1.07213e-06	1.04455	up
Os01g0314800	400	358	387	818	1612	423	62.0976	61.7539	62.0876	133.784	208.256	52.2722	0.00323192	1.20206	up
Os01g0315600	122	89	107	14	36	10	18.9398	15.3522	17.1663	2.2897	4.65089	1.23575	4.08326e-09	-2.39186	down
Os01g0315800	279	260	308	119	142	159	43.3131	44.8492	49.4134	19.4625	18.3452	19.6484	1.63338e-07	-1.06771	down
Os01g0316500	45	15	51	102	130	123	6.98598	2.58745	8.18209	16.6821	16.7949	15.1997	3.5975e-05	1.58141	up
Os01g0316600	136	119	164	491	558	653	21.1132	20.5271	26.311	80.3031	72.0888	80.6944	1.14679e-21	1.94326	up
Os01g0317800	26	39	30	12	10	14	4.03635	6.72738	4.813	1.9626	1.29191	1.73005	0.00403228	-1.39558	down
Os01g0318700	38	34	33	53	90	88	5.89928	5.86489	5.29429	8.66816	11.6272	10.8746	0.001307	1.03225	up
Os01g0320700	240	221	266	95	117	105	37.2586	38.1218	42.6752	15.5373	15.1154	12.9754	4.66457e-09	-1.24682	down
Os01g0322700	272	196	232	62	68	112	42.2264	33.8094	37.2205	10.1401	8.78501	13.8404	6.43253e-09	-1.57237	down
Os01g0326000	47	92	60	3	6	4	7.29647	15.8697	9.62599	0.49065	0.775148	0.494299	1.58275e-12	-3.75034	down
Os01g0326300	180	151	156	56	52	12	27.9439	26.047	25.0276	9.15881	6.71795	1.4829	4.60506e-05	-1.93141	down
Os01g0327000	47	58	42	13	31	12	7.29647	10.0048	6.73819	2.12615	4.00493	1.4829	0.00174138	-1.42245	down
Os01g0329000	11	8	7	1	1	0	1.70769	1.37997	1.12303	0.16355	0.129191	0	0.00281377	-2.79563	down
Os01g0329400	82	73	91	153	204	199	12.73	12.5923	14.5994	25.0232	26.355	24.5914	1.26528e-06	1.09664	up
Os01g0329900	109	97	106	11	27	8	16.9216	16.7322	17.0059	1.79905	3.48817	0.988599	1.84952e-12	-2.74192	down
Os01g0330100	159	109	155	48	79	69	24.6838	18.8022	24.8671	7.85041	10.2061	8.52666	1.23497e-05	-1.16216	down
Os01g0332100	139	105	126	945	1154	1362	21.5789	18.1122	20.2146	154.555	149.087	168.309	1.73449e-62	3.13412	up
Os01g0338100	128	159	126	17	27	33	19.8712	27.427	20.2146	2.78035	3.48817	4.07797	8.12556e-15	-2.45414	down
Os01g0339600	19	16	23	55	43	39	2.94964	2.75995	3.68996	8.99526	5.55523	4.81942	0.00729797	1.1658	up
Os01g0341200	18	18	7	1	6	0	2.79439	3.10494	1.12303	0.16355	0.775148	0	0.006958	-2.26623	down
Os01g0342750	11	4	8	21	41	38	1.70769	0.689987	1.28347	3.43455	5.29684	4.69584	0.000212985	1.92168	up
Os01g0343500	85	104	100	11	17	21	13.1957	17.9397	16.0433	1.79905	2.19625	2.59507	1.54658e-13	-2.56924	down
Os01g0347200	17	6	7	31	24	42	2.63915	1.03498	1.12303	5.07005	3.10059	5.19014	0.00448628	1.55106	up
Os01g0347300	11	6	10	33	51	47	1.70769	1.03498	1.60433	5.39715	6.58876	5.80802	2.63259e-06	2.10898	up
Os01g0347600	86	83	92	8	14	6	13.351	14.3172	14.7599	1.3084	1.80868	0.741449	5.97454e-16	-3.17058	down
Os01g0348000	52	75	60	4	11	6	8.07269	12.9373	9.62599	0.6542	1.4211	0.741449	3.09838e-11	-3.08272	down
Os01g0348900	1523	886	1134	36578	44889	58155	236.437	152.832	181.931	5982.34	5799.27	7186.49	8.5216e-126	5.17952	up
Os01g0349600	53	158	50	12	16	26	8.22794	27.2545	8.02166	1.9626	2.06706	3.21295	2.88874e-05	-2.24327	down
Os01g0352100	54	55	48	22	17	19	8.38318	9.48732	7.70079	3.5981	2.19625	2.34792	0.00020637	-1.43965	down
Os01g0353900	104	82	96	16	28	13	16.1454	14.1447	15.4016	2.6168	3.61736	1.60647	3.6223e-11	-2.30782	down
Os01g0355250	267	219	270	15	24	35	41.4502	37.7768	43.317	2.45325	3.10059	4.32512	4.53937e-33	-3.3646	down
Os01g0356500	31	41	37	81	76	96	4.81257	7.07237	5.93603	13.2476	9.81854	11.8632	0.000661829	1.1283	up
Os01g0357200	139	125	132	41	39	67	21.5789	21.5621	21.1772	6.70555	5.03846	8.27951	5.61595e-07	-1.46685	down
Os01g0357900	140	193	146	26	33	36	21.7342	33.2919	23.4232	4.2523	4.26331	4.44869	8.20273e-15	-2.36382	down
Os01g0358100	469	391	423	94	178	119	72.8095	67.4462	67.8632	15.3737	22.9961	14.7054	3.24489e-15	-1.77401	down
Os01g0361500	47	35	26	77	106	115	7.29647	6.03739	4.17126	12.5934	13.6943	14.2111	2.1397e-05	1.3611	up
Os01g0362100	22	23	26	69	92	94	3.41537	3.96743	4.17126	11.285	11.8856	11.616	4.73542e-08	1.73388	up
Os01g0362400	152	158	170	54	73	87	23.5971	27.2545	27.2736	8.83171	9.43097	10.751	8.17532e-07	-1.22526	down
Os01g0362533	86	93	86	183	206	270	13.351	16.0422	13.7973	29.9297	26.6134	33.3652	5.55755e-07	1.22748	up
Os01g0363300	186	155	182	40	69	37	28.8754	26.737	29.1988	6.542	8.9142	4.57227	2.66758e-11	-1.87641	down
Os01g0368000	46	47	44	2	7	6	7.14123	8.10735	7.05906	0.3271	0.904339	0.741449	6.99393e-10	-3.08275	down
Os01g0369200	1	1	1	8	10	10	0.155244	0.172497	0.160433	1.3084	1.29191	1.23575	0.00497491	2.49671	up
Os01g0369700	229	209	210	408	510	572	35.5509	36.0518	33.691	66.7284	65.8876	70.6848	8.92664e-10	1.12341	up
Os01g0370750	1	2	2	10	13	17	0.155244	0.344994	0.320866	1.6355	1.67949	2.10077	0.00159488	2.47662	up
Os01g0370900	3	1	3	10	13	19	0.465732	0.172497	0.4813	1.6355	1.67949	2.34792	0.00362143	2.18474	up
Os01g0372100	10	9	14	75	84	98	1.55244	1.55247	2.24606	12.2663	10.8521	12.1103	8.43854e-14	2.80448	up
Os01g0373700	24	18	34	82	96	161	3.72586	3.10494	5.45473	13.4111	12.4024	19.8955	3.27109e-08	2.02397	up
Os01g0378100	204	149	148	24	20	24	31.6698	25.702	23.7441	3.9252	2.58383	2.9658	4.96985e-21	-2.86718	down
Os01g0382000	15	15	13	38	72	35	2.32866	2.58745	2.08563	6.2149	9.30178	4.32512	0.000356108	1.60185	up
Os01g0382700	251	243	291	70	138	88	38.9663	41.9167	46.6861	11.4485	17.8284	10.8746	7.29144e-09	-1.46953	down
Os01g0383700	208	165	193	452	536	584	32.2908	28.462	30.9636	73.9246	69.2465	72.1677	1.22411e-14	1.40228	up
Os01g0385400	13	15	16	49	70	63	2.01817	2.58745	2.56693	8.01396	9.04339	7.78522	3.26303e-07	1.91346	up
Os01g0386500	11	9	8	53	79	77	1.70769	1.55247	1.28347	8.66816	10.2061	9.51526	9.96213e-12	2.71973	up
Os01g0391100	64	64	84	373	416	462	9.93562	11.0398	13.4764	61.0042	53.7436	57.0916	4.08084e-29	2.47265	up
Os01g0391500	49	53	67	18	40	29	7.60696	9.14233	10.749	2.9439	5.16765	3.58367	0.00720192	-1.01652	down
Os01g0392600	1155	848	969	1811	2299	2418	179.307	146.277	155.46	296.189	297.011	298.804	9.90467e-11	1.06608	up
Os01g0393000	159	150	138	52	93	56	24.6838	25.8745	22.1398	8.50461	12.0148	6.92019	1.64284e-05	-1.21104	down
Os01g0495701	520	427	512	110	132	164	80.7269	73.6561	82.1418	17.9905	17.0533	20.2663	4.5435e-22	-1.89421	down
Os01g0498802	6	9	4	22	35	28	0.931465	1.55247	0.641733	3.5981	4.5217	3.4601	0.000353795	1.94171	up
Os01g0500900	100	99	113	55	58	46	15.5244	17.0772	18.1289	8.99526	7.4931	5.68444	0.000593929	-1.00689	down
Os01g0501800	11349	11779	11465	1392	4213	1657	1761.87	2031.84	1839.37	227.662	544.283	204.764	6.86448e-12	-2.30566	down
Os01g0502700	273	222	257	15	11	22	42.3816	38.2943	41.2313	2.45325	1.4211	2.71865	1.7881e-38	-3.93832	down
Os01g0503400	224	165	252	74	77	68	34.7747	28.462	40.4292	12.1027	9.94773	8.40309	1.40632e-09	-1.57021	down
Os01g0507000	346	202	332	847	825	1895	53.7145	34.8444	53.2638	138.527	106.583	234.174	1.48916e-08	1.905	up
Os01g0508100	18	16	19	45	56	74	2.79439	2.75995	3.04823	7.35975	7.23471	9.14454	2.18965e-05	1.60094	up
Os01g0508500	165	167	160	53	103	11	25.6153	28.807	25.6693	8.66816	13.3067	1.35932	0.00608763	-1.52218	down
Os01g0511000	85	74	84	7	6	5	13.1957	12.7648	13.4764	1.14485	0.775148	0.617874	1.83067e-17	-3.64132	down
Os01g0511100	255	252	245	3221	4642	1684	39.5872	43.4692	39.3061	526.795	599.706	208.1	3.77163e-26	3.51769	up
Os01g0513400	534	415	496	924	1072	1265	82.9003	71.5862	79.5749	151.12	138.493	156.322	3.65702e-10	1.10593	up
Os01g0513900	41	42	54	7	6	11	6.36501	7.24487	8.66339	1.14485	0.775148	1.35932	9.46908e-08	-2.45287	down
Os01g0514600	70	49	48	14	8	12	10.8671	8.45234	7.70079	2.2897	1.03353	1.4829	2.00221e-07	-2.23726	down
Os01g0516200	156	192	195	12	10	15	24.2181	33.1194	31.2845	1.9626	1.29191	1.85362	2.57207e-29	-3.83203	down
Os01g0521400	82	68	76	214	256	286	12.73	11.7298	12.1929	34.9997	33.073	35.3424	2.51923e-14	1.66012	up
Os01g0523000	47	77	58	2	23	4	7.29647	13.2823	9.30512	0.3271	2.9714	0.494299	2.09463e-05	-2.56557	down
Os01g0524251	3	3	2	15	22	10	0.465732	0.51749	0.320866	2.45325	2.84221	1.23575	0.00264635	2.1858	up
Os01g0525701	96	69	90	10	16	8	14.9034	11.9023	14.439	1.6355	2.06706	0.988599	4.82773e-14	-2.86791	down
Os01g0528000	52	40	66	23	25	31	8.07269	6.89987	10.5886	3.76165	3.22978	3.83082	0.00646891	-1.0276	down
Os01g0529800	51	40	32	1	6	3	7.91745	6.89987	5.13386	0.16355	0.775148	0.370725	2.84697e-09	-3.40631	down
Os01g0530366	797	686	707	55	84	87	123.73	118.333	113.426	8.99526	10.8521	10.751	1.37748e-64	-3.32105	down
Os01g0530400	169	153	181	312	386	405	26.2363	26.392	29.0384	51.0276	49.8679	50.0478	1.91575e-08	1.05939	up
Os01g0530500	11	9	15	31	33	51	1.70769	1.55247	2.4065	5.07005	4.26331	6.30232	0.000682284	1.57627	up
Os01g0530650	92	95	82	8	12	8	14.2825	16.3872	13.1555	1.3084	1.5503	0.988599	7.28511e-17	-3.2186	down
Os01g0534800	52	49	55	110	133	140	8.07269	8.45234	8.82382	17.9905	17.1824	17.3005	2.39762e-06	1.21331	up
Os01g0539900	129	126	154	52	68	53	20.0265	21.7346	24.7067	8.50461	8.78501	6.54947	1.00328e-06	-1.28554	down
Os01g0544450	39	43	51	5	9	8	6.05452	7.41736	8.18209	0.817751	1.16272	0.988599	4.04432e-08	-2.54131	down
Os01g0545100	31	46	38	3	0	0	4.81257	7.93485	6.09646	0.49065	0	0	5.19962e-10	-4.47735	down
Os01g0548000	6	5	8	20	20	21	0.931465	0.862484	1.28347	3.271	2.58383	2.59507	0.00870178	1.51689	up
Os01g0548600	15	15	13	57	43	57	2.32866	2.58745	2.08563	9.32236	5.55523	7.04377	2.95629e-05	1.75551	up
Os01g0550300	762	728	686	1430	1697	2060	118.296	125.578	110.057	233.877	219.238	254.564	4.32712e-11	1.17469	up
Os01g0555800	146	148	139	10	16	9	22.6656	25.5295	22.3002	1.6355	2.06706	1.11217	8.43775e-26	-3.59665	down
Os01g0556700	44	37	41	2	11	0	6.83074	6.38238	6.57776	0.3271	1.4211	0	1.23402e-06	-3.01631	down
Os01g0558600	1966	1695	1873	3302	4111	4309	305.21	292.382	300.491	540.042	531.106	532.484	6.09867e-13	1.01341	up
Os01g0559000	446	266	340	1253	1212	3373	69.2389	45.8841	54.5473	204.928	156.58	416.818	2.62407e-10	2.32393	up
Os01g0559900	126	60	65	156	203	234	19.5608	10.3498	10.4282	25.5138	26.2258	28.9165	0.000272272	1.15617	up
Os01g0561600	0	5	2	11	33	20	0	0.862484	0.320866	1.79905	4.26331	2.4715	0.000426413	2.63871	up
Os01g0566701	8	7	11	1	1	0	1.24195	1.20748	1.76476	0.16355	0.129191	0	0.00281523	-2.79512	down
Os01g0571200	192	198	190	30	100	30	29.8069	34.1544	30.4823	4.9065	12.9191	3.70725	3.21833e-06	-1.89649	down
Os01g0571300	10	9	9	138	180	176	1.55244	1.55247	1.4439	22.5699	23.2544	21.7492	4.59407e-30	3.95377	up
Os01g0574600	228	220	236	52	152	70	35.3957	37.9493	37.8622	8.50461	19.6371	8.65024	4.20906e-05	-1.38983	down
Os01g0574800	95	128	115	14	38	35	14.7482	22.0796	18.4498	2.2897	4.90927	4.32512	9.20019e-09	-2.00881	down
Os01g0579600	338	275	295	143	207	53	52.4725	47.4366	47.3278	23.3877	26.7426	6.54947	0.00667463	-1.17052	down
Os01g0579800	29	51	31	4	16	14	4.50208	8.79734	4.97343	0.6542	2.06706	1.73005	0.00113904	-1.72211	down
Os01g0580200	77	73	84	14	44	50	11.9538	12.5923	13.4764	2.2897	5.68442	6.17874	0.00251864	-1.1866	down
Os01g0581800	6	5	8	18	25	30	0.931465	0.862484	1.28347	2.9439	3.22978	3.70725	0.00161066	1.74535	up
Os01g0583100	90	60	88	195	249	250	13.972	10.3498	14.1181	31.8923	32.1686	30.8937	1.86006e-10	1.46635	up
Os01g0585100	45	41	65	212	275	331	6.98598	7.07237	10.4282	34.6726	35.5276	40.9033	2.4626e-19	2.33026	up
Os01g0585300	289	516	411	8	16	14	44.8655	89.0083	65.938	1.3084	2.06706	1.73005	2.40422e-41	-4.92961	down
Os01g0588100	54	49	44	4	0	5	8.38318	8.45234	7.05906	0.6542	0	0.617874	3.4737e-11	-3.74944	down
Os01g0589200	76	57	70	12	17	20	11.7986	9.83232	11.2303	1.9626	2.19625	2.4715	9.52067e-09	-2.05806	down
Os01g0589400	25	11	22	52	52	69	3.8811	1.89746	3.52953	8.50461	6.71795	8.52666	0.000232782	1.47698	up
Os01g0589800	88	331	161	39	63	66	13.6615	57.0964	25.8297	6.37845	8.13905	8.15594	0.000103163	-1.82142	down
Os01g0590200	129	127	144	285	312	393	20.0265	21.9071	23.1024	46.6118	40.3077	48.5649	1.37297e-08	1.23069	up
Os01g0591000	128	133	134	243	343	281	19.8712	22.9421	21.498	39.7427	44.3126	34.7245	5.64755e-07	1.05265	up
Os01g0591300	356	355	368	163	183	187	55.2669	61.2364	59.0394	26.6587	23.642	23.1085	3.77362e-08	-1.07036	down
Os01g0592500	8	4	7	61	66	86	1.24195	0.689987	1.12303	9.97656	8.52663	10.6274	2.05689e-13	3.26565	up
Os01g0593200	167	152	169	265	364	416	25.9258	26.2195	27.1132	43.3408	47.0256	51.4071	5.63161e-07	1.01413	up
Os01g0594300	11	15	23	2	2	1	1.70769	2.58745	3.68996	0.3271	0.258383	0.123575	0.000180541	-2.85477	down
Os01g0595400	307	282	321	112	136	125	47.6599	48.6441	51.499	18.3176	17.57	15.4469	1.43664e-11	-1.33693	down
Os01g0600900	21562	21813	20407	783	2439	838	3347.37	3762.67	3273.96	128.06	315.098	103.556	4.9025e-30	-3.96944	down
Os01g0602800	144	120	138	37	43	49	22.3551	20.6996	22.1398	6.05135	5.55523	6.05517	1.0667e-10	-1.67757	down
Os01g0604500	46	50	46	8	26	4	7.14123	8.62484	7.37993	1.3084	3.35897	0.494299	0.000605386	-1.87144	down
Os01g0605100	62	71	62	129	162	125	9.62513	12.2473	9.94686	21.098	20.929	15.4469	0.00022688	1.01239	up
Os01g0605500	16	23	9	1	2	2	2.48391	3.96743	1.4439	0.16355	0.258383	0.24715	0.000268053	-2.83832	down
Os01g0605700	31	29	30	72	82	104	4.81257	5.00241	4.813	11.7756	10.5937	12.8518	5.97043e-06	1.42173	up
Os01g0606000	34	49	48	136	163	174	5.2783	8.45234	7.70079	22.2428	21.0582	21.502	2.55113e-10	1.75045	up
Os01g0606133	17	15	19	34	39	47	2.63915	2.58745	3.04823	5.5607	5.03846	5.80802	0.0061291	1.1301	up
Os01g0607000	60	71	73	1	5	5	9.31465	12.2473	11.7116	0.16355	0.645957	0.617874	2.54777e-15	-4.02066	down
Os01g0607900	85	85	76	3	3	4	13.1957	14.6622	12.1929	0.49065	0.387574	0.494299	1.32427e-18	-4.39011	down
Os01g0608000	64	40	60	12	17	20	9.93562	6.89987	9.62599	1.9626	2.19625	2.4715	7.56378e-06	-1.74756	down
Os01g0608101	814	692	785	215	229	242	126.369	119.368	125.94	35.1633	29.5848	29.9051	5.26294e-24	-1.78145	down
Os01g0609300	406	313	486	1590	1966	2069	63.0291	53.9915	77.9705	260.045	253.99	255.676	8.12554e-30	2.14569	up
Os01g0610800	50	36	31	7	8	3	7.7622	6.20988	4.97343	1.14485	1.03353	0.370725	7.2679e-07	-2.5788	down
Os01g0611000	176	131	139	29	48	40	27.323	22.5971	22.3002	4.74295	6.20118	4.94299	3.67545e-13	-1.96883	down
Os01g0612500	18	16	17	31	42	63	2.79439	2.75995	2.72736	5.07005	5.42604	7.78522	0.00242135	1.2854	up
Os01g0614900	106	92	90	173	209	262	16.4559	15.8697	14.439	28.2942	27.001	32.3766	4.84256e-06	1.07839	up
Os01g0615050	378	253	285	1984	2402	3100	58.6823	43.6417	45.7235	324.483	310.318	383.082	3.23619e-46	2.93652	up
Os01g0615100	1042	760	909	19511	23303	31162	161.764	131.098	145.834	3191.03	3010.55	3850.84	2.9039e-134	4.66361	up
Os01g0616300	18	12	22	2	6	3	2.79439	2.06996	3.52953	0.3271	0.775148	0.370725	0.00185932	-2.08253	down
Os01g0616366	18	13	21	2	5	1	2.79439	2.24246	3.3691	0.3271	0.645957	0.123575	0.00051662	-2.44384	down
Os01g0616500	202	172	211	38	133	58	31.3593	29.6694	33.8514	6.2149	17.1824	7.16734	0.000145058	-1.41953	down
Os01g0617800	69	45	58	124	128	128	10.7118	7.76236	9.30512	20.2802	16.5365	15.8176	0.000114976	1.07948	up
Os01g0617900	589	609	681	51	151	89	91.4388	105.051	109.255	8.34106	19.5079	10.9982	3.18556e-21	-2.74429	down
Os01g0618100	764	813	880	288	386	404	118.606	140.24	141.181	47.1024	49.8679	49.9242	1.43526e-12	-1.25449	down
Os01g0618200	97	160	99	27	38	66	15.0587	27.5995	15.8829	4.41585	4.90927	8.15594	0.000132092	-1.49815	down
Os01g0619000	131	122	117	245	291	292	20.337	21.0446	18.7707	40.0698	37.5947	36.0839	1.18768e-07	1.08873	up
Os01g0619900	1434	307	1492	260	304	386	222.62	52.9565	239.366	42.523	39.2742	47.6999	0.000133722	-1.72129	down
Os01g0620900	9	11	11	0	2	2	1.3972	1.89746	1.76476	0	0.258383	0.24715	0.00340895	-2.49316	down
Os01g0621300	163	195	186	53	86	85	25.3048	33.6369	29.8406	8.66816	11.1105	10.5039	1.11642e-07	-1.3471	down
Os01g0621900	209	221	252	438	463	547	32.446	38.1218	40.4292	71.6349	59.8156	67.5954	1.05692e-06	1.01639	up
Os01g0622066	8	13	10	0	1	0	1.24195	2.24246	1.60433	0	0.129191	0	0.000298955	-3.45614	down
Os01g0622300	334	272	344	83	104	109	51.8515	46.9191	55.189	13.5747	13.4359	13.4697	1.52622e-17	-1.72946	down
Os01g0622901	23	20	25	1	8	9	3.57061	3.44994	4.01083	0.16355	1.03353	1.11217	0.00200472	-1.86286	down
Os01g0625200	99	105	80	30	37	57	15.3692	18.1122	12.8347	4.9065	4.78008	7.04377	0.000169705	-1.24777	down
Os01g0625900	17	16	20	2	2	1	2.63915	2.75995	3.20866	0.3271	0.258383	0.123575	4.25083e-05	-2.99051	down
Os01g0629600	13	13	12	1	2	1	2.01817	2.24246	1.9252	0.16355	0.258383	0.123575	0.000584539	-2.76625	down
Os01g0629750	214	268	226	6	22	4	33.2222	46.2291	36.2579	0.981301	2.84221	0.494299	3.57129e-26	-4.37619	down
Os01g0630300	18	41	21	1	4	0	2.79439	7.07237	3.3691	0.16355	0.516765	0	2.52422e-06	-3.50192	down
Os01g0631400	82	78	77	6	15	6	12.73	13.4548	12.3534	0.981301	1.93787	0.741449	4.35277e-14	-3.08662	down
Os01g0631500	27	13	12	3	4	5	4.19159	2.24246	1.9252	0.49065	0.516765	0.617874	0.00376124	-1.95516	down
Os01g0631700	288	284	273	50	94	90	44.7103	48.9891	43.7983	8.17751	12.144	11.1217	2.09726e-16	-1.91684	down
Os01g0633400	9	11	6	45	39	29	1.3972	1.89746	0.962599	7.35975	5.03846	3.58367	0.000125189	1.96056	up
Os01g0634900	45	36	40	3	10	12	6.98598	6.20988	6.41733	0.49065	1.29191	1.4829	2.5784e-06	-2.24372	down
Os01g0635200	164	138	131	19	18	19	25.46	23.8046	21.0167	3.10745	2.32544	2.34792	1.15708e-21	-2.94177	down
Os01g0635550	27	127	35	15	18	10	4.19159	21.9071	5.61516	2.45325	2.32544	1.23575	0.000994778	-2.04741	down
Os01g0637600	60	350	163	5	2	10	9.31465	60.3739	26.1506	0.817751	0.258383	1.23575	4.35613e-07	-4.19688	down
Os01g0639900	11520	11882	11981	4224	5051	3633	1788.41	2049.61	1922.15	690.836	652.545	448.947	3.46037e-13	-1.49506	down
Os01g0640700	119	114	127	41	49	49	18.474	19.6646	20.375	6.70555	6.33037	6.05517	6.77771e-08	-1.41616	down
Os01g0642100	7	4	2	25	37	27	1.08671	0.689987	0.320866	4.08875	4.78008	3.33652	1.50462e-05	2.49945	up
Os01g0644000	455	372	432	3716	4464	5703	70.6361	64.1688	69.3071	607.752	576.71	704.747	6.04445e-81	3.37002	up
Os01g0644200	8	7	8	310	409	301	1.24195	1.20748	1.28347	50.7005	52.8393	37.196	9.47204e-48	5.23374	up
Os01g0644600	332	289	306	6	8	14	51.541	49.8516	49.0925	0.981301	1.03353	1.73005	1.55452e-50	-4.97927	down
Os01g0645000	33	51	42	8	21	7	5.12306	8.79734	6.73819	1.3084	2.71302	0.865024	0.000330592	-1.80185	down
Os01g0646000	19	13	24	32	58	46	2.94964	2.24246	3.8504	5.2336	7.4931	5.68444	0.00515428	1.16242	up
Os01g0646300	9	12	18	2	0	1	1.3972	2.06996	2.8878	0.3271	0	0.123575	0.000450023	-2.98653	down
Os01g0647100	33	36	25	42	83	89	5.12306	6.20988	4.01083	6.8691	10.7229	10.9982	0.00475223	1.05614	up
Os01g0647200	5443	4969	5131	2163	2510	3130	844.994	857.137	823.183	353.759	324.27	386.789	5.38184e-10	-1.05487	down
Os01g0648000	39	23	21	9	7	5	6.05452	3.96743	3.3691	1.47195	0.904339	0.617874	0.000739515	-1.8802	down
Os01g0649900	95	92	92	38	64	39	14.7482	15.8697	14.7599	6.2149	8.26824	4.81942	0.000726375	-1.03861	down
Os01g0650000	123	129	148	39	80	30	19.095	22.2521	23.7441	6.37845	10.3353	3.70725	5.35571e-05	-1.46329	down
Os01g0651400	14	10	9	0	3	1	2.17342	1.72497	1.4439	0	0.387574	0.123575	0.00269451	-2.55788	down
Os01g0651932	113	87	113	21	41	45	17.5426	15.0072	18.1289	3.43455	5.29684	5.56087	2.001e-07	-1.5968	down
Os01g0652100	87	192	112	6	6	8	13.5062	33.1194	17.9685	0.981301	0.775148	0.988599	3.39595e-18	-4.13472	down
Os01g0652600	509	415	422	825	1031	1265	79.0192	71.5862	67.7028	134.929	133.196	156.322	1.83466e-09	1.13431	up
Os01g0652800	162	130	148	44	54	44	25.1495	22.4246	23.7441	7.1962	6.97633	5.43729	8.61012e-11	-1.66568	down
Os01g0654200	271	238	297	87	145	144	42.0711	41.0542	47.6487	14.2289	18.7327	17.7948	1.01743e-07	-1.16755	down
Os01g0654400	30	23	21	160	294	300	4.65732	3.96743	3.3691	26.168	37.9822	37.0725	5.74684e-27	3.19067	up
Os01g0654800	18	16	15	2	4	6	2.79439	2.75995	2.4065	0.3271	0.516765	0.741449	0.00351757	-1.91254	down
Os01g0655500	438	325	419	170	189	232	67.9969	56.0615	67.2215	27.8035	24.4172	28.6694	4.7154e-07	-1.04799	down
Os01g0656200	162	127	128	601	756	865	25.1495	21.9071	20.5354	98.2936	97.6686	106.892	8.22658e-34	2.32573	up
Os01g0656300	33	30	28	8	11	1	5.12306	5.1749	4.49213	1.3084	1.4211	0.123575	0.000484711	-2.06262	down
Os01g0658500	388	329	368	108	164	169	60.2347	56.7514	59.0394	17.6634	21.1874	20.8841	2.59167e-12	-1.363	down
Os01g0658700	59	44	46	21	20	20	9.1594	7.58986	7.37993	3.43455	2.58383	2.4715	0.000658989	-1.29892	down
Os01g0658900	41	49	43	246	310	331	6.36501	8.45234	6.89863	40.2333	40.0493	40.9033	8.13856e-29	2.63017	up
Os01g0660800	30	16	9	2	2	2	4.65732	2.75995	1.4439	0.3271	0.258383	0.24715	0.00022386	-2.78572	down
Os01g0660900	66	159	121	20	31	37	10.2461	27.427	19.4124	3.271	4.00493	4.57227	1.15501e-06	-2.00219	down
Os01g0661500	301	333	329	1615	1782	2345	46.7285	57.4414	52.7825	264.133	230.219	289.783	2.32099e-36	2.48316	up
Os01g0661601	63	59	72	8	13	14	9.78038	10.1773	11.5512	1.3084	1.67949	1.73005	1.73795e-10	-2.45834	down
Os01g0662600	2731	2294	2593	510	856	783	423.972	395.708	416.003	83.4106	110.588	96.7591	7.61468e-30	-1.89491	down
Os01g0662700	332	370	339	70	174	144	51.541	63.8238	54.3868	11.4485	22.4793	17.7948	4.85816e-08	-1.50707	down
Os01g0663051	13	7	7	0	3	0	2.01817	1.20748	1.12303	0	0.387574	0	0.00792483	-2.49308	down
Os01g0663300	109	95	91	18	24	19	16.9216	16.3872	14.5994	2.9439	3.10059	2.34792	6.43183e-13	-2.28587	down
Os01g0664500	437	416	393	1433	1648	2112	67.8417	71.7587	63.0502	234.367	212.907	260.99	3.02731e-26	1.97375	up
Os01g0666200	123	124	133	13	38	21	19.095	21.3896	21.3376	2.12615	4.90927	2.59507	3.93791e-13	-2.42974	down
Os01g0666500	93	82	85	14	70	10	14.4377	14.1447	13.6368	2.2897	9.04339	1.23575	0.00984913	-1.48255	down
Os01g0667100	62	66	87	23	22	21	9.62513	11.3848	13.9577	3.76165	2.84221	2.59507	1.49082e-06	-1.70944	down
Os01g0667900	187	204	201	49	57	57	29.0306	35.1893	32.2471	8.01396	7.36391	7.04377	3.27679e-15	-1.90244	down
Os01g0668100	84	68	67	15	33	17	13.0405	11.7298	10.749	2.45325	4.26331	2.10077	1.2614e-06	-1.77808	down
Os01g0673500	118	149	134	34	49	56	18.3188	25.702	21.498	5.5607	6.33037	6.92019	2.91614e-08	-1.58352	down
Os01g0678600	1436	1474	1480	508	723	144	222.931	254.26	237.441	83.0835	93.4053	17.7948	0.000353858	-1.64177	down
Os01g0678700	113	108	113	42	82	22	17.5426	18.6297	18.1289	6.8691	10.5937	2.71865	0.00430409	-1.22003	down
Os01g0679000	52	74	56	115	164	198	8.07269	12.7648	8.98426	18.8083	21.1874	24.4678	1.44976e-05	1.27564	up
Os01g0680900	204	178	221	67	92	112	31.6698	30.7044	35.4557	10.9579	11.8856	13.8404	2.52493e-07	-1.21251	down
Os01g0681800	31	29	27	3	12	2	4.81257	5.00241	4.3317	0.49065	1.5503	0.24715	0.00015606	-2.25296	down
Os01g0685900	102	86	119	5	13	5	15.8349	14.8347	19.0915	0.817751	1.67949	0.617874	5.02721e-19	-3.65682	down
Os01g0686700	0	4	2	11	17	21	0	0.689987	0.320866	1.79905	2.19625	2.59507	0.00104112	2.50762	up
Os01g0687500	84	109	99	25	63	22	13.0405	18.8022	15.8829	4.08875	8.13905	2.71865	0.000378565	-1.45385	down
Os01g0689000	21	17	22	2	3	4	3.26013	2.93245	3.52953	0.3271	0.387574	0.494299	8.92781e-05	-2.53076	down
Os01g0690600	8	11	20	45	47	44	1.24195	1.89746	3.20866	7.35975	6.07199	5.43729	0.000237256	1.67226	up
Os01g0691100	48	51	46	0	0	2	7.45172	8.79734	7.37993	0	0	0.24715	2.04189e-12	-5.14821	down
Os01g0692000	16	12	19	46	108	32	2.48391	2.06996	3.04823	7.52331	13.9527	3.95439	0.000353795	1.79939	up
Os01g0692050	5	3	4	21	16	19	0.77622	0.51749	0.641733	3.43455	2.06706	2.34792	0.0020316	1.9852	up
Os01g0692100	65	52	65	225	286	333	10.0909	8.96983	10.4282	36.7988	36.9487	41.1504	9.3437e-21	2.11967	up
Os01g0692300	61	67	68	17	21	23	9.46989	11.5573	10.9095	2.78035	2.71302	2.84222	8.59602e-07	-1.70891	down
Os01g0693300	47	58	61	160	185	228	7.29647	10.0048	9.78642	26.168	23.9004	28.1751	8.26847e-11	1.69058	up
Os01g0693900	128	133	125	24	35	23	19.8712	22.9421	20.0541	3.9252	4.5217	2.84222	2.23951e-14	-2.25942	down
Os01g0694400	50	62	68	4	9	7	7.7622	10.6948	10.9095	0.6542	1.16272	0.865024	9.24648e-12	-3.09414	down
Os01g0695100	597	565	635	1335	1496	1692	92.6807	97.4607	101.875	218.339	193.27	209.089	2.44376e-14	1.26277	up
Os01g0695200	20	10	14	60	73	72	3.10488	1.72497	2.24606	9.81301	9.43097	8.89739	2.27288e-08	2.09546	up
Os01g0695800	62	67	66	137	144	192	9.62513	11.5573	10.5886	22.4064	18.6036	23.7264	6.99047e-06	1.19426	up
Os01g0697100	39	31	37	5	5	4	6.05452	5.3474	5.93603	0.817751	0.645957	0.494299	9.08432e-08	-2.79723	down
Os01g0698000	62	59	71	24	36	33	9.62513	10.1773	11.3908	3.9252	4.65089	4.07797	0.000862221	-1.09357	down
Os01g0699400	1	7	1	27	39	39	0.155244	1.20748	0.160433	4.41585	5.03846	4.81942	5.80436e-07	3.11617	up
Os01g0699600	9	2	1	46	72	73	1.3972	0.344994	0.160433	7.52331	9.30178	9.02096	7.22004e-12	3.64679	up
Os01g0700900	7	5	6	14	39	43	1.08671	0.862484	0.962599	2.2897	5.03846	5.31372	0.000172952	2.1408	up
Os01g0701900	30	30	31	89	115	110	4.65732	5.1749	4.97343	14.556	14.857	13.5932	4.99532e-09	1.68723	up
Os01g0702500	0	1	1	40	37	62	0	0.172497	0.160433	6.542	4.78008	7.66164	3.70406e-11	4.9441	up
Os01g0703400	435	351	459	757	924	953	67.5312	60.5464	73.6388	123.807	119.373	117.767	2.69477e-09	1.01445	up
Os01g0705200	29	44	44	439	532	614	4.50208	7.58986	7.05906	71.7985	68.7298	75.875	5.23241e-48	3.63105	up
Os01g0706850	12	7	11	1	1	3	1.86293	1.20748	1.76476	0.16355	0.129191	0.370725	0.00859094	-2.19965	down
Os01g0706900	11	12	9	0	2	1	1.70769	2.06996	1.4439	0	0.258383	0.123575	0.00136356	-2.79235	down
Os01g0709500	428	360	548	120	233	159	66.4445	62.0988	87.9174	19.626	30.1016	19.6484	1.1377e-08	-1.44344	down
Os01g0709750	69	39	88	29	31	38	10.7118	6.72738	14.1181	4.74295	4.00493	4.69584	0.00971953	-1.01611	down
Os01g0710700	611	586	683	316	359	211	94.8541	101.083	109.576	51.6818	46.3797	26.0743	5.14569e-05	-1.1102	down
Os01g0711000	159	155	169	314	334	468	24.6838	26.737	27.1132	51.3547	43.1499	57.833	7.25677e-07	1.12967	up
Os01g0712501	51	33	49	186	231	264	7.91745	5.69239	7.86123	30.4203	29.8432	32.6238	2.32806e-19	2.2602	up
Os01g0714600	85	72	77	277	318	432	13.1957	12.4198	12.3534	45.3034	41.0828	53.3843	2.23954e-18	2.04023	up
Os01g0716200	372	317	328	89	114	136	57.7508	54.6815	52.6221	14.556	14.7278	16.8062	1.33249e-15	-1.63963	down
Os01g0716500	114	100	94	369	509	168	17.6978	17.2497	15.0807	60.35	65.7584	20.7606	2.02418e-05	1.66117	up
Os01g0717000	340	309	322	553	858	817	52.783	53.3015	51.6595	90.4432	110.846	100.961	1.88218e-10	1.11093	up
Os01g0717400	173	161	144	37	73	47	26.8572	27.772	23.1024	6.05135	9.43097	5.80802	2.84248e-09	-1.66071	down
Os01g0717700	252	241	231	51	51	53	39.1215	41.5717	37.0601	8.34106	6.58876	6.54947	2.4711e-21	-2.2526	down
Os01g0718000	63	64	52	8	33	8	9.78038	11.0398	8.34252	1.3084	4.26331	0.988599	0.0002055	-1.87128	down
Os01g0718500	39	33	31	176	236	267	6.05452	5.69239	4.97343	28.7848	30.4892	32.9945	2.73774e-24	2.60674	up
Os01g0719000	25	27	32	59	66	69	3.8811	4.65741	5.13386	9.64946	8.52663	8.52666	0.000968079	1.11892	up
Os01g0719100	1056	938	1330	2796	3590	2172	163.938	161.802	213.376	457.286	463.797	268.405	3.13415e-07	1.29742	up
Os01g0719125	20	4	23	42	75	87	3.10488	0.689987	3.68996	6.8691	9.68935	10.751	7.00512e-05	1.94187	up
Os01g0719150	4	1	5	23	32	23	0.620976	0.172497	0.802166	3.76165	4.13412	2.84222	2.05532e-05	2.64356	up
Os01g0719300	22	41	16	49	69	79	3.41537	7.07237	2.56693	8.01396	8.9142	9.76241	0.00745332	1.17179	up
Os01g0719600	98	80	89	22	38	53	15.2139	13.7997	14.2786	3.5981	4.90927	6.54947	8.43507e-05	-1.29507	down
Os01g0720500	3966	3937	3753	52	214	69	615.698	679.12	602.106	8.50461	27.6469	8.52666	1.25716e-41	-5.06665	down
Os01g0721200	4	3	14	39	40	56	0.620976	0.51749	2.24606	6.37845	5.16765	6.92019	4.98411e-06	2.45686	up
Os01g0721300	7	8	6	22	26	32	1.08671	1.37997	0.962599	3.5981	3.35897	3.95439	0.000954829	1.74596	up
Os01g0721400	5	9	6	22	23	26	0.77622	1.55247	0.962599	3.5981	2.9714	3.21295	0.00323967	1.64278	up
Os01g0723600	43	42	18	63	76	95	6.6755	7.24487	2.8878	10.3037	9.81854	11.7396	0.00792049	1.07032	up
Os01g0725000	172	156	144	13	14	11	26.702	26.9095	23.1024	2.12615	1.80868	1.35932	9.91692e-28	-3.60023	down
Os01g0726001	93	93	93	19	18	27	14.4377	16.0422	14.9203	3.10745	2.32544	3.33652	4.95349e-11	-2.13717	down
Os01g0726100	13	16	14	0	2	0	2.01817	2.75995	2.24606	0	0.258383	0	5.37299e-05	-3.49689	down
Os01g0727100	66	44	59	5	14	6	10.2461	7.58986	9.46556	0.817751	1.80868	0.741449	2.21336e-09	-2.69835	down
Os01g0727600	8	9	4	52	42	59	1.24195	1.55247	0.641733	8.50461	5.42604	7.29092	3.71395e-08	2.66028	up
Os01g0728100	279	338	301	18	25	34	43.3131	58.3039	48.2904	2.9439	3.22978	4.20154	4.58354e-37	-3.58908	down
Os01g0729500	111	138	117	7	9	0	17.2321	23.8046	18.7707	1.14485	1.16272	0	3.05961e-20	-4.32532	down
Os01g0730800	75	117	48	40	35	35	11.6433	20.1821	7.70079	6.542	4.5217	4.32512	0.00923153	-1.14396	down
Os01g0731100	6	4	2	18	22	13	0.931465	0.689987	0.320866	2.9439	2.84221	1.60647	0.00493119	1.88369	up
Os01g0732000	416	372	416	225	265	95	64.5815	64.1688	66.7402	36.7988	34.2357	11.7396	0.00665927	-1.04273	down
Os01g0732801	14	8	12	61	77	74	2.17342	1.37997	1.9252	9.97656	9.94773	9.14454	7.27605e-11	2.49338	up
Os01g0733200	69	63	43	24	31	31	10.7118	10.8673	6.89863	3.9252	4.00493	3.83082	0.00404342	-1.06597	down
Os01g0733500	203	211	179	48	78	93	31.5146	36.3968	28.7175	7.85041	10.0769	11.4925	9.5937e-09	-1.50291	down
Os01g0734000	30	23	21	68	117	82	4.65732	3.96743	3.3691	11.1214	15.1154	10.1331	2.72217e-07	1.73082	up
Os01g0734600	50	36	42	20	22	8	7.7622	6.20988	6.73819	3.271	2.84221	0.988599	0.00490357	-1.32936	down
Os01g0735500	31	31	40	73	76	74	4.81257	5.3474	6.41733	11.9392	9.81854	9.14454	0.00133791	1.05155	up
Os01g0736551	55	48	59	6	30	4	8.53843	8.27985	9.46556	0.981301	3.87574	0.494299	0.000601871	-1.97496	down
Os01g0737900	27	19	18	63	53	98	4.19159	3.27744	2.8878	10.3037	6.84714	12.1103	4.23363e-05	1.62825	up
Os01g0738000	276	221	231	12	21	13	42.8474	38.1218	37.0601	1.9626	2.71302	1.60647	1.90366e-39	-3.96407	down
Os01g0738300	78	50	74	15	29	25	12.109	8.62484	11.8721	2.45325	3.74655	3.08937	1.04892e-05	-1.57785	down
Os01g0738400	0	0	0	10	10	12	0	0	0	1.6355	1.29191	1.4829	9.14334e-05	3.96147	up
Os01g0738600	38	46	65	137	130	139	5.89928	7.93485	10.4282	22.4064	16.7949	17.1769	1.13427e-05	1.36819	up
Os01g0738900	29	37	30	6	14	13	4.50208	6.38238	4.813	0.981301	1.80868	1.60647	0.00125254	-1.55543	down
Os01g0740300	89	43	106	176	282	394	13.8167	7.41736	17.0059	28.7848	36.432	48.6885	7.70582e-07	1.71766	up
Os01g0740350	12	7	10	0	2	0	1.86293	1.20748	1.60433	0	0.258383	0	0.00161354	-2.93807	down
Os01g0740700	16	18	12	30	51	55	2.48391	3.10494	1.9252	4.9065	6.58876	6.79662	0.000825757	1.41813	up
Os01g0741200	44	32	36	5	15	16	6.83074	5.5199	5.77559	0.817751	1.93787	1.9772	0.000404483	-1.64794	down
Os01g0741900	681	437	552	1828	1908	2830	105.721	75.3811	88.5591	298.97	246.497	349.717	1.74316e-16	1.89598	up
Os01g0743500	11	12	16	223	295	264	1.70769	2.06996	2.56693	36.4717	38.1114	32.6238	6.88751e-42	4.16152	up
Os01g0743800	212	207	211	84	104	125	32.9117	35.7068	33.8514	13.7382	13.4359	15.4469	1.73071e-06	-1.06929	down
Os01g0744000	177	159	195	55	82	75	27.4782	27.427	31.2845	8.99526	10.5937	9.26811	3.12327e-09	-1.37966	down
Os01g0745400	71	65	57	2	13	3	11.0223	11.2123	9.14469	0.3271	1.67949	0.370725	3.67125e-11	-3.30966	down
Os01g0745700	34	34	31	1	8	6	5.2783	5.86489	4.97343	0.16355	1.03353	0.741449	1.89911e-06	-2.62421	down
Os01g0746700	12	21	14	4	6	3	1.86293	3.62243	2.24606	0.6542	0.775148	0.370725	0.00981417	-1.74345	down
Os01g0747300	306	250	288	41	97	47	47.5047	43.1242	46.2048	6.70555	12.5316	5.80802	2.77646e-14	-2.231	down
Os01g0747400	39	51	56	113	109	110	6.05452	8.79734	8.98426	18.4812	14.0819	13.5932	0.000347467	1.10976	up
Os01g0748000	25	17	11	6	5	4	3.8811	2.93245	1.76476	0.981301	0.645957	0.494299	0.00923297	-1.69509	down
Os01g0748300	10	16	13	0	0	0	1.55244	2.75995	2.08563	0	0	0	1.29071e-05	-4.29703	down
Os01g0750100	201	170	152	17	32	23	31.2041	29.3245	24.3858	2.78035	4.13412	2.84222	1.72725e-22	-2.87791	down
Os01g0750300	218	215	210	69	74	97	33.8432	37.0868	33.691	11.285	9.56016	11.9868	3.98078e-10	-1.47029	down
Os01g0751600	41	42	26	4	6	13	6.36501	7.24487	4.17126	0.6542	0.775148	1.60647	3.41194e-05	-2.18963	down
Os01g0752100	43	36	46	18	21	19	6.6755	6.20988	7.37993	2.9439	2.71302	2.34792	0.00409315	-1.1303	down
Os01g0752400	198	170	210	401	440	579	30.7383	29.3245	33.691	65.5836	56.8442	71.5498	6.1036e-09	1.22252	up
Os01g0752500	4	2	3	17	33	31	0.620976	0.344994	0.4813	2.78035	4.26331	3.83082	6.9126e-06	2.79839	up
Os01g0753150	4	14	4	31	34	37	0.620976	2.41496	0.641733	5.07005	4.3925	4.57227	0.000472864	1.97725	up
Os01g0753800	202	221	232	23	30	29	31.3593	38.1218	37.2205	3.76165	3.87574	3.58367	1.03707e-29	-3.01787	down
Os01g0754100	647	584	653	269	446	105	100.443	100.738	104.763	43.995	57.6193	12.9754	0.00514021	-1.20878	down
Os01g0755700	11	10	13	29	52	45	1.70769	1.72497	2.08563	4.74295	6.71795	5.56087	7.42746e-05	1.73321	up
Os01g0756200	46	60	44	14	16	17	7.14123	10.3498	7.05906	2.2897	2.06706	2.10077	3.21425e-05	-1.6862	down
Os01g0756300	50	53	54	15	21	11	7.7622	9.14233	8.66339	2.45325	2.71302	1.35932	1.32211e-05	-1.74277	down
Os01g0756400	265	236	286	57	73	100	41.1397	40.7092	45.8839	9.32236	9.43097	12.3575	1.23159e-14	-1.82413	down
Os01g0756600	566	518	601	197	226	283	87.8682	89.3533	96.4203	32.2194	29.1972	34.9717	6.04088e-12	-1.31004	down
Os01g0756900	29	23	23	4	2	4	4.50208	3.96743	3.68996	0.6542	0.258383	0.494299	9.32949e-06	-2.69716	down
Os01g0757400	159	178	180	54	87	69	24.6838	30.7044	28.878	8.83171	11.2396	8.52666	4.95166e-08	-1.36046	down
Os01g0757600	88	106	116	17	42	6	13.6615	18.2847	18.6102	2.78035	5.42604	0.741449	9.19715e-06	-2.21132	down
Os01g0757900	16	25	23	70	59	61	2.48391	4.31242	3.68996	11.4485	7.62229	7.53807	0.000184526	1.47222	up
Os01g0758500	28	26	31	7	1	5	4.34683	4.48492	4.97343	1.14485	0.129191	0.617874	2.72266e-05	-2.5076	down
Os01g0758900	76	65	70	17	22	28	11.7986	11.2123	11.2303	2.78035	2.84221	3.4601	5.51148e-07	-1.68291	down
Os01g0759400	34	32	31	14	17	10	5.2783	5.5199	4.97343	2.2897	2.19625	1.23575	0.00661404	-1.24528	down
Os01g0759900	109	100	113	26	22	21	16.9216	17.2497	18.1289	4.2523	2.84221	2.59507	1.56839e-12	-2.2207	down
Os01g0760000	280	193	233	607	742	868	43.4683	33.2919	37.3809	99.2749	95.86	107.263	7.40148e-16	1.57497	up
Os01g0762500	1	0	4	7	17	18	0.155244	0	0.641733	1.14485	2.19625	2.22435	0.00287486	2.47058	up
Os01g0762900	120	125	119	12	69	7	18.6293	21.5621	19.0915	1.9626	8.9142	0.865024	0.000672175	-2.01516	down
Os01g0763200	91	120	90	6	17	20	14.1272	20.6996	14.439	0.981301	2.19625	2.4715	5.72463e-13	-2.80956	down
Os01g0763750	350	260	334	519	616	867	54.3354	44.8492	53.5847	84.8825	79.5819	107.139	7.74107e-06	1.00669	up
Os01g0765000	39	33	47	6	9	9	6.05452	5.69239	7.54036	0.981301	1.16272	1.11217	1.07297e-06	-2.26267	down
Os01g0765500	57	54	63	4	7	6	8.84891	9.31483	10.1073	0.6542	0.904339	0.741449	1.13624e-12	-3.25545	down
Os01g0765600	68	53	48	11	20	11	10.5566	9.14233	7.70079	1.79905	2.58383	1.35932	7.41117e-07	-2.00447	down
Os01g0767600	147	139	163	384	484	546	22.8209	23.9771	26.1506	62.8032	62.5286	67.4719	1.62408e-16	1.57249	up
Os01g0769200	42	56	45	15	19	19	6.52025	9.65982	7.21949	2.45325	2.45464	2.34792	0.000261348	-1.45754	down
Os01g0769700	215	182	172	46	78	67	33.3775	31.3944	27.5945	7.52331	10.0769	8.27951	2.80732e-11	-1.63066	down
Os01g0770400	118	98	115	184	255	271	18.3188	16.9047	18.4498	30.0932	32.9438	33.4888	1.73539e-06	1.01929	up
Os01g0771300	59	55	50	10	12	8	9.1594	9.48732	8.02166	1.6355	1.5503	0.988599	5.99253e-09	-2.4146	down
Os01g0772400	16	6	9	43	62	74	2.48391	1.03498	1.4439	7.03265	8.00986	9.14454	5.7273e-08	2.35554	up
Os01g0773700	14715	13446	13152	764	3749	761	2284.42	2319.39	2110.02	124.952	484.338	94.0405	0.000146674	-2.72859	down
Os01g0775100	179	93	253	413	519	667	27.7887	16.0422	40.5896	67.5462	67.0503	82.4244	3.6933e-06	1.51504	up
Os01g0777300	26	17	26	1	8	4	4.03635	2.93245	4.17126	0.16355	1.03353	0.494299	0.000272267	-2.27812	down
Os01g0780900	223	154	121	289	442	554	34.6194	26.5645	19.4124	47.266	57.1026	68.4605	1.23248e-05	1.26172	up
Os01g0781000	127	169	151	52	60	88	19.716	29.152	24.2254	8.50461	7.75148	10.8746	4.25038e-05	-1.21786	down
Os01g0783200	174	146	174	487	620	726	27.0125	25.1845	27.9154	79.6489	80.0986	89.7153	5.86574e-22	1.80765	up
Os01g0783500	81	69	65	232	299	349	12.5748	11.9023	10.4282	37.9436	38.6282	43.1276	8.513e-18	1.93846	up
Os01g0784700	32	32	42	16	12	6	4.96781	5.5199	6.73819	2.6168	1.5503	0.741449	0.0018013	-1.57852	down
Os01g0785300	121	120	156	6	38	9	18.7845	20.6996	25.0276	0.981301	4.90927	1.11217	2.1277e-09	-2.86577	down
Os01g0785900	10	10	11	0	3	2	1.55244	1.72497	1.76476	0	0.387574	0.24715	0.00649823	-2.27235	down
Os01g0786500	80	75	91	14	13	10	12.4195	12.9373	14.5994	2.2897	1.67949	1.23575	2.84565e-13	-2.69799	down
Os01g0787600	169	215	201	72	94	106	26.2363	37.0868	32.2471	11.7756	12.144	13.0989	3.93079e-06	-1.16803	down
Os01g0788200	126	90	93	225	267	307	19.5608	15.5247	14.9203	36.7988	34.4941	37.9375	1.46091e-08	1.29377	up
Os01g0788800	11	14	28	49	75	67	1.70769	2.41496	4.49213	8.01396	9.68935	8.27951	3.63933e-05	1.70946	up
Os01g0791033	4	2	3	12	30	28	0.620976	0.344994	0.4813	1.9626	3.87574	3.4601	9.22525e-05	2.57054	up
Os01g0793800	15	18	17	60	81	80	2.32866	3.10494	2.72736	9.81301	10.4645	9.88599	8.60489e-09	2.01385	up
Os01g0794400	26	22	36	317	298	383	4.03635	3.79493	5.77559	51.8454	38.499	47.3292	2.16218e-34	3.4549	up
Os01g0794500	1028	850	896	2010	2368	2909	159.591	146.622	143.748	328.736	305.925	359.479	2.50316e-14	1.31878	up
Os01g0795200	132	106	130	336	362	461	20.4922	18.2847	20.8563	54.9528	46.7673	56.968	1.56923e-13	1.57966	up
Os01g0795400	46	39	54	228	284	423	7.14123	6.72738	8.66339	37.2894	36.6903	52.2722	2.02837e-21	2.62736	up
Os01g0795700	107	87	93	233	335	172	16.6111	15.0072	14.9203	38.1072	43.2791	21.2549	2.11246e-05	1.28445	up
Os01g0795766	21	19	14	37	56	36	3.26013	3.27744	2.24606	6.05135	7.23471	4.44869	0.00719048	1.14305	up
Os01g0796400	336	277	330	848	1040	496	52.162	47.7816	52.9429	138.69	134.359	61.2931	4.25253e-05	1.27216	up
Os01g0797600	90	80	114	215	261	312	13.972	13.7997	18.2894	35.1633	33.7189	38.5554	2.87312e-09	1.38944	up
Os01g0799500	342	342	363	27	27	36	53.0935	58.9939	58.2372	4.41585	3.48817	4.44869	2.33202e-46	-3.5524	down
Os01g0800300	197	158	199	497	704	840	30.5831	27.2545	31.9262	81.2844	90.9507	103.803	7.75755e-19	1.78846	up
Os01g0800500	21	18	10	52	70	67	3.26013	3.10494	1.60433	8.50461	9.04339	8.27951	2.82816e-06	1.8143	up
Os01g0800900	9	7	10	0	0	0	1.3972	1.20748	1.60433	0	0	0	0.000240977	-3.78292	down
Os01g0801100	85	68	79	150	170	235	13.1957	11.7298	12.6742	24.5325	21.9625	29.0401	4.67282e-06	1.17572	up
Os01g0801200	38	28	51	130	175	151	5.89928	4.82991	8.18209	21.2615	22.6085	18.6598	4.67666e-11	1.86757	up
Os01g0801500	16	9	14	1	2	0	2.48391	1.55247	2.24606	0.16355	0.258383	0	0.000343284	-3.02045	down
Os01g0802900	175	176	228	83	145	43	27.1677	30.3594	36.5788	13.5747	18.7327	5.31372	0.00595531	-1.12124	down
Os01g0803300	41	62	37	5	8	14	6.36501	10.6948	5.93603	0.817751	1.03353	1.73005	2.12988e-06	-2.33768	down
Os01g0805300	616	598	613	151	231	145	95.6304	103.153	98.3455	24.6961	29.8432	17.9184	4.40084e-17	-1.84325	down
Os01g0805600	133	143	125	13	12	9	20.6475	24.667	20.0541	2.12615	1.5503	1.11217	2.90138e-23	-3.51233	down
Os01g0806300	35	46	51	3	10	5	5.43354	7.93485	8.18209	0.49065	1.29191	0.617874	3.83438e-08	-2.78779	down
Os01g0809300	3521	3107	3488	1272	2022	517	546.614	535.948	559.591	208.036	261.225	63.8882	0.000559405	-1.41005	down
Os01g0810200	110	93	108	30	71	18	17.0769	16.0422	17.3268	4.9065	9.17258	2.22435	0.00127053	-1.40896	down
Os01g0812800	222	134	213	296	399	547	34.4642	23.1146	34.1723	48.4108	51.5473	67.5954	9.68396e-05	1.04106	up
Os01g0813000	120	102	132	30	75	31	18.6293	17.5947	21.1772	4.9065	9.68935	3.83082	8.14436e-05	-1.42644	down
Os01g0813700	81	80	93	22	23	19	12.5748	13.7997	14.9203	3.5981	2.9714	2.34792	1.39134e-09	-1.99598	down
Os01g0813800	106	135	132	33	59	53	16.4559	23.2871	21.1772	5.39715	7.62229	6.54947	1.08039e-06	-1.42521	down
Os01g0814100	445	807	596	5	3	10	69.0836	139.205	95.6182	0.817751	0.387574	1.23575	6.97878e-51	-6.44179	down
Os01g0814700	76	71	66	27	37	42	11.7986	12.2473	10.5886	4.41585	4.78008	5.19014	0.000858982	-1.05879	down
Os01g0817800	268	248	263	100	135	132	41.6054	42.7792	42.1939	16.355	17.4408	16.3119	8.86905e-09	-1.14602	down
Os01g0819100	65	57	57	5	15	18	10.0909	9.83232	9.14469	0.817751	1.93787	2.22435	5.54004e-08	-2.23992	down
Os01g0821900	36	39	31	9	19	8	5.58879	6.72738	4.97343	1.47195	2.45464	0.988599	0.00113667	-1.56133	down
Os01g0822900	478	399	471	88	280	68	74.2067	68.8262	75.564	14.3924	36.1736	8.40309	0.00010188	-1.66393	down
Os01g0823100	182	158	164	38	88	32	28.2544	27.2545	26.311	6.2149	11.3688	3.95439	1.39891e-06	-1.71019	down
Os01g0823500	12	18	18	3	6	2	1.86293	3.10494	2.8878	0.49065	0.775148	0.24715	0.00392812	-1.97457	down
Os01g0823600	121	101	130	531	553	694	18.7845	17.4222	20.8563	86.8451	71.4428	85.7609	2.83971e-27	2.25753	up
Os01g0823900	64	74	63	6	12	5	9.93562	12.7648	10.1073	0.981301	1.5503	0.617874	2.4254e-12	-3.06208	down
Os01g0824000	24	25	18	9	5	8	3.72586	4.31242	2.8878	1.47195	0.645957	0.988599	0.00657968	-1.54257	down
Os01g0824500	40	33	31	3	10	5	6.20976	5.69239	4.97343	0.49065	1.29191	0.617874	2.47491e-06	-2.45327	down
Os01g0825000	13	6	12	0	3	0	2.01817	1.03498	1.9252	0	0.387574	0	0.00341336	-2.67454	down
Os01g0825500	79	70	83	23	47	4	12.2643	12.0748	13.316	3.76165	6.07199	0.494299	0.00631196	-1.59177	down
Os01g0826000	69	59	69	283	309	351	10.7118	10.1773	11.0699	46.2847	39.9201	43.3748	4.65517e-23	2.17634	up
Os01g0826900	252	210	264	93	149	119	39.1215	36.2243	42.3544	15.2102	19.2495	14.7054	1.03341e-06	-1.06903	down
Os01g0827400	143	151	177	11	16	12	22.1999	26.047	28.3967	1.79905	2.06706	1.4829	3.23001e-27	-3.56848	down
Os01g0827700	44	39	34	13	11	16	6.83074	6.72738	5.45473	2.12615	1.4211	1.9772	0.000382267	-1.54297	down
Os01g0829100	16	17	21	1	1	1	2.48391	2.93245	3.3691	0.16355	0.129191	0.123575	8.31215e-06	-3.4987	down
Os01g0829600	13	15	16	1	4	1	2.01817	2.58745	2.56693	0.16355	0.516765	0.123575	0.000701942	-2.55223	down
Os01g0830500	71	70	82	235	279	168	11.0223	12.0748	13.1555	38.4343	36.0444	20.7606	1.79619e-07	1.53542	up
Os01g0832100	12	14	18	2	2	3	1.86293	2.41496	2.8878	0.3271	0.258383	0.370725	0.001048	-2.37933	down
Os01g0832200	247	255	272	45	178	78	38.3453	43.9867	43.6378	7.35975	22.9961	9.63884	0.000199536	-1.4392	down
Os01g0832300	145	111	142	34	52	60	22.5104	19.1471	22.7815	5.5607	6.71795	7.41449	3.02963e-08	-1.49592	down
Os01g0832600	2	1	3	14	18	9	0.310488	0.172497	0.4813	2.2897	2.32544	1.11217	0.00276624	2.32894	up
Os01g0833500	50	46	47	10	8	10	7.7622	7.93485	7.54036	1.6355	1.03353	1.23575	7.68304e-08	-2.30819	down
Os01g0834700	49	36	51	67	104	133	7.60696	6.20988	8.18209	10.9579	13.4359	16.4355	0.000897326	1.05807	up
Os01g0835500	105	120	95	30	43	32	16.3006	20.6996	15.2412	4.9065	5.55523	3.95439	6.89878e-08	-1.64827	down
Os01g0835700	16	13	17	3	7	2	2.48391	2.24246	2.72736	0.49065	0.904339	0.24715	0.00789473	-1.80754	down
Os01g0835900	854	811	818	372	423	334	132.578	139.895	131.234	60.8406	54.6479	41.274	5.28012e-09	-1.17935	down
Os01g0837200	37	40	47	12	9	8	5.74403	6.89987	7.54036	1.9626	1.16272	0.988599	7.4705e-06	-2.04457	down
Os01g0838200	7	29	15	0	2	0	1.08671	5.00241	2.4065	0	0.258383	0	5.45902e-05	-3.61228	down
Os01g0839200	18	17	25	2	6	8	2.79439	2.93245	4.01083	0.3271	0.775148	0.988599	0.00280298	-1.83334	down
Os01g0840100	39	42	41	166	184	166	6.05452	7.24487	6.57776	27.1493	23.7712	20.5134	5.2667e-14	1.99134	up
Os01g0841100	43	38	42	5	4	9	6.6755	6.55488	6.73819	0.817751	0.516765	1.11217	4.94379e-08	-2.67829	down
Os01g0841600	372	305	312	814	969	1206	57.7508	52.6115	50.0551	133.13	125.186	149.031	7.25539e-16	1.51633	up
Os01g0841700	61	45	47	78	105	153	9.46989	7.76236	7.54036	12.7569	13.5651	18.907	0.00113854	1.03562	up
Os01g0842400	31	23	26	5	4	2	4.81257	3.96743	4.17126	0.817751	0.516765	0.24715	7.11055e-06	-2.6647	down
Os01g0843500	97	105	67	13	16	17	15.0587	18.1122	10.749	2.12615	2.06706	2.10077	1.14133e-11	-2.53902	down
Os01g0843700	24	23	32	1	3	1	3.72586	3.96743	5.13386	0.16355	0.387574	0.123575	2.41072e-07	-3.54954	down
Os01g0844300	38	26	23	225	274	332	5.89928	4.48492	3.68996	36.7988	35.3984	41.0268	2.01967e-30	3.13276	up
Os01g0844900	36	17	37	3	10	16	5.58879	2.93245	5.93603	0.49065	1.29191	1.9772	0.00534836	-1.60284	down
Os01g0845100	9	12	11	29	30	32	1.3972	2.06996	1.76476	4.74295	3.87574	3.95439	0.00406744	1.37745	up
Os01g0847100	88	64	71	147	180	180	13.6615	11.0398	11.3908	24.0419	23.2544	22.2435	3.46203e-06	1.11074	up
Os01g0847300	69	59	52	10	9	17	10.7118	10.1773	8.34252	1.6355	1.16272	2.10077	1.73746e-08	-2.29822	down
Os01g0847800	165	157	169	333	407	412	25.6153	27.082	27.1132	54.4622	52.5809	50.9128	4.54025e-10	1.1566	up
Os01g0848900	137	127	133	673	873	919	21.2684	21.9071	21.3376	110.069	112.784	113.565	1.1016e-48	2.5461	up
Os01g0849000	78	202	129	49	44	60	12.109	34.8444	20.6959	8.01396	5.68442	7.41449	0.000536889	-1.44456	down
Os01g0849100	16	16	11	1	4	5	2.48391	2.75995	1.76476	0.16355	0.516765	0.617874	0.00604864	-1.95375	down
Os01g0849600	1	3	3	65	70	75	0.155244	0.51749	0.4813	10.6308	9.04339	9.26811	1.68402e-15	4.44458	up
Os01g0850000	43	59	71	5	5	7	6.6755	10.1773	11.3908	0.817751	0.645957	0.865024	2.64592e-11	-3.22571	down
Os01g0850100	145	95	165	269	328	376	22.5104	16.3872	26.4715	43.995	42.3748	46.4641	9.71321e-07	1.19116	up
Os01g0850200	63	65	72	27	42	11	9.78038	11.2123	11.5512	4.41585	5.42604	1.35932	0.00381115	-1.32171	down
Os01g0850700	346	403	395	115	138	143	53.7145	69.5162	63.3711	18.8083	17.8284	17.6712	4.42671e-14	-1.58494	down
Os01g0850900	161	131	134	453	501	678	24.9943	22.5971	21.498	74.0882	64.7249	83.7837	1.14463e-17	1.85315	up
Os01g0851000	95	112	94	34	48	38	14.7482	19.3196	15.0807	5.5607	6.20118	4.69584	4.45732e-06	-1.37491	down
Os01g0851600	35	32	30	6	16	8	5.43354	5.5199	4.813	0.981301	2.06706	0.988599	0.00057017	-1.68805	down
Os01g0852000	12	19	19	2	1	1	1.86293	3.27744	3.04823	0.3271	0.129191	0.123575	5.9109e-05	-3.11169	down
Os01g0852100	30	50	55	6	3	5	4.65732	8.62484	8.82382	0.981301	0.387574	0.617874	1.26485e-08	-3.09012	down
Os01g0852500	56	54	47	21	23	30	8.69367	9.31483	7.54036	3.43455	2.9714	3.70725	0.00219327	-1.12194	down
Os01g0853000	411	383	417	795	1046	1163	63.8053	66.0663	66.9006	130.022	135.134	143.718	1.15484e-13	1.23032	up
Os01g0853400	361	271	294	124	155	172	56.0431	46.7466	47.1674	20.2802	20.0247	21.2549	1.47962e-07	-1.09196	down
Os01g0855000	176	186	206	64	104	84	27.323	32.0844	33.0492	10.4672	13.4359	10.3803	2.37719e-07	-1.23534	down
Os01g0855600	71	82	76	23	28	40	11.0223	14.1447	12.1929	3.76165	3.61736	4.94299	3.92845e-05	-1.37576	down
Os01g0856500	204	192	189	22	72	11	31.6698	33.1194	30.3219	3.5981	9.30178	1.35932	3.72752e-07	-2.44564	down
Os01g0857600	41	50	47	17	21	19	6.36501	8.62484	7.54036	2.78035	2.71302	2.34792	0.000840403	-1.30337	down
Os01g0859300	5	1	10	47	45	55	0.77622	0.172497	1.60433	7.68686	5.81361	6.79662	2.68927e-08	2.94883	up
Os01g0862200	1144	962	1008	230	296	271	177.599	165.942	161.717	37.6165	38.2406	33.4888	1.87152e-35	-2.01745	down
Os01g0862800	42	46	46	6	7	8	6.52025	7.93485	7.37993	0.981301	0.904339	0.988599	1.43604e-08	-2.60959	down
Os01g0863166	57	51	74	19	35	37	8.84891	8.79734	11.8721	3.10745	4.5217	4.57227	0.00348641	-1.05297	down
Os01g0863300	33	18	21	40	71	77	5.12306	3.10494	3.3691	6.542	9.17258	9.51526	0.00104598	1.26441	up
Os01g0863500	298	117	233	47	80	90	46.2627	20.1821	37.3809	7.68686	10.3353	11.1217	4.36056e-06	-1.60086	down
Os01g0863800	29	32	31	2	10	5	4.50208	5.5199	4.97343	0.3271	1.29191	0.617874	1.76778e-05	-2.36065	down
Os01g0864000	24	17	31	0	2	2	3.72586	2.93245	4.97343	0	0.258383	0.24715	7.56941e-07	-3.62629	down
Os01g0864700	83	105	86	20	29	37	12.8853	18.1122	13.7973	3.271	3.74655	4.57227	2.41747e-07	-1.71546	down
Os01g0866200	119	77	103	14	26	26	18.474	13.2823	16.5246	2.2897	3.35897	3.21295	2.67061e-11	-2.19668	down
Os01g0866500	15	10	9	35	53	38	2.32866	1.72497	1.4439	5.72425	6.84714	4.69584	8.65944e-05	1.74482	up
Os01g0866750	99	78	66	13	20	16	15.3692	13.4548	10.5886	2.12615	2.58383	1.9772	1.43707e-10	-2.30993	down
Os01g0867200	142	150	156	41	72	73	22.0447	25.8745	25.0276	6.70555	9.30178	9.02096	3.31855e-07	-1.33423	down
Os01g0867300	103	137	145	227	249	343	15.9901	23.6321	23.2628	37.1259	32.1686	42.3862	0.000201012	1.00045	up
Os01g0868000	10	8	13	46	54	72	1.55244	1.37997	2.08563	7.52331	6.97633	8.89739	3.5496e-08	2.30972	up
Os01g0868900	25	27	50	0	2	5	3.8811	4.65741	8.02166	0	0.258383	0.617874	1.29725e-07	-3.5095	down
Os01g0869300	96	62	78	19	27	22	14.9034	10.6948	12.5138	3.10745	3.48817	2.71865	7.92195e-08	-1.80969	down
Os01g0869600	60	181	120	38	39	48	9.31465	31.2219	19.252	6.2149	5.03846	5.93159	0.000443368	-1.55174	down
Os01g0869800	2390	2614	2357	280	1009	205	371.033	450.907	378.141	45.794	130.354	25.3328	0.00112632	-2.18038	down
Os01g0871100	86	85	79	23	34	44	13.351	14.6622	12.6742	3.76165	4.3925	5.43729	1.90399e-05	-1.3588	down
Os01g0871500	763	851	744	84	127	116	118.451	146.795	119.362	13.7382	16.4073	14.3347	1.6272e-46	-2.90319	down
Os01g0871600	48	48	44	3	5	3	7.45172	8.27985	7.05906	0.49065	0.645957	0.370725	3.68991e-11	-3.48572	down
Os01g0871800	24	60	31	7	13	18	3.72586	10.3498	4.97343	1.14485	1.67949	2.22435	0.00323967	-1.60781	down
Os01g0872500	155	141	179	55	105	77	24.0628	24.322	28.7175	8.99526	13.5651	9.51526	5.11429e-05	-1.06853	down
Os01g0872600	126	132	136	21	21	34	19.5608	22.7696	21.8189	3.43455	2.71302	4.20154	3.79301e-15	-2.39169	down
Os01g0872650	24	16	19	2	9	4	3.72586	2.75995	3.04823	0.3271	1.16272	0.494299	0.00272192	-1.8859	down
Os01g0872800	145	141	144	48	78	66	22.5104	24.322	23.1024	7.85041	10.0769	8.15594	8.45073e-07	-1.22433	down
Os01g0876300	30	30	28	10	13	13	4.65732	5.1749	4.49213	1.6355	1.67949	1.60647	0.0050409	-1.30015	down
Os01g0876500	112	88	84	196	252	297	17.3873	15.1797	13.4764	32.0558	32.5562	36.7017	1.96708e-08	1.30534	up
Os01g0878000	277	176	238	81	102	138	43.0026	30.3594	38.1831	13.2476	13.1775	17.0533	9.19715e-06	-1.15415	down
Os01g0878800	169	174	156	17	48	35	26.2363	30.0144	25.0276	2.78035	6.20118	4.32512	1.53806e-14	-2.36624	down
Os01g0878900	606	524	525	25	22	9	94.0779	90.3883	84.2274	4.08875	2.84221	1.11217	1.27852e-52	-4.80567	down
Os01g0879000	105	122	109	18	31	30	16.3006	21.0446	17.4872	2.9439	4.00493	3.70725	4.8692e-12	-2.12653	down
Os01g0880300	37	50	58	10	18	14	5.74403	8.62484	9.30512	1.6355	2.32544	1.73005	2.23241e-05	-1.79691	down
Os01g0881300	469	384	419	15	73	24	72.8095	66.2388	67.2215	2.45325	9.43097	2.9658	7.05363e-19	-3.4906	down
Os01g0881400	43	61	48	15	29	24	6.6755	10.5223	7.70079	2.45325	3.74655	2.9658	0.00233677	-1.21301	down
Os01g0882500	87	147	73	27	27	18	13.5062	25.357	11.7116	4.41585	3.48817	2.22435	7.06584e-07	-2.07488	down
Os01g0882800	38	44	50	0	3	1	5.89928	7.58986	8.02166	0	0.387574	0.123575	1.88489e-11	-4.48098	down
Os01g0883900	534	430	595	190	266	342	82.9003	74.1736	95.4577	31.0745	34.3649	42.2626	5.05483e-06	-1.03011	down
Os01g0884300	400	328	325	864	1176	1165	62.0976	56.579	52.1408	141.307	151.929	143.965	6.04723e-20	1.52606	up
Os01g0885600	100	69	107	160	249	237	15.5244	11.9023	17.1663	26.168	32.1686	29.2872	2.80507e-06	1.14067	up
Os01g0886000	28	24	18	49	45	73	4.34683	4.13992	2.8878	8.01396	5.81361	9.02096	0.00406601	1.15353	up
Os01g0886600	72	64	56	17	18	31	11.1776	11.0398	8.98426	2.78035	2.32544	3.83082	2.56438e-05	-1.5641	down
Os01g0887100	150	161	199	32	53	53	23.2866	27.772	31.9262	5.2336	6.84714	6.54947	7.26505e-13	-1.93413	down
Os01g0888800	19	18	21	2	6	5	2.94964	3.10494	3.3691	0.3271	0.775148	0.617874	0.000900079	-2.05223	down
Os01g0889400	40	24	35	9	18	11	6.20976	4.13992	5.61516	1.47195	2.32544	1.35932	0.00331166	-1.38398	down
Os01g0891300	47	46	53	6	23	15	7.29647	7.93485	8.50296	0.981301	2.9714	1.85362	5.79455e-05	-1.75542	down
Os01g0892800	873	543	751	242	248	317	135.528	93.6658	120.485	39.5791	32.0394	39.1732	1.19869e-10	-1.45647	down
Os01g0894600	582	493	566	197	246	255	90.3521	85.0409	90.8052	32.2194	31.7811	31.5116	3.44278e-14	-1.28932	down
Os01g0895000	15	18	19	6	1	4	2.32866	3.10494	3.04823	0.981301	0.129191	0.494299	0.00315421	-2.02651	down
Os01g0895600	1325	1210	1288	2417	2768	3266	205.698	208.721	206.638	395.301	357.602	403.595	3.05039e-11	1.07408	up
Os01g0896200	32	30	27	8	2	2	4.96781	5.1749	4.3317	1.3084	0.258383	0.24715	1.4485e-05	-2.64766	down
Os01g0896300	36	38	31	5	10	12	5.58879	6.55488	4.97343	0.817751	1.29191	1.4829	4.80792e-05	-1.94423	down
Os01g0896400	77	67	67	1	6	1	11.9538	11.5573	10.749	0.16355	0.775148	0.123575	4.96841e-16	-4.42623	down
Os01g0897000	54	63	94	14	21	23	8.38318	10.8673	15.0807	2.2897	2.71302	2.84222	1.0564e-06	-1.87601	down
Os01g0897200	428	338	403	105	267	182	66.4445	58.3039	64.6546	17.1728	34.4941	22.4906	2.83289e-05	-1.15665	down
Os01g0897300	110	77	107	10	22	6	17.0769	13.2823	17.1663	1.6355	2.84221	0.741449	1.0327e-12	-2.90252	down
Os01g0897700	40	40	34	12	24	14	6.20976	6.89987	5.45473	1.9626	3.10059	1.73005	0.00488413	-1.22227	down
Os01g0898800	58	66	67	8	21	13	9.00416	11.3848	10.749	1.3084	2.71302	1.60647	2.74613e-08	-2.19547	down
Os01g0900200	30	24	17	48	75	78	4.65732	4.13992	2.72736	7.85041	9.68935	9.63884	0.000151041	1.38119	up
Os01g0904300	50	16	46	118	140	210	7.7622	2.75995	7.37993	19.2989	18.0868	25.9507	3.64601e-07	1.94442	up
Os01g0905800	1843	1780	1796	3261	3901	4306	286.115	307.044	288.138	533.337	503.975	532.113	4.6532e-11	1.00918	up
Os01g0906450	16	31	23	2	4	3	2.48391	5.3474	3.68996	0.3271	0.516765	0.370725	2.82051e-05	-2.73866	down
Os01g0907200	139	115	117	41	57	13	21.5789	19.8371	18.7707	6.70555	7.36391	1.60647	0.000132119	-1.70844	down
Os01g0908200	644	645	646	208	246	328	99.9772	111.26	103.64	34.0184	31.7811	40.5325	1.36011e-11	-1.36777	down
Os01g0908600	97	76	94	17	19	20	15.0587	13.1098	15.0807	2.78035	2.45464	2.4715	4.6541e-12	-2.25694	down
Os01g0908700	92	88	89	154	186	256	14.2825	15.1797	14.2786	25.1867	24.0296	31.6352	3.03266e-05	1.0591	up
Os01g0909400	61	76	56	2	5	5	9.46989	13.1098	8.98426	0.3271	0.645957	0.617874	3.9109e-14	-3.83305	down
Os01g0910800	2	4	5	47	139	73	0.310488	0.689987	0.802166	7.68686	17.9576	9.02096	5.53137e-14	4.10822	up
Os01g0910900	915	914	914	2169	3642	2488	142.048	157.662	146.636	354.74	470.515	307.454	3.12948e-14	1.5033	up
Os01g0912700	554	547	582	221	288	138	86.0052	94.3557	93.3721	36.1446	37.2071	17.0533	2.08487e-06	-1.4035	down
Os01g0912850	27	17	19	3	6	4	4.19159	2.93245	3.04823	0.49065	0.775148	0.494299	0.00042231	-2.14938	down
Os01g0913000	1306	1211	1234	485	597	556	202.749	208.894	197.975	79.3218	77.1272	68.7076	1.20905e-15	-1.25165	down
Os01g0914100	35	41	39	0	2	1	5.43354	7.07237	6.25689	0	0.258383	0.123575	1.41765e-10	-4.5456	down
Os01g0914300	233	206	200	0	18	7	36.1719	35.5343	32.0866	0	2.32544	0.865024	9.87557e-06	-3.84627	down
Os01g0914400	158	154	155	57	50	87	24.5286	26.5645	24.8671	9.32236	6.45957	10.751	5.89689e-06	-1.30638	down
Os01g0915600	172	154	134	48	50	72	26.702	26.5645	21.498	7.85041	6.45957	8.89739	8.12184e-08	-1.47787	down
Os01g0915900	152	192	181	64	88	103	23.5971	33.1194	29.0384	10.4672	11.3688	12.7282	2.4581e-05	-1.1083	down
Os01g0916100	243	363	297	31	34	37	37.7243	62.6163	47.6487	5.07005	4.3925	4.57227	2.67655e-27	-3.157	down
Os01g0916350	211	181	235	418	578	417	32.7565	31.2219	37.7018	68.3639	74.6726	51.5307	3.4272e-07	1.10026	up
Os01g0916400	92	83	79	237	326	388	14.2825	14.3172	12.6742	38.7614	42.1164	47.947	1.01057e-15	1.80577	up
Os01g0917300	71	88	113	41	59	31	11.0223	15.1797	18.1289	6.70555	7.62229	3.83082	0.00289227	-1.08847	down
Os01g0917700	42	30	36	12	21	9	6.52025	5.1749	5.77559	1.9626	2.71302	1.11217	0.00325864	-1.36381	down
Os01g0919600	152	160	136	40	69	44	23.5971	27.5995	21.8189	6.542	8.9142	5.43729	1.38307e-08	-1.6014	down
Os01g0920100	996	784	903	1759	2048	2312	154.623	135.237	144.871	287.685	264.584	285.705	4.92744e-12	1.12299	up
Os01g0921100	68	46	62	12	24	13	10.5566	7.93485	9.94686	1.9626	3.10059	1.60647	2.59345e-06	-1.84954	down
Os01g0921300	183	176	196	48	50	79	28.4097	30.3594	31.4449	7.85041	6.45957	9.76241	1.79707e-10	-1.69009	down
Os01g0921600	796	760	819	1505	1687	2135	123.574	131.098	131.395	246.143	217.946	263.832	1.23769e-09	1.09181	up
Os01g0922100	10	9	10	2	1	0	1.55244	1.55247	1.60433	0.3271	0.129191	0	0.00323244	-2.60847	down
Os01g0923200	97	85	85	26	50	61	15.0587	14.6622	13.6368	4.2523	6.45957	7.53807	0.00149229	-1.03037	down
Os01g0924000	2261	2122	2090	861	1033	1151	351.007	366.038	335.305	140.817	133.455	142.235	3.20826e-13	-1.14891	down
Os01g0925400	46	34	29	9	16	13	7.14123	5.86489	4.65256	1.47195	2.06706	1.60647	0.000757624	-1.5257	down
Os01g0926400	73	84	61	14	52	11	11.3328	14.4897	9.78642	2.2897	6.71795	1.35932	0.00321729	-1.52706	down
Os01g0926800	865	738	793	1427	1637	2058	134.286	127.303	127.224	233.386	211.486	254.317	9.40443e-09	1.02401	up
Os01g0927300	378	316	329	131	182	219	58.6823	54.509	52.7825	21.4251	23.5128	27.0629	1.74586e-06	-1.00919	down
Os01g0928000	104	90	131	8	12	8	16.1454	15.5247	21.0167	1.3084	1.5503	0.988599	6.84934e-20	-3.47595	down
Os01g0928300	77	69	79	22	31	39	11.9538	11.9023	12.6742	3.5981	4.00493	4.81942	3.039e-05	-1.33508	down
Os01g0929000	95	80	105	37	53	53	14.7482	13.7997	16.8455	6.05135	6.84714	6.54947	0.000326107	-1.02168	down
Os01g0929200	165	182	192	55	56	87	25.6153	31.3944	30.8032	8.99526	7.23471	10.751	4.36676e-08	-1.48998	down
Os01g0930200	313	259	340	99	136	146	48.5914	44.6767	54.5473	16.1915	17.57	18.0419	1.97668e-10	-1.31582	down
Os01g0930400	17	16	10	31	44	56	2.63915	2.75995	1.60433	5.07005	5.68442	6.92019	0.000811652	1.46363	up
Os01g0931100	404	310	376	82	138	90	62.7186	53.474	60.3229	13.4111	17.8284	11.1217	4.45812e-16	-1.86126	down
Os01g0931200	46	56	59	2	4	1	7.14123	9.65982	9.46556	0.3271	0.516765	0.123575	5.11491e-13	-4.19042	down
Os01g0933075	29	26	25	3	16	10	4.50208	4.48492	4.01083	0.49065	2.06706	1.23575	0.00718676	-1.47367	down
Os01g0933200	51	66	53	127	171	155	7.91745	11.3848	8.50296	20.7709	22.0917	19.1541	7.36567e-07	1.31782	up
Os01g0933900	181	197	185	7	25	5	28.0992	33.9819	29.6801	1.14485	3.22978	0.617874	2.96013e-21	-3.86245	down
Os01g0934400	13	10	8	25	35	35	2.01817	1.72497	1.28347	4.08875	4.5217	4.32512	0.00197047	1.47109	up
Os01g0934600	108	97	116	19	18	22	16.7664	16.7322	18.6102	3.10745	2.32544	2.71865	7.25675e-15	-2.44568	down
Os01g0934800	35	23	25	81	121	140	5.43354	3.96743	4.01083	13.2476	15.6321	17.3005	7.71479e-10	1.92358	up
Os01g0935400	74	88	78	12	16	4	11.4881	15.1797	12.5138	1.9626	2.06706	0.494299	4.90842e-11	-2.83952	down
Os01g0935800	81	62	80	0	2	3	12.5748	10.6948	12.8347	0	0.258383	0.370725	5.88425e-17	-4.99511	down
Os01g0935900	66	54	47	89	120	164	10.2461	9.31483	7.54036	14.556	15.503	20.2663	0.000484598	1.05998	up
Os01g0937900	27	23	18	4	2	2	4.19159	3.96743	2.8878	0.6542	0.258383	0.24715	1.78457e-05	-2.80617	down
Os01g0938100	587	601	572	261	377	207	91.1283	103.671	91.7678	42.6866	48.7051	25.58	2.44451e-05	-1.10696	down
Os01g0938200	121	123	155	45	56	75	18.7845	21.2171	24.8671	7.35975	7.23471	9.26811	1.02376e-05	-1.23279	down
Os01g0938400	83	93	99	3	25	3	12.8853	16.0422	15.8829	0.49065	3.22978	0.370725	3.77763e-08	-3.04167	down
Os01g0939500	10	12	6	27	43	42	1.55244	2.06996	0.962599	4.41585	5.55523	5.19014	0.000134289	1.81935	up
Os01g0939600	274	259	278	98	157	121	42.5369	44.6767	44.6004	16.0279	20.283	14.9526	3.51149e-08	-1.17275	down
Os01g0940600	115	168	133	12	24	16	17.8531	28.9795	21.3376	1.9626	3.10059	1.9772	1.6173e-17	-3.00177	down
Os01g0940800	219	266	253	788	1198	274	33.9985	45.8841	40.5896	128.877	154.771	33.8595	0.000862163	1.49245	up
Os01g0941200	37	29	26	8	5	5	5.74403	5.00241	4.17126	1.3084	0.645957	0.617874	2.61836e-05	-2.24144	down
Os01g0941800	10	8	11	1	2	1	1.55244	1.37997	1.76476	0.16355	0.258383	0.123575	0.00501053	-2.39084	down
Os01g0942300	8	41	21	3	7	5	1.24195	7.07237	3.3691	0.49065	0.904339	0.617874	0.00345535	-2.07993	down
Os01g0944100	256	214	272	2724	1683	2007	39.7425	36.9143	43.6378	445.511	217.429	248.015	1.16844e-25	3.04342	up
Os01g0944700	498	519	570	1249	1627	2112	77.3116	89.5258	91.4469	204.274	210.194	260.99	6.78902e-15	1.55828	up
Os01g0945001	41	43	48	8	28	18	6.36501	7.41736	7.70079	1.3084	3.61736	2.22435	0.00253082	-1.336	down
Os01g0945100	13	7	10	58	68	68	2.01817	1.20748	1.60433	9.48591	8.78501	8.40309	2.6884e-10	2.53861	up
Os01g0945300	914	623	898	242	267	252	141.893	107.466	144.069	39.5791	34.4941	31.1409	1.04324e-16	-1.70711	down
Os01g0946100	7	10	8	0	0	0	1.08671	1.72497	1.28347	0	0	0	0.00030656	-3.73665	down
Os01g0946500	25	23	29	90	116	114	3.8811	3.96743	4.65256	14.7195	14.9862	14.0875	5.07012e-11	1.94942	up
Os01g0946600	29	33	23	125	169	103	4.50208	5.69239	3.68996	20.4438	21.8333	12.7282	3.15354e-10	2.10437	up
Os01g0946700	140	119	131	517	662	345	21.7342	20.5271	21.0167	84.5554	85.5247	42.6333	6.42732e-11	1.88326	up
Os01g0948200	52	35	40	83	121	81	8.07269	6.03739	6.41733	13.5747	15.6321	10.0096	0.000663094	1.08204	up
Os01g0948300	567	485	542	150	442	191	88.0234	83.6609	86.9548	24.5325	57.1026	23.6028	0.00128701	-1.10391	down
Os01g0948600	2516	2191	2351	10417	12148	15338	390.594	377.94	377.178	1703.7	1569.42	1895.39	2.45085e-45	2.34287	up
Os01g0949060	52	52	65	23	25	37	8.07269	8.96983	10.4282	3.76165	3.22978	4.57227	0.00463231	-1.03127	down
Os01g0949300	393	358	374	39	62	53	61.0109	61.7539	60.002	6.37845	8.00986	6.54947	2.78686e-41	-2.91044	down
Os01g0949500	242	359	311	8	16	6	37.5691	61.9264	49.8947	1.3084	2.06706	0.741449	4.15286e-38	-4.83683	down
Os01g0949750	340	304	284	962	1094	1326	52.783	52.439	45.563	157.335	141.335	163.86	5.17594e-22	1.78614	up
Os01g0949900	147	97	108	257	262	356	22.8209	16.7322	17.3268	42.0324	33.8481	43.9926	8.3958e-07	1.24244	up
Os01g0950900	10	7	11	17	28	37	1.55244	1.20748	1.76476	2.78035	3.61736	4.57227	0.00821953	1.38518	up
Os01g0951500	35	41	47	7	11	18	5.43354	7.07237	7.54036	1.14485	1.4211	2.22435	9.33836e-05	-1.77499	down
Os01g0951800	12	10	9	0	3	0	1.86293	1.72497	1.4439	0	0.387574	0	0.00256867	-2.71111	down
Os01g0952000	983	833	863	47	104	11	152.605	143.69	138.454	7.68686	13.4359	1.35932	9.9693e-07	-3.57507	down
Os01g0952800	2612	2410	2823	577	665	706	405.498	415.717	452.903	94.3684	85.9122	87.2438	5.68289e-41	-2.05885	down
Os01g0954000	52	37	54	401	434	481	8.07269	6.38238	8.66339	65.5836	56.069	59.4395	2.25502e-41	3.1094	up
Os01g0954100	17	13	21	0	3	0	2.63915	2.24246	3.3691	0	0.387574	0	3.2975e-05	-3.39173	down
Os01g0954900	18	11	17	2	0	0	2.79439	1.89746	2.72736	0.3271	0	0	3.92845e-05	-3.52276	down
Os01g0955100	79	84	74	333	352	226	12.2643	14.4897	11.8721	54.4622	45.4753	27.9279	2.34254e-10	1.86256	up
Os01g0957100	28	37	27	6	5	2	4.34683	6.38238	4.3317	0.981301	0.645957	0.24715	4.30894e-06	-2.65323	down
Os01g0958500	39	31	47	8	23	19	6.05452	5.3474	7.54036	1.3084	2.9714	2.34792	0.00485491	-1.26264	down
Os01g0958700	132	126	134	285	382	383	20.4922	21.7346	21.498	46.6118	49.3511	47.3292	1.88177e-12	1.33943	up
Os01g0959100	66	28	41	160	189	167	10.2461	4.82991	6.57776	26.168	24.4172	20.637	3.25041e-09	1.84984	up
Os01g0959200	18	10	17	56	87	51	2.79439	1.72497	2.72736	9.15881	11.2396	6.30232	1.15601e-06	1.97334	up
Os01g0959750	224	205	200	412	479	640	34.7747	35.3618	32.0866	67.3826	61.8826	79.0879	1.53413e-08	1.20096	up
Os01g0960500	167	144	190	326	366	408	25.9258	24.8395	30.4823	53.3173	47.284	50.4185	1.76386e-07	1.06678	up
Os01g0960800	139	153	130	388	412	454	21.5789	26.392	20.8563	63.4574	53.2268	56.103	3.71286e-12	1.49374	up
Os01g0961000	149	107	129	19	72	9	23.1314	18.4572	20.6959	3.10745	9.30178	1.11217	0.000405854	-1.91719	down
Os01g0962100	26	24	33	68	121	106	4.03635	4.13992	5.29429	11.1214	15.6321	13.0989	7.59636e-08	1.70815	up
Os01g0963800	8	17	11	2	1	1	1.24195	2.93245	1.76476	0.3271	0.129191	0.123575	0.00150722	-2.64914	down
Os01g0965500	40	15	46	62	76	96	6.20976	2.58745	7.37993	10.1401	9.81854	11.8632	0.0061581	1.12069	up
Os01g0965900	255	243	238	813	943	826	39.5872	41.9167	38.1831	132.966	121.827	102.073	5.22497e-21	1.73998	up
Os01g0966100	101	90	118	176	230	253	15.6797	15.5247	18.9311	28.7848	29.714	31.2644	6.78084e-06	1.0126	up
Os01g0966200	269	321	267	34	160	26	41.7607	55.3715	42.8357	5.5607	20.6706	3.21295	0.000143291	-1.97398	down
Os01g0968300	13	9	11	2	0	0	2.01817	1.55247	1.76476	0.3271	0	0	0.000694814	-3.06802	down
Os01g0968400	15	15	13	1	0	1	2.32866	2.58745	2.08563	0.16355	0	0.123575	4.47997e-05	-3.49103	down
Os01g0970400	401	277	345	118	171	226	62.2529	47.7816	55.3494	19.2989	22.0917	27.9279	1.99276e-05	-1.05196	down
Os01g0971000	2547	1003	2203	3845	4164	5099	395.407	173.014	353.434	628.85	537.953	630.108	0.000317366	1.12737	up
Os01g0971400	221	208	234	58	71	72	34.3089	35.8793	37.5414	9.48591	9.17258	8.89739	1.13406e-15	-1.76781	down
Os01g0971800	23	22	14	47	47	72	3.57061	3.79493	2.24606	7.68686	6.07199	8.89739	0.000732967	1.37515	up
Os01g0972200	46	47	46	12	15	11	7.14123	8.10735	7.37993	1.9626	1.93787	1.35932	5.10103e-06	-1.86527	down
Os01g0972900	23	26	25	2	1	3	3.57061	4.48492	4.01083	0.3271	0.129191	0.370725	1.00632e-06	-3.26926	down
Os01g0973200	18	24	35	3	7	8	2.79439	4.13992	5.61516	0.49065	0.904339	0.988599	0.000465081	-2.02393	down
Os01g0973400	459	457	500	103	349	114	71.257	78.831	80.2166	16.8457	45.0878	14.0875	0.00044412	-1.39049	down
Os01g0976300	83	64	98	636	677	867	12.8853	11.0398	15.7225	104.018	87.4625	107.139	4.78369e-42	3.06027	up
Os02g0100600	37	33	49	3	10	2	5.74403	5.69239	7.86123	0.49065	1.29191	0.24715	2.38835e-07	-2.84796	down
Os02g0101000	900	834	1022	2132	2551	3110	139.72	143.862	163.963	348.689	329.567	384.318	4.46126e-16	1.42226	up
Os02g0101300	30	27	46	6	4	4	4.65732	4.65741	7.37993	0.981301	0.516765	0.494299	8.93495e-07	-2.71317	down
Os02g0101400	41	58	56	7	9	6	6.36501	10.0048	8.98426	1.14485	1.16272	0.741449	2.89726e-09	-2.74502	down
Os02g0101750	11	22	21	6	3	2	1.70769	3.79493	3.3691	0.981301	0.387574	0.24715	0.00282259	-2.07658	down
Os02g0102200	41	46	35	4	11	1	6.36501	7.93485	5.61516	0.6542	1.4211	0.123575	8.6389e-07	-2.789	down
Os02g0102800	12	12	11	0	2	0	1.86293	2.06996	1.76476	0	0.258383	0	0.000326489	-3.21594	down
Os02g0102900	623	472	714	1383	1838	2065	96.7171	81.4185	114.549	226.19	237.454	255.182	3.43106e-14	1.468	up
Os02g0105500	188	197	175	381	401	450	29.1859	33.9819	28.0758	62.3126	51.8057	55.6087	4.18316e-07	1.06647	up
Os02g0108000	15	11	20	1	2	0	2.32866	1.89746	3.20866	0.16355	0.258383	0	7.5759e-05	-3.24714	down
Os02g0110600	34	63	40	5	9	8	5.2783	10.8673	6.41733	0.817751	1.16272	0.988599	3.29766e-07	-2.57483	down
Os02g0112900	35	23	43	680	779	1038	5.43354	3.96743	6.89863	111.214	100.64	128.271	1.83611e-66	4.49104	up
Os02g0113200	9	2	9	95	105	136	1.3972	0.344994	1.4439	15.5373	13.5651	16.8062	1.70508e-19	3.83824	up
Os02g0114100	22	18	30	3	4	4	3.41537	3.10494	4.813	0.49065	0.516765	0.494299	4.39871e-05	-2.49531	down
Os02g0114800	15	19	15	4	3	0	2.32866	3.27744	2.4065	0.6542	0.387574	0	0.000859742	-2.47044	down
Os02g0115700	8315	7822	8515	4106	5256	2150	1290.85	1349.27	1366.09	671.537	679.03	265.686	0.000825757	-1.11549	down
Os02g0117600	158	123	129	25	39	26	24.5286	21.2171	20.6959	4.08875	5.03846	3.21295	1.86954e-14	-2.21154	down
Os02g0118200	138	112	121	271	287	354	21.4237	19.3196	19.4124	44.3221	37.0779	43.7455	1.84823e-08	1.22676	up
Os02g0120300	20	25	22	40	53	58	3.10488	4.31242	3.52953	6.542	6.84714	7.16734	0.00471928	1.06438	up
Os02g0120800	852	763	859	211	279	320	132.268	131.615	137.812	34.5091	36.0444	39.5439	2.28285e-22	-1.67157	down
Os02g0121100	1265	1039	1102	238	494	234	196.384	179.224	176.797	38.9249	63.8205	28.9165	1.34704e-11	-1.86836	down
Os02g0121500	87	101	122	23	25	21	13.5062	17.4222	19.5728	3.76165	3.22978	2.59507	3.4987e-11	-2.17388	down
Os02g0121800	282	300	261	599	735	677	43.7788	51.749	41.8731	97.9665	94.9556	83.6602	5.3567e-10	1.17823	up
Os02g0122100	57	43	64	116	197	190	8.84891	7.41736	10.2677	18.9718	25.4507	23.4792	1.41273e-08	1.51352	up
Os02g0122200	52	24	34	50	95	92	8.07269	4.13992	5.45473	8.17751	12.2732	11.3689	0.00742495	1.00098	up
Os02g0123700	7	11	8	0	0	0	1.08671	1.89746	1.28347	0	0	0	0.000246223	-3.78153	down
Os02g0125400	57	49	56	5	6	9	8.84891	8.45234	8.98426	0.817751	0.775148	1.11217	5.17803e-11	-2.94043	down
Os02g0125800	57	52	55	17	29	27	8.84891	8.96983	8.82382	2.78035	3.74655	3.33652	0.000599284	-1.21328	down
Os02g0128000	17	31	24	8	6	2	2.63915	5.3474	3.8504	1.3084	0.775148	0.24715	0.00131714	-2.01982	down
Os02g0128100	63	75	74	20	23	26	9.78038	12.9373	11.8721	3.271	2.9714	3.21295	1.34811e-06	-1.64721	down
Os02g0129800	228	504	384	92	99	151	35.3957	86.9384	61.6063	15.0466	12.7899	18.6598	8.17532e-07	-1.74861	down
Os02g0130600	37	29	20	5	11	12	5.74403	5.00241	3.20866	0.817751	1.4211	1.4829	0.00222089	-1.60656	down
Os02g0131000	25	15	16	0	0	1	3.8811	2.58745	2.56693	0	0	0.123575	1.56358e-06	-4.22746	down
Os02g0131300	2973	2746	2798	4913	5852	7339	461.541	473.676	448.892	803.522	756.028	906.916	5.28004e-09	1.01108	up
Os02g0131400	10	13	7	0	0	1	1.55244	2.24246	1.12303	0	0	0.123575	0.000411743	-3.40074	down
Os02g0131800	139	105	121	17	53	4	21.5789	18.1122	19.4124	2.78035	6.84714	0.494299	9.52325e-05	-2.22038	down
Os02g0132200	15	17	23	3	6	7	2.32866	2.93245	3.68996	0.49065	0.775148	0.865024	0.00542712	-1.71264	down
Os02g0132500	157	153	140	17	25	21	24.3733	26.392	22.4606	2.78035	3.22978	2.59507	3.25168e-22	-2.85031	down
Os02g0134300	424	333	377	1620	1996	2322	65.8235	57.4414	60.4833	264.951	257.866	286.941	3.10606e-43	2.30762	up
Os02g0134400	13	15	19	58	66	50	2.01817	2.58745	3.04823	9.48591	8.52663	6.17874	7.40879e-06	1.7717	up
Os02g0135200	18	20	32	53	83	74	2.79439	3.44994	5.13386	8.66816	10.7229	9.14454	5.1734e-05	1.46671	up
Os02g0136150	34	27	41	114	160	161	5.2783	4.65741	6.57776	18.6447	20.6706	19.8955	4.46929e-13	1.98832	up
Os02g0136900	14	16	12	1	4	2	2.17342	2.75995	1.9252	0.16355	0.516765	0.24715	0.00166843	-2.33026	down
Os02g0137200	804	455	777	192	282	315	124.816	78.486	124.657	31.4016	36.432	38.9261	1.19182e-08	-1.41387	down
Os02g0137600	34	34	30	17	14	9	5.2783	5.86489	4.813	2.78035	1.80868	1.11217	0.00810318	-1.2716	down
Os02g0139000	67	49	71	594	751	870	10.4014	8.45234	11.3908	97.1488	97.0227	107.51	1.5817e-59	3.46236	up
Os02g0139100	118	174	129	57	64	91	18.3188	30.0144	20.6959	9.32236	8.26824	11.2453	0.000978309	-1.05049	down
Os02g0142500	6	2	7	12	21	31	0.931465	0.344994	1.12303	1.9626	2.71302	3.83082	0.00425435	1.8323	up
Os02g0144800	40	27	36	11	20	15	6.20976	4.65741	5.77559	1.79905	2.58383	1.85362	0.0072066	-1.18511	down
Os02g0145000	408	199	531	580	1008	866	63.3396	34.3269	85.19	94.8591	130.225	107.016	0.00201893	1.01968	up
Os02g0146900	57	53	55	15	17	21	8.84891	9.14233	8.82382	2.45325	2.19625	2.59507	6.64008e-06	-1.65536	down
Os02g0147600	48	72	90	17	31	33	7.45172	12.4198	14.439	2.78035	4.00493	4.07797	0.000298794	-1.41861	down
Os02g0147700	249	226	249	60	131	63	38.6558	38.9843	39.9479	9.81301	16.9241	7.78522	1.33678e-07	-1.56599	down
Os02g0148600	16	7	16	1	2	4	2.48391	1.20748	2.56693	0.16355	0.258383	0.494299	0.00484615	-2.18626	down
Os02g0148700	30	29	28	12	16	7	4.65732	5.00241	4.49213	1.9626	2.06706	0.865024	0.00871205	-1.30396	down
Os02g0150900	189	161	167	335	399	479	29.3411	27.772	26.7923	54.7893	51.5473	59.1923	7.02345e-09	1.15365	up
Os02g0151800	735	526	685	1543	2071	2621	114.104	90.7333	109.897	252.358	267.555	323.89	1.63346e-15	1.59391	up
Os02g0152400	325	245	290	607	757	592	50.4543	42.2617	46.5256	99.2749	97.7978	73.1563	2.73915e-08	1.12242	up
Os02g0153000	40	37	51	10	13	15	6.20976	6.38238	8.18209	1.6355	1.67949	1.85362	3.38673e-05	-1.74984	down
Os02g0157600	425	313	344	149	175	191	65.9787	53.9915	55.189	24.369	22.6085	23.6028	3.81028e-08	-1.1203	down
Os02g0158100	61	66	57	17	13	21	9.46989	11.3848	9.14469	2.78035	1.67949	2.59507	1.23969e-06	-1.85062	down
Os02g0158300	51	73	41	12	15	18	7.91745	12.5923	6.57776	1.9626	1.93787	2.22435	1.27906e-05	-1.88016	down
Os02g0159700	81	67	90	21	30	38	12.5748	11.5573	14.439	3.43455	3.87574	4.69584	6.67048e-06	-1.45799	down
Os02g0160800	17	11	18	3	3	4	2.63915	1.89746	2.8878	0.49065	0.387574	0.494299	0.00301663	-2.02112	down
Os02g0160900	12	10	9	1	3	1	1.86293	1.72497	1.4439	0.16355	0.387574	0.123575	0.00611947	-2.26268	down
Os02g0161601	15	12	13	3	3	2	2.32866	2.06996	2.08563	0.49065	0.387574	0.24715	0.00376662	-2.09143	down
Os02g0161900	5673	4995	5404	23733	28305	32884	880.7	861.622	866.981	3881.53	3656.76	4063.64	6.75823e-56	2.32382	up
Os02g0162600	30	40	38	166	329	102	4.65732	6.89987	6.09646	27.1493	42.5039	12.6046	3.75376e-08	2.29012	up
Os02g0163300	33	34	35	9	17	9	5.12306	5.86489	5.61516	1.47195	2.19625	1.11217	0.000823387	-1.54666	down
Os02g0165100	58	51	70	108	137	163	9.00416	8.79734	11.2303	17.6634	17.6992	20.1427	3.65532e-05	1.10295	up
Os02g0168100	74	44	59	748	915	945	11.4881	7.58986	9.46556	122.335	118.21	116.778	1.32492e-70	3.78198	up
Os02g0168200	8	3	4	29	34	42	1.24195	0.51749	0.641733	4.74295	4.3925	5.19014	1.83628e-06	2.56359	up
Os02g0168500	77	71	105	22	56	27	11.9538	12.2473	16.8455	3.5981	7.23471	3.33652	0.000545575	-1.31603	down
Os02g0168600	131	116	155	234	299	332	20.337	20.0096	24.8671	38.2707	38.6282	41.0268	1.50196e-06	1.02779	up
Os02g0168800	349	507	314	149	209	236	54.1802	87.4559	50.376	24.369	27.001	29.1637	0.000250691	-1.05414	down
Os02g0169300	2094	1719	1814	3655	4702	4978	325.081	296.522	291.026	597.776	607.458	615.156	3.178e-15	1.17175	up
Os02g0169900	608	515	587	182	411	297	94.3884	88.8359	94.1743	29.7661	53.0976	36.7017	3.07371e-05	-1.02414	down
Os02g0170000	321	285	353	28	113	37	49.8334	49.1616	56.6329	4.5794	14.5986	4.57227	6.20961e-10	-2.45344	down
Os02g0174700	23	17	24	7	3	8	3.57061	2.93245	3.8504	1.14485	0.387574	0.988599	0.00353218	-1.72888	down
Os02g0174800	66	60	77	6	4	5	10.2461	10.3498	12.3534	0.981301	0.516765	0.617874	7.13105e-15	-3.61186	down
Os02g0175100	105	148	118	14	33	16	16.3006	25.5295	18.9311	2.2897	4.26331	1.9772	2.07169e-12	-2.57262	down
Os02g0176400	281	243	270	36	38	36	43.6236	41.9167	43.317	5.8878	4.90927	4.44869	7.61825e-33	-2.86986	down
Os02g0177700	168	140	183	4	27	0	26.081	24.1496	29.3593	0.6542	3.48817	0	0.00793395	-2.78327	down
Os02g0178100	116	113	105	16	51	37	18.0083	19.4921	16.8455	2.6168	6.58876	4.57227	3.70435e-07	-1.7424	down
Os02g0178700	105	84	98	16	14	25	16.3006	14.4897	15.7225	2.6168	1.80868	3.08937	2.25152e-12	-2.3797	down
Os02g0180800	619	508	678	1247	1522	1785	96.0961	87.6284	108.774	203.947	196.629	220.581	1.35277e-12	1.26186	up
Os02g0181900	23	28	30	105	98	138	3.57061	4.82991	4.813	17.1728	12.6607	17.0533	1.20175e-09	1.96681	up
Os02g0182600	135	123	128	20	42	40	20.958	21.2171	20.5354	3.271	5.42604	4.94299	8.21203e-12	-1.96869	down
Os02g0182850	299	251	259	27	190	51	46.418	43.2967	41.5522	4.41585	24.5464	6.30232	0.0012429	-1.64291	down
Os02g0182900	363	172	369	537	732	909	56.3536	29.6694	59.1998	87.8264	94.568	112.33	6.12876e-05	1.1862	up
Os02g0184300	23	17	25	2	5	0	3.57061	2.93245	4.01083	0.3271	0.645957	0	3.44517e-05	-2.88695	down
Os02g0185300	10	18	10	34	33	44	1.55244	3.10494	1.60433	5.5607	4.26331	5.43729	0.00314275	1.40542	up
Os02g0186500	212	199	175	71	100	114	32.9117	34.3269	28.0758	11.6121	12.9191	14.0875	4.07015e-06	-1.10436	down
Os02g0187100	96	77	57	121	183	215	14.9034	13.2823	9.14469	19.7896	23.642	26.5686	0.000264552	1.07153	up
Os02g0187300	94	83	80	19	18	19	14.5929	14.3172	12.8347	3.10745	2.32544	2.34792	4.24504e-11	-2.19901	down
Os02g0187700	21	26	14	1	3	5	3.26013	4.48492	2.24606	0.16355	0.387574	0.617874	0.000174785	-2.54878	down
Os02g0188000	6	10	3	16	25	30	0.931465	1.72497	0.4813	2.6168	3.22978	3.70725	0.00529391	1.66644	up
Os02g0188500	21	29	30	1	0	2	3.26013	5.00241	4.813	0.16355	0	0.24715	7.67468e-08	-4.02266	down
Os02g0189000	914	897	875	46	110	66	141.893	154.73	140.379	7.52331	14.211	8.15594	1.69944e-48	-3.63665	down
Os02g0190500	43	44	52	5	23	4	6.6755	7.58986	8.34252	0.817751	2.9714	0.494299	0.000171178	-2.07573	down
Os02g0191300	141	105	149	1117	1316	1586	21.8894	18.1122	23.9045	182.685	170.016	195.99	3.31785e-62	3.25568	up
Os02g0191600	1	2	4	24	24	30	0.155244	0.344994	0.641733	3.9252	3.10059	3.70725	3.14832e-06	3.05395	up
Os02g0191650	17	11	18	44	55	50	2.63915	1.89746	2.8878	7.1962	7.10552	6.17874	6.23372e-05	1.58276	up
Os02g0192700	276	300	267	35	70	24	42.8474	51.749	42.8357	5.72425	9.04339	2.9658	1.03836e-15	-2.71586	down
Os02g0193600	53	41	50	2	3	1	8.22794	7.07237	8.02166	0.3271	0.387574	0.123575	2.7086e-12	-4.19883	down
Os02g0194100	313	270	315	754	764	886	48.5914	46.5741	50.5364	123.317	98.7022	109.487	5.59421e-13	1.3578	up
Os02g0194200	279	223	282	62	120	108	43.3131	38.4668	45.2422	10.1401	15.503	13.3461	1.94005e-10	-1.49927	down
Os02g0195600	1042	935	1037	1884	2281	2362	161.764	161.285	166.369	308.128	294.685	291.884	6.98578e-13	1.04656	up
Os02g0196800	582	554	639	848	1915	1159	90.3521	95.5632	102.517	138.69	247.401	143.223	7.05374e-05	1.0323	up
Os02g0197200	89	142	113	39	83	50	13.8167	24.4945	18.1289	6.37845	10.7229	6.17874	0.00263416	-1.07348	down
Os02g0197400	322	240	312	31	55	21	49.9886	41.3992	50.0551	5.07005	7.10552	2.59507	5.23235e-22	-3.0221	down
Os02g0197500	77	50	117	262	320	421	11.9538	8.62484	18.7707	42.8501	41.3412	52.025	2.07253e-10	1.93768	up
Os02g0197600	9449	9469	9819	2359	2777	3208	1466.9	1633.37	1575.29	385.815	358.764	396.428	3.08083e-32	-1.84155	down
Os02g0198300	391	312	365	102	260	74	60.7004	53.819	58.5581	16.6821	33.5897	9.14454	0.000788807	-1.33589	down
Os02g0198400	37	35	40	8	5	7	5.74403	6.03739	6.41733	1.3084	0.645957	0.865024	9.22691e-07	-2.39756	down
Os02g0198500	166	310	269	20	24	29	25.7705	53.474	43.1565	3.271	3.10059	3.58367	4.49221e-22	-3.33945	down
Os02g0198700	9	8	12	0	2	1	1.3972	1.37997	1.9252	0	0.258383	0.123575	0.00291012	-2.65041	down
Os02g0203000	31	25	28	53	57	96	4.81257	4.31242	4.49213	8.66816	7.36391	11.8632	0.00133258	1.19016	up
Os02g0203300	20	18	7	32	46	48	3.10488	3.10494	1.12303	5.2336	5.9428	5.93159	0.00423454	1.34129	up
Os02g0205200	12	12	11	1	3	2	1.86293	2.06996	1.76476	0.16355	0.387574	0.24715	0.00385598	-2.24987	down
Os02g0206100	229	254	207	60	135	76	35.5509	43.8142	33.2097	9.81301	17.4408	9.39169	1.96192e-06	-1.41811	down
Os02g0208300	31	33	50	173	193	218	4.81257	5.69239	8.02166	28.2942	24.9339	26.9393	3.9901e-16	2.25617	up
Os02g0208500	2573	2116	2088	298	332	462	399.443	365.003	334.984	48.7379	42.8915	57.0916	2.96552e-41	-2.67476	down
Os02g0209300	62	29	46	97	124	92	9.62513	5.00241	7.37993	15.8644	16.0197	11.3689	0.000878632	1.11914	up
Os02g0211350	49	44	48	4	16	10	7.60696	7.58986	7.70079	0.6542	2.06706	1.23575	8.65094e-07	-2.22044	down
Os02g0212300	99	72	97	252	284	393	15.3692	12.4198	15.562	41.2146	36.6903	48.5649	1.90047e-12	1.70774	up
Os02g0212400	78	46	62	141	130	133	12.109	7.93485	9.94686	23.0606	16.7949	16.4355	0.000398257	1.06356	up
Os02g0212500	46	47	48	113	146	159	7.14123	8.10735	7.70079	18.4812	18.8619	19.6484	1.12836e-08	1.47414	up
Os02g0214300	21	23	36	0	8	3	3.26013	3.96743	5.77559	0	1.03353	0.370725	5.60864e-05	-2.66882	down
Os02g0215200	28	16	14	48	92	55	4.34683	2.75995	2.24606	7.85041	11.8856	6.79662	9.36107e-05	1.6126	up
Os02g0216500	261	210	252	465	537	553	40.5187	36.2243	40.4292	76.0508	69.3757	68.3369	8.87049e-09	1.04024	up
Os02g0218700	5	5	3	15	16	24	0.77622	0.862484	0.4813	2.45325	2.06706	2.9658	0.00417225	1.83046	up
Os02g0218800	48	38	34	5	7	7	7.45172	6.55488	5.45473	0.817751	0.904339	0.865024	1.14834e-07	-2.57849	down
Os02g0219200	141	129	157	17	25	14	21.8894	22.2521	25.188	2.78035	3.22978	1.73005	1.03128e-20	-2.92624	down
Os02g0219800	16	62	23	3	6	4	2.48391	10.6948	3.68996	0.49065	0.775148	0.494299	4.31871e-05	-2.74792	down
Os02g0220400	34	31	33	4	10	6	5.2783	5.3474	5.29429	0.6542	1.29191	0.741449	9.39679e-06	-2.2373	down
Os02g0220450	25	22	22	2	11	2	3.8811	3.79493	3.52953	0.3271	1.4211	0.24715	0.00114504	-2.08965	down
Os02g0224100	129	258	124	13	16	16	20.0265	44.5042	19.8937	2.12615	2.06706	1.9772	1.12983e-16	-3.45069	down
Os02g0225300	83	76	105	30	26	50	12.8853	13.1098	16.8455	4.9065	3.35897	6.17874	0.000127816	-1.34196	down
Os02g0226000	286	165	200	419	418	1086	44.3998	28.462	32.0866	68.5275	54.002	134.202	0.000133233	1.44396	up
Os02g0226200	15	20	14	0	3	4	2.32866	3.44994	2.24606	0	0.387574	0.494299	0.000566697	-2.53902	down
Os02g0226300	44	39	46	92	118	104	6.83074	6.72738	7.37993	15.0466	15.2446	12.8518	1.51084e-05	1.20024	up
Os02g0227100	124	126	154	413	493	583	19.2503	21.7346	24.7067	67.5462	63.6913	72.0441	1.87236e-18	1.79668	up
Os02g0227200	525	459	476	940	1237	1195	81.5031	79.176	76.3662	153.737	159.81	147.672	1.19037e-13	1.13406	up
Os02g0227900	7	6	8	22	29	33	1.08671	1.03498	1.28347	3.5981	3.74655	4.07797	0.000453453	1.81715	up
Os02g0228900	70	50	71	20	28	22	10.8671	8.62484	11.3908	3.271	3.61736	2.71865	2.50752e-05	-1.47004	down
Os02g0230100	220	99	232	434	495	475	34.1537	17.0772	37.2205	70.9807	63.9497	58.6981	2.14013e-05	1.28668	up
Os02g0230300	1458	1134	1360	173	190	437	226.346	195.611	218.189	28.2942	24.5464	54.0022	1.26757e-13	-2.33131	down
Os02g0232400	414	391	313	675	893	1034	64.2711	67.4462	50.2156	110.396	115.368	127.776	6.59949e-08	1.12985	up
Os02g0232900	2159	1784	2069	631	803	1112	335.172	307.734	331.936	103.2	103.741	137.415	1.49563e-10	-1.30191	down
Os02g0234700	129	120	141	3	24	3	20.0265	20.6996	22.6211	0.49065	3.10059	0.370725	2.07169e-12	-3.57988	down
Os02g0236000	127	126	123	40	52	66	19.716	21.7346	19.7333	6.542	6.71795	8.15594	1.23507e-06	-1.30558	down
Os02g0236600	122	177	150	22	25	23	18.9398	30.5319	24.065	3.5981	3.22978	2.84222	7.7921e-17	-2.68778	down
Os02g0236800	49	31	24	12	11	13	7.60696	5.3474	3.8504	1.9626	1.4211	1.60647	0.00207522	-1.50221	down
Os02g0240300	204	296	270	2	10	2	31.6698	51.0591	43.317	0.3271	1.29191	0.24715	7.08763e-35	-5.56445	down
Os02g0241100	95	49	70	185	251	280	14.7482	8.45234	11.2303	30.2568	32.427	34.601	5.3084e-10	1.65293	up
Os02g0243300	20	11	23	3	2	0	3.10488	1.89746	3.68996	0.49065	0.258383	0	0.000109428	-2.94156	down
Os02g0244100	42	42	39	114	139	131	6.52025	7.24487	6.25689	18.6447	17.9576	16.1883	6.47154e-09	1.55293	up
Os02g0244600	115	71	79	213	292	305	17.8531	12.2473	12.6742	34.8362	37.7239	37.6903	2.09246e-10	1.52609	up
Os02g0245100	51	48	49	21	23	24	7.91745	8.27985	7.86123	3.43455	2.9714	2.9658	0.00158499	-1.15218	down
Os02g0246900	69	133	97	2	4	4	10.7118	22.9421	15.562	0.3271	0.516765	0.494299	3.43318e-18	-4.62873	down
Os02g0247800	19	25	11	68	82	69	2.94964	4.31242	1.76476	11.1214	10.5937	8.52666	1.94034e-06	1.85929	up
Os02g0249300	64	55	54	22	22	29	9.93562	9.48732	8.66339	3.5981	2.84221	3.58367	0.000322692	-1.2723	down
Os02g0254700	559	537	619	1111	1389	1292	86.7814	92.6308	99.3081	181.704	179.447	159.659	2.11619e-11	1.07525	up
Os02g0255100	94	105	98	18	36	49	14.5929	18.1122	15.7225	2.9439	4.65089	6.05517	3.31074e-06	-1.58502	down
Os02g0255500	595	498	589	262	293	214	92.3702	85.9034	94.4951	42.8501	37.8531	26.445	2.58556e-07	-1.1616	down
Os02g0255900	21	24	19	6	9	5	3.26013	4.13992	3.04823	0.981301	1.16272	0.617874	0.00407879	-1.63064	down
Os02g0256100	77	78	71	3	20	17	11.9538	13.4548	11.3908	0.49065	2.58383	2.10077	6.05792e-09	-2.50226	down
Os02g0256200	92	137	76	25	35	51	14.2825	23.6321	12.1929	4.08875	4.5217	6.30232	7.64788e-05	-1.50919	down
Os02g0257200	2	0	3	19	34	38	0.310488	0	0.4813	3.10745	4.3925	4.69584	1.81822e-07	3.59088	up
Os02g0257300	244	207	213	40	68	69	37.8796	35.7068	34.1723	6.542	8.78501	8.52666	1.38459e-16	-1.96132	down
Os02g0258000	17	19	15	4	1	2	2.63915	3.27744	2.4065	0.6542	0.129191	0.24715	0.000359675	-2.54566	down
Os02g0258200	140	164	130	3	14	7	21.7342	28.2895	20.8563	0.49065	1.80868	0.865024	2.9724e-24	-4.10326	down
Os02g0258250	119	161	140	5	10	5	18.474	27.772	22.4606	0.817751	1.29191	0.617874	3.62428e-25	-4.28552	down
Os02g0258300	41	36	41	14	25	20	6.36501	6.20988	6.57776	2.2897	3.22978	2.4715	0.00970683	-1.04156	down
Os02g0258800	85	80	73	379	691	219	13.1957	13.7997	11.7116	61.9855	89.2712	27.0629	1.19098e-09	2.2898	up
Os02g0259600	902	987	964	97	95	118	140.03	170.254	154.658	15.8644	12.2732	14.5818	3.97168e-55	-3.23138	down
Os02g0259850	2	1	1	12	12	17	0.310488	0.172497	0.160433	1.9626	1.5503	2.10077	0.000629826	2.74814	up
Os02g0259900	9	10	7	50	58	73	1.3972	1.72497	1.12303	8.17751	7.4931	9.02096	7.09436e-10	2.61508	up
Os02g0261100	821	771	862	2331	2908	3349	127.455	132.995	138.293	381.235	375.688	413.852	5.19884e-28	1.72724	up
Os02g0264800	1484	1349	1387	31	230	9	230.382	232.698	222.521	5.07005	29.714	1.11217	0.00102938	-3.11305	down
Os02g0265900	1484	1018	1391	2212	2983	3571	230.382	175.602	223.163	361.773	385.378	441.286	3.25349e-08	1.09327	up
Os02g0266000	91	73	92	300	337	429	14.1272	12.5923	14.7599	49.065	43.5375	53.0136	6.05706e-19	1.9734	up
Os02g0266800	139	90	168	323	473	610	21.5789	15.5247	26.9528	52.8267	61.1075	75.3807	2.36257e-10	1.72183	up
Os02g0267200	26	43	38	2	1	1	4.03635	7.41736	6.09646	0.3271	0.129191	0.123575	1.78288e-09	-4.16074	down
Os02g0269600	61	55	84	301	439	446	9.46989	9.48732	13.4764	49.2286	56.715	55.1144	9.11774e-27	2.46333	up
Os02g0273000	203	165	205	336	473	511	31.5146	28.462	32.8888	54.9528	61.1075	63.1467	5.30691e-09	1.12217	up
Os02g0274000	296	287	289	534	713	788	45.9523	49.5066	46.3652	87.3358	92.1134	97.377	1.1959e-10	1.13967	up
Os02g0274100	876	647	752	1937	2356	2676	135.994	111.605	120.646	316.797	304.375	330.686	5.02407e-20	1.54303	up
Os02g0274900	3259	2230	2945	9204	10585	13279	505.94	384.668	472.476	1505.32	1367.49	1640.95	6.48767e-24	1.89755	up
Os02g0279600	181	150	161	24	41	39	28.0992	25.8745	25.8297	3.9252	5.29684	4.81942	4.77272e-18	-2.28074	down
Os02g0279800	79	123	79	27	44	43	12.2643	21.2171	12.6742	4.41585	5.68442	5.31372	0.000124724	-1.36058	down
Os02g0280700	49	48	51	22	24	24	7.60696	8.27985	8.18209	3.5981	3.10059	2.9658	0.0023078	-1.11103	down
Os02g0281150	95	82	101	27	39	51	14.7482	14.1447	16.2038	4.41585	5.03846	6.30232	1.90231e-05	-1.2983	down
Os02g0285300	51	38	48	3	3	4	7.91745	6.55488	7.70079	0.49065	0.387574	0.494299	4.1427e-11	-3.55879	down
Os02g0285800	257	267	258	106	134	161	39.8977	46.0566	41.3918	17.3363	17.3116	19.8955	2.63889e-06	-1.02786	down
Os02g0289700	66	55	60	7	32	6	10.2461	9.48732	9.62599	1.14485	4.13412	0.741449	0.000166238	-1.98678	down
Os02g0292800	12	11	12	1	2	2	1.86293	1.89746	1.9252	0.16355	0.258383	0.24715	0.00212801	-2.43703	down
Os02g0293500	175	65	153	226	312	368	27.1677	11.2123	24.5463	36.9623	40.3077	45.4755	0.000939745	1.12228	up
Os02g0298900	80	70	77	11	24	18	12.4195	12.0748	12.3534	1.79905	3.10059	2.22435	1.28627e-09	-2.1193	down
Os02g0299300	50	52	67	14	22	3	7.7622	8.96983	10.749	2.2897	2.84221	0.370725	9.32561e-05	-2.03988	down
Os02g0301100	727	579	725	1730	1879	739	112.862	99.8756	116.314	282.942	242.75	91.3218	0.00520872	1.0459	up
Os02g0302200	74	52	56	136	214	228	11.4881	8.96983	8.98426	22.2428	27.6469	28.1751	1.09699e-09	1.56585	up
Os02g0303500	82	59	57	26	29	34	12.73	10.1773	9.14469	4.2523	3.74655	4.20154	0.000553629	-1.18455	down
Os02g0306250	113	242	147	75	87	85	17.5426	41.7442	23.5837	12.2663	11.2396	10.5039	0.0034256	-1.07798	down
Os02g0306401	628	429	542	132	168	178	97.4933	74.0011	86.9548	21.5886	21.7041	21.9963	2.51789e-19	-1.78652	down
Os02g0307800	131	137	152	38	44	32	20.337	23.6321	24.3858	6.2149	5.68442	3.95439	1.35143e-11	-1.90592	down
Os02g0308400	175	173	159	1	8	8	27.1677	29.8419	25.5089	0.16355	1.03353	0.988599	3.72651e-31	-4.77372	down
Os02g0308800	92	200	73	7	26	17	14.2825	34.4994	11.7116	1.14485	3.35897	2.10077	1.03823e-08	-2.83957	down
Os02g0313700	36	24	25	111	104	110	5.58879	4.13992	4.01083	18.1541	13.4359	13.5932	7.74253e-09	1.84888	up
Os02g0315600	33	27	35	10	10	3	5.12306	4.65741	5.61516	1.6355	1.29191	0.370725	0.00024525	-1.95494	down
Os02g0317500	53	79	74	20	29	23	8.22794	13.6272	11.8721	3.271	3.74655	2.84222	2.36974e-05	-1.5498	down
Os02g0318450	21	11	12	2	1	2	3.26013	1.89746	1.9252	0.3271	0.129191	0.24715	0.000479628	-2.70133	down
Os02g0318600	7	8	12	1	1	0	1.08671	1.37997	1.9252	0.16355	0.129191	0	0.00230242	-2.84201	down
Os02g0320800	59	63	78	27	25	41	9.1594	10.8673	12.5138	4.41585	3.22978	5.06657	0.00150508	-1.1379	down
Os02g0321600	36	40	32	5	9	0	5.58879	6.89987	5.13386	0.817751	1.16272	0	4.39796e-06	-2.75829	down
Os02g0321800	71	71	78	18	28	27	11.0223	12.2473	12.5138	2.9439	3.61736	3.33652	5.97201e-07	-1.62848	down
Os02g0322400	25	12	10	1	1	0	3.8811	2.06996	1.60433	0.16355	0.129191	0	4.41046e-05	-3.54251	down
Os02g0324300	885	877	915	1585	1903	2187	137.391	151.28	146.796	259.227	245.851	270.258	8.2457e-10	1.00912	up
Os02g0324400	46	35	22	4	17	4	7.14123	6.03739	3.52953	0.6542	2.19625	0.494299	0.000861218	-1.97854	down
Os02g0325600	41	32	34	5	24	3	6.36501	5.5199	5.45473	0.817751	3.10059	0.370725	0.00616804	-1.69728	down
Os02g0326100	32	47	38	5	15	1	4.96781	8.10735	6.09646	0.817751	1.93787	0.123575	0.000100838	-2.35997	down
Os02g0326200	92	141	107	39	60	76	14.2825	24.322	17.1663	6.37845	7.75148	9.39169	0.00226015	-1.03139	down
Os02g0326700	1067	954	1222	356	384	539	165.645	164.562	196.049	58.2238	49.6095	66.6068	2.33167e-11	-1.39211	down
Os02g0329300	927	368	898	1501	1844	2330	143.911	63.4788	144.069	245.489	238.229	287.929	5.54669e-05	1.29444	up
Os02g0330601	15	23	30	5	7	9	2.32866	3.96743	4.813	0.817751	0.904339	1.11217	0.00433668	-1.6487	down
Os02g0332450	45	40	69	474	487	582	6.98598	6.89987	11.0699	77.5228	62.9162	71.9206	1.18773e-36	3.2223	up
Os02g0435200	7	85	19	6	3	3	1.08671	14.6622	3.04823	0.981301	0.387574	0.370725	0.000537529	-2.76837	down
Os02g0445100	64	58	62	14	12	14	9.93562	10.0048	9.94686	2.2897	1.5503	1.73005	8.12586e-09	-2.18457	down
Os02g0445600	57	58	57	12	21	11	8.84891	10.0048	9.14469	1.9626	2.71302	1.35932	5.01929e-07	-1.97134	down
Os02g0448000	28	28	20	2	3	2	4.34683	4.82991	3.20866	0.3271	0.387574	0.24715	1.37319e-06	-3.14155	down
Os02g0453500	36	38	32	15	15	2	5.58879	6.55488	5.13386	2.45325	1.93787	0.24715	0.00584621	-1.6286	down
Os02g0453800	30	22	31	7	6	3	4.65732	3.79493	4.97343	1.14485	0.775148	0.370725	5.70026e-05	-2.24524	down
Os02g0454300	2	6	6	17	27	40	0.310488	1.03498	0.962599	2.78035	3.48817	4.94299	0.000157193	2.28008	up
Os02g0461400	82	46	82	9	44	2	12.73	7.93485	13.1555	1.47195	5.68442	0.24715	0.00678974	-1.83524	down
Os02g0462401	42	39	46	10	19	15	6.52025	6.72738	7.37993	1.6355	2.45464	1.85362	0.000160614	-1.54936	down
Os02g0462500	311	272	283	518	635	810	48.2809	46.9191	45.4026	84.719	82.0365	100.096	2.3737e-08	1.10005	up
Os02g0463401	6	11	3	70	108	8	0.931465	1.89746	0.4813	11.4485	13.9527	0.988599	0.000185937	2.74343	up
Os02g0464550	1	0	7	11	18	20	0.155244	0	1.12303	1.79905	2.32544	2.4715	0.00644769	2.16825	up
Os02g0465500	20	27	36	66	109	99	3.10488	4.65741	5.77559	10.7943	14.0819	12.2339	2.40337e-06	1.59848	up
Os02g0465900	5920	5018	5716	11893	14074	18309	919.045	865.589	917.036	1945.1	1818.24	2262.53	3.54016e-14	1.33352	up
Os02g0466400	3	3	6	270	314	336	0.465732	0.51749	0.962599	44.1585	40.5661	41.5211	1.19452e-43	5.90182	up
Os02g0467200	199	213	204	23	27	23	30.8936	36.7418	32.7284	3.76165	3.48817	2.84222	4.13366e-29	-3.08739	down
Os02g0467300	14	10	15	34	43	36	2.17342	1.72497	2.4065	5.5607	5.55523	4.44869	0.00114133	1.41776	up
Os02g0469300	49	29	34	81	99	74	7.60696	5.00241	5.45473	13.2476	12.7899	9.14454	0.000968023	1.10566	up
Os02g0473200	81	64	81	186	263	282	12.5748	11.0398	12.9951	30.4203	33.9773	34.8481	7.91006e-13	1.60301	up
Os02g0478050	70	115	109	6	32	7	10.8671	19.8371	17.4872	0.981301	4.13412	0.865024	1.9626e-07	-2.66602	down
Os02g0479100	8	10	11	0	1	0	1.24195	1.72497	1.76476	0	0.129191	0	0.000457723	-3.37301	down
Os02g0483500	5	15	7	25	32	32	0.77622	2.58745	1.12303	4.08875	4.13412	3.95439	0.00490274	1.5311	up
Os02g0488600	99	72	75	207	217	498	15.3692	12.4198	12.0325	33.8549	28.0345	61.5403	4.53267e-07	1.77793	up
Os02g0489500	31	18	29	4	8	7	4.81257	3.10494	4.65256	0.6542	1.03353	0.865024	0.000326971	-1.96729	down
Os02g0489550	132	112	109	218	277	318	20.4922	19.3196	17.4872	35.6539	35.786	39.2968	1.95311e-07	1.12213	up
Os02g0489800	14	12	14	2	5	2	2.17342	2.06996	2.24606	0.3271	0.645957	0.24715	0.00619879	-1.96898	down
Os02g0490500	101	86	73	13	29	25	15.6797	14.8347	11.7116	2.12615	3.74655	3.08937	8.26402e-09	-1.98867	down
Os02g0493200	1	2	2	24	18	32	0.155244	0.344994	0.320866	3.9252	2.32544	3.95439	2.72161e-06	3.32777	up
Os02g0498666	10	8	17	41	33	35	1.55244	1.37997	2.72736	6.70555	4.26331	4.32512	0.00174514	1.52593	up
Os02g0501350	169	130	155	252	327	442	26.2363	22.4246	24.8671	41.2146	42.2456	54.6201	4.15365e-06	1.08309	up
Os02g0503100	41	49	53	9	9	12	6.36501	8.45234	8.50296	1.47195	1.16272	1.4829	2.62573e-07	-2.22348	down
Os02g0503400	1637	2237	1930	301	620	489	254.135	385.875	309.636	49.2286	80.0986	60.4281	1.33212e-17	-2.11768	down
Os02g0503900	13	6	8	31	44	31	2.01817	1.03498	1.28347	5.07005	5.68442	3.83082	0.000198121	1.81628	up
Os02g0505500	40	52	47	8	14	1	6.20976	8.96983	7.54036	1.3084	1.80868	0.123575	8.74725e-06	-2.47526	down
Os02g0506600	268	152	175	393	608	657	41.6054	26.2195	28.0758	64.2752	78.5483	81.1887	3.14218e-08	1.38655	up
Os02g0508100	667	451	581	1009	1442	1729	103.548	77.7961	93.2117	165.022	186.294	213.661	5.37537e-09	1.21422	up
Os02g0510200	1162	1026	1151	2049	2377	2995	180.394	176.982	184.659	335.114	307.088	370.107	6.05199e-10	1.07878	up
Os02g0511400	19	23	11	64	102	89	2.94964	3.96743	1.76476	10.4672	13.1775	10.9982	1.05045e-08	2.11346	up
Os02g0511600	46	38	46	2	13	3	7.14123	6.55488	7.37993	0.3271	1.67949	0.370725	3.8081e-07	-2.74839	down
Os02g0511800	10	15	15	41	44	54	1.55244	2.58745	2.4065	6.70555	5.68442	6.67304	7.93589e-05	1.66338	up
Os02g0513100	29	29	40	158	172	161	4.50208	5.00241	6.41733	25.8409	22.2209	19.8955	2.38095e-15	2.23043	up
Os02g0515600	282	255	282	55	131	92	43.7788	43.9867	45.2422	8.99526	16.9241	11.3689	4.73204e-10	-1.6282	down
Os02g0517300	153	114	137	259	321	326	23.7523	19.6646	21.9793	42.3595	41.4704	40.2854	5.58907e-08	1.09441	up
Os02g0518000	61	72	45	13	11	12	9.46989	12.4198	7.21949	2.12615	1.4211	1.4829	8.9194e-08	-2.27214	down
Os02g0518400	45	44	51	22	22	26	6.98598	7.58986	8.18209	3.5981	2.84221	3.21295	0.00613025	-1.03008	down
Os02g0518800	78	82	95	20	52	29	12.109	14.1447	15.2412	3.271	6.71795	3.58367	9.49812e-05	-1.3917	down
Os02g0520100	34	32	38	13	16	18	5.2783	5.5199	6.09646	2.12615	2.06706	2.22435	0.00612262	-1.16867	down
Os02g0520800	125	91	103	199	217	262	19.4055	15.6972	16.5246	32.5465	28.0345	32.3766	1.32562e-05	1.0185	up
Os02g0521700	135	116	126	22	102	14	20.958	20.0096	20.2146	3.5981	13.1775	1.73005	0.00915812	-1.46813	down
Os02g0522300	984	865	1044	289	491	224	152.76	149.21	167.492	47.266	63.4329	27.6808	3.09982e-08	-1.56625	down
Os02g0522800	119	99	108	41	33	44	18.474	17.0772	17.3268	6.70555	4.26331	5.43729	5.62864e-07	-1.4857	down
Os02g0525100	1171	1004	1075	28	64	42	181.791	173.187	172.466	4.5794	8.26824	5.19014	4.56888e-88	-4.62227	down
Os02g0525400	99	84	79	36	50	45	15.3692	14.4897	12.6742	5.8878	6.45957	5.56087	0.000335218	-1.05014	down
Os02g0526400	97	110	104	1102	1346	1650	15.0587	18.9746	16.685	180.232	173.892	203.898	1.08435e-71	3.60958	up
Os02g0526500	172	132	166	40	62	63	26.702	22.7696	26.6319	6.542	8.00986	7.78522	4.75884e-10	-1.56005	down
Os02g0526700	10	8	10	0	3	1	1.55244	1.37997	1.60433	0	0.387574	0.123575	0.00771677	-2.34165	down
Os02g0527900	32	12	18	40	57	65	4.96781	2.06996	2.8878	6.542	7.36391	8.03236	0.00261924	1.2741	up
Os02g0528100	58	42	67	2	7	7	9.00416	7.24487	10.749	0.3271	0.904339	0.865024	2.18072e-11	-3.26367	down
Os02g0529400	264	183	460	573	746	1037	40.9844	31.5669	73.7993	93.7142	96.3767	128.147	0.000132348	1.28069	up
Os02g0529600	91	90	106	29	47	43	14.1272	15.5247	17.0059	4.74295	6.07199	5.31372	5.1515e-06	-1.32261	down
Os02g0529900	22	22	19	3	6	7	3.41537	3.79493	3.04823	0.49065	0.775148	0.865024	0.00111068	-1.90703	down
Os02g0530600	18	13	12	37	67	48	2.79439	2.24246	1.9252	6.05135	8.65582	5.93159	4.67815e-05	1.67934	up
Os02g0532500	290	277	276	29	57	64	45.0208	47.7816	44.2796	4.74295	7.36391	7.90879	9.36662e-24	-2.54169	down
Os02g0533800	2978	2370	2627	5568	6996	7745	462.317	408.817	421.458	910.647	903.822	957.087	4.63029e-17	1.27624	up
Os02g0535000	210	195	195	62	98	115	32.6013	33.6369	31.2845	10.1401	12.6607	14.2111	7.90445e-07	-1.19354	down
Os02g0535400	157	149	141	46	66	82	24.3733	25.702	22.6211	7.52331	8.52663	10.1331	1.1888e-06	-1.26512	down
Os02g0536500	93	73	70	16	20	13	14.4377	12.5923	11.2303	2.6168	2.58383	1.60647	3.04383e-10	-2.25894	down
Os02g0537400	7	5	7	16	23	28	1.08671	0.862484	1.12303	2.6168	2.9714	3.4601	0.0040773	1.62514	up
Os02g0537700	3284	3480	3441	518	1957	665	509.822	600.289	552.051	84.719	252.827	82.1773	5.83806e-06	-1.76663	down
Os02g0538700	723	855	732	8	7	5	112.241	147.485	117.437	1.3084	0.904339	0.617874	3.74067e-75	-6.68217	down
Os02g0542500	48	38	38	3	7	2	7.45172	6.55488	6.09646	0.49065	0.904339	0.24715	3.25164e-09	-3.19713	down
Os02g0543900	108	93	95	26	30	36	16.7664	16.0422	15.2412	4.2523	3.87574	4.44869	5.28659e-09	-1.71804	down
Os02g0549200	44	49	41	12	23	27	6.83074	8.45234	6.57776	1.9626	2.9714	3.33652	0.00432541	-1.16313	down
Os02g0551100	175	163	182	799	934	1081	27.1677	28.117	29.1988	130.677	120.665	133.584	3.54282e-40	2.35358	up
Os02g0551700	15	28	11	3	6	5	2.32866	4.82991	1.76476	0.49065	0.775148	0.617874	0.00642539	-1.84555	down
Os02g0552100	88	46	52	29	32	33	13.6615	7.93485	8.34252	4.74295	4.13412	4.07797	0.0085413	-1.00352	down
Os02g0552400	350	313	274	517	749	759	54.3354	53.9915	43.9587	84.5554	96.7643	93.7933	1.08562e-07	1.02539	up
Os02g0554100	240	206	247	75	104	145	37.2586	35.5343	39.627	12.2663	13.4359	17.9184	3.53193e-06	-1.15919	down
Os02g0554800	38	79	40	8	14	13	5.89928	13.6272	6.41733	1.3084	1.80868	1.60647	1.1324e-05	-2.14908	down
Os02g0555300	12	23	9	91	98	120	1.86293	3.96743	1.4439	14.8831	12.6607	14.829	1.67523e-11	2.63769	up
Os02g0556100	307	293	317	672	821	980	47.6599	50.5416	50.8573	109.906	106.066	121.103	4.35277e-14	1.35136	up
Os02g0556800	78	298	102	13	27	34	12.109	51.404	16.3642	2.12615	3.48817	4.20154	4.06959e-07	-2.65943	down
Os02g0557100	617	475	568	1092	1410	1644	95.7856	81.936	91.126	178.597	182.16	203.157	1.04069e-12	1.2439	up
Os02g0557800	497	555	574	24	46	37	77.1563	95.7357	92.0886	3.9252	5.9428	4.57227	1.08256e-58	-3.95198	down
Os02g0558300	113	103	98	55	53	21	17.5426	17.7672	15.7225	8.99526	6.84714	2.59507	0.00223683	-1.26468	down
Os02g0558600	19	22	21	6	5	4	2.94964	3.79493	3.3691	0.981301	0.645957	0.494299	0.00107709	-1.93929	down
Os02g0564100	233	229	192	98	104	134	36.1719	39.5018	30.8032	16.0279	13.4359	16.559	3.66327e-05	-1.01442	down
Os02g0565600	15	17	22	3	2	3	2.32866	2.93245	3.52953	0.49065	0.258383	0.370725	0.000233687	-2.50261	down
Os02g0566000	112	98	117	239	250	310	17.3873	16.9047	18.7707	39.0885	32.2978	38.3082	5.47806e-08	1.21756	up
Os02g0566500	148	130	156	285	317	377	22.9761	22.4246	25.0276	46.6118	40.9536	46.5877	1.00811e-07	1.10245	up
Os02g0566800	55	46	42	91	122	128	8.53843	7.93485	6.73819	14.8831	15.7613	15.8176	2.29124e-05	1.16394	up
Os02g0567800	31	28	9	53	50	78	4.81257	4.82991	1.4439	8.66816	6.45957	9.63884	0.00762378	1.28153	up
Os02g0568700	5	3	2	32	21	31	0.77622	0.51749	0.320866	5.2336	2.71302	3.83082	1.00386e-05	2.75559	up
Os02g0569400	9	11	9	48	68	34	1.3972	1.89746	1.4439	7.85041	8.78501	4.20154	3.08307e-06	2.19305	up
Os02g0569900	23	18	17	48	73	34	3.57061	3.10494	2.72736	7.85041	9.43097	4.20154	0.00287336	1.30387	up
Os02g0570400	28	18	17	149	166	200	4.34683	3.10494	2.72736	24.369	21.4458	24.715	1.11791e-21	2.90718	up
Os02g0570700	101	83	142	164	277	275	15.6797	14.3172	22.7815	26.8222	35.786	33.9831	0.000134839	1.0391	up
Os02g0571100	22	15	15	78	98	75	3.41537	2.58745	2.4065	12.7569	12.6607	9.26811	1.10537e-09	2.15248	up
Os02g0571900	37	35	25	118	106	59	5.74403	6.03739	4.01083	19.2989	13.6943	7.29092	0.000456023	1.46248	up
Os02g0572400	101	88	107	193	243	223	15.6797	15.1797	17.1663	31.5652	31.3935	27.5572	5.48543e-07	1.08166	up
Os02g0572600	230	168	214	12	14	18	35.7061	28.9795	34.3327	1.9626	1.80868	2.22435	2.95926e-34	-3.77121	down
Os02g0572900	44	55	31	13	22	18	6.83074	9.48732	4.97343	2.12615	2.84221	2.22435	0.00254183	-1.3278	down
Os02g0574500	80	109	113	432	556	513	12.4195	18.8022	18.1289	70.6536	71.8304	63.3939	4.65517e-23	2.2154	up
Os02g0575200	76	83	69	4	11	6	11.7986	14.3172	11.0699	0.6542	1.4211	0.741449	7.34611e-15	-3.36777	down
Os02g0577900	19	7	14	3	1	0	2.94964	1.20748	2.24606	0.49065	0.129191	0	0.0013786	-2.69815	down
Os02g0579000	16	5	16	32	62	57	2.48391	0.862484	2.56693	5.2336	8.00986	7.04377	5.64844e-05	1.86309	up
Os02g0579300	23	28	25	0	5	3	3.57061	4.82991	4.01083	0	0.645957	0.370725	4.2958e-06	-3.00356	down
Os02g0579600	28	28	50	82	109	106	4.34683	4.82991	8.02166	13.4111	14.0819	13.0989	2.32429e-05	1.38786	up
Os02g0580400	42	55	54	4	7	8	6.52025	9.48732	8.66339	0.6542	0.904339	0.988599	6.96886e-10	-2.91216	down
Os02g0580900	49	57	50	102	164	95	7.60696	9.83232	8.02166	16.6821	21.1874	11.7396	0.000500599	1.11073	up
Os02g0581000	33	16	31	45	58	78	5.12306	2.75995	4.97343	7.35975	7.4931	9.63884	0.00571833	1.08014	up
Os02g0581100	525	360	323	111	120	171	81.5031	62.0988	51.8199	18.1541	15.503	21.1313	1.00723e-09	-1.62299	down
Os02g0581900	22	25	11	3	9	5	3.41537	4.31242	1.76476	0.49065	1.16272	0.617874	0.00851754	-1.70385	down
Os02g0582600	154	179	176	24	29	25	23.9076	30.8769	28.2362	3.9252	3.74655	3.08937	1.26011e-21	-2.72238	down
Os02g0582900	1786	1811	1689	643	780	470	277.266	312.392	270.972	105.163	100.769	58.0802	1.23096e-09	-1.51248	down
Os02g0583700	13534	12996	12901	24334	30152	35754	2101.07	2241.77	2069.75	3979.83	3895.38	4418.29	5.60411e-12	1.11541	up
Os02g0584900	47	42	36	175	191	215	7.29647	7.24487	5.77559	28.6213	24.6755	26.5686	1.73463e-16	2.12327	up
Os02g0586000	19	37	28	59	80	71	2.94964	6.38238	4.49213	9.64946	10.3353	8.77381	0.00129309	1.2044	up
Os02g0588700	13	7	2	18	35	39	2.01817	1.20748	0.320866	2.9439	4.5217	4.81942	0.00222503	1.82222	up
Os02g0589000	62	53	55	19	14	9	9.62513	9.14233	8.82382	3.10745	1.80868	1.11217	2.66215e-06	-1.97106	down
Os02g0589400	32	19	28	6	3	7	4.96781	3.27744	4.49213	0.981301	0.387574	0.865024	0.000139592	-2.17316	down
Os02g0589700	96	80	87	25	20	24	14.9034	13.7997	13.9577	4.08875	2.58383	2.9658	3.25164e-09	-1.93253	down
Os02g0589900	20	32	24	5	11	8	3.10488	5.5199	3.8504	0.817751	1.4211	0.988599	0.00257974	-1.64675	down
Os02g0590200	91	115	118	24	39	36	14.1272	19.8371	18.9311	3.9252	5.03846	4.44869	1.00923e-08	-1.75603	down
Os02g0590400	262	250	240	84	96	52	40.674	43.1242	38.504	13.7382	12.4024	6.42589	5.76668e-09	-1.71079	down
Os02g0591500	16	11	15	0	0	4	2.48391	1.89746	2.4065	0	0	0.494299	0.000675731	-2.83994	down
Os02g0592400	462	399	448	1357	1668	2134	71.7228	68.8262	71.8741	221.937	215.491	263.709	2.11842e-25	1.89335	up
Os02g0592500	182	179	184	28	52	53	28.2544	30.8769	29.5197	4.5794	6.71795	6.54947	7.25539e-16	-2.08748	down
Os02g0594166	585	485	618	123	147	175	90.8178	83.6609	99.1477	20.1167	18.9911	21.6256	8.00887e-25	-1.97049	down
Os02g0594232	272	250	258	68	86	89	42.2264	43.1242	41.3918	11.1214	11.1105	10.9982	1.04104e-16	-1.73324	down
Os02g0595900	19	15	15	3	7	1	2.94964	2.58745	2.4065	0.49065	0.904339	0.123575	0.00424754	-1.98606	down
Os02g0596000	1294	1002	1164	338	505	501	200.886	172.842	186.744	55.2799	65.2416	61.911	1.7984e-17	-1.4282	down
Os02g0597700	34	31	33	5	5	16	5.2783	5.3474	5.29429	0.817751	0.645957	1.9772	0.00040463	-1.87259	down
Os02g0599400	43	32	40	6	19	11	6.6755	5.5199	6.41733	0.981301	2.45464	1.35932	0.000281309	-1.68198	down
Os02g0600400	157	192	212	348	394	459	24.3733	33.1194	34.0118	56.9154	50.9014	56.7209	7.38054e-06	1.01893	up
Os02g0601300	1422	1355	1343	2957	3611	4289	220.757	233.733	215.462	483.618	466.51	530.012	1.04794e-15	1.31869	up
Os02g0601700	42	53	50	12	9	19	6.52025	9.14233	8.02166	1.9626	1.16272	2.34792	2.11599e-05	-1.84658	down
Os02g0602201	1	1	3	8	20	12	0.155244	0.172497	0.4813	1.3084	2.58383	1.4829	0.00250394	2.44043	up
Os02g0602400	133	125	173	30	86	50	20.6475	21.5621	27.7549	4.9065	11.1105	6.17874	2.22188e-05	-1.4393	down
Os02g0602900	186	133	207	365	528	520	28.8754	22.9421	33.2097	59.6958	68.213	64.2589	1.72865e-10	1.34434	up
Os02g0603600	69	68	71	11	10	11	10.7118	11.7298	11.3908	1.79905	1.29191	1.35932	4.33705e-12	-2.666	down
Os02g0605900	106	117	117	20	91	30	16.4559	20.1821	18.7707	3.271	11.7564	3.70725	0.00379672	-1.33555	down
Os02g0606200	312	262	315	26	51	48	48.4362	45.1942	50.5364	4.2523	6.58876	5.93159	2.92995e-32	-2.86983	down
Os02g0606700	48	66	47	11	13	15	7.45172	11.3848	7.54036	1.79905	1.67949	1.85362	9.54345e-07	-2.04206	down
Os02g0608200	282	278	311	615	685	836	43.7788	47.9541	49.8947	100.583	88.4961	103.309	1.19487e-10	1.22017	up
Os02g0608400	261	238	240	443	556	564	40.5187	41.0542	38.504	72.4527	71.8304	69.6962	6.61821e-09	1.00732	up
Os02g0609000	4	2	4	21	36	26	0.620976	0.344994	0.641733	3.43455	4.65089	3.21295	6.50462e-06	2.72256	up
Os02g0609800	25	24	38	8	16	9	3.8811	4.13992	6.09646	1.3084	2.06706	1.11217	0.00574921	-1.39569	down
Os02g0610800	87	135	93	49	53	54	13.5062	23.2871	14.9203	8.01396	6.84714	6.67304	0.00151951	-1.06222	down
Os02g0611200	651	551	592	2031	2374	2702	101.064	95.0457	94.9764	332.17	306.7	333.899	5.9995e-34	1.91222	up
Os02g0612900	337	302	285	1064	1200	1247	52.3173	52.094	45.7235	174.017	155.03	154.098	1.35853e-26	1.85359	up
Os02g0613900	74	175	116	8	29	26	11.4881	30.1869	18.6102	1.3084	3.74655	3.21295	2.28103e-08	-2.54545	down
Os02g0614100	363	282	360	125	176	177	56.3536	48.6441	57.7559	20.4438	22.7377	21.8727	9.64541e-09	-1.13072	down
Os02g0614200	75	43	51	166	232	252	11.6433	7.41736	8.18209	27.1493	29.9724	31.1409	2.02101e-12	1.84679	up
Os02g0614600	60	50	53	6	11	9	9.31465	8.62484	8.50296	0.981301	1.4211	1.11217	6.40988e-10	-2.60937	down
Os02g0616100	403	677	615	2	5	10	62.5634	116.78	98.6664	0.3271	0.645957	1.23575	4.68032e-51	-6.41689	down
Os02g0616600	45	37	48	166	259	232	6.98598	6.38238	7.70079	27.1493	33.4606	28.6694	7.7813e-20	2.23121	up
Os02g0617100	292	170	316	86	114	143	45.3313	29.3245	50.6969	14.0653	14.7278	17.6712	1.60273e-05	-1.22229	down
Os02g0617400	209	315	264	1	0	2	32.446	54.3365	42.3544	0.16355	0	0.24715	9.78737e-31	-7.09683	down
Os02g0617600	89	74	80	15	25	26	13.8167	12.7648	12.8347	2.45325	3.22978	3.21295	4.58726e-09	-1.9096	down
Os02g0618100	190	169	178	607	672	958	29.4964	29.152	28.5571	99.2749	86.8166	118.385	5.31852e-20	1.96948	up
Os02g0620200	355	269	277	83	212	41	55.1117	46.4016	44.44	13.5747	27.3886	5.06657	0.00203368	-1.44029	down
Os02g0622500	64	54	70	113	300	170	9.93562	9.31483	11.2303	18.4812	38.7574	21.0077	6.6172e-06	1.49594	up
Os02g0623500	273	331	332	113	127	203	42.3816	57.0964	53.2638	18.4812	16.4073	25.0857	2.7542e-05	-1.14075	down
Os02g0624300	10	5	10	35	20	33	1.55244	0.862484	1.60433	5.72425	2.58383	4.07797	0.00245204	1.67828	up
Os02g0626100	3585	3439	2916	1369	1990	1442	556.55	593.216	467.823	223.9	257.091	178.195	4.01325e-08	-1.11151	down
Os02g0628000	19	14	30	5	5	4	2.94964	2.41496	4.813	0.817751	0.645957	0.494299	0.00109777	-2.02656	down
Os02g0628800	4312	3146	3488	8731	10778	13718	669.413	542.675	559.591	1427.96	1392.42	1695.2	7.62661e-16	1.52251	up
Os02g0628900	6	2	1	14	25	38	0.931465	0.344994	0.160433	2.2897	3.22978	4.69584	7.77469e-05	2.67816	up
Os02g0629000	12	14	11	43	51	46	1.86293	2.41496	1.76476	7.03265	6.58876	5.68444	1.67663e-05	1.78579	up
Os02g0629200	1050	998	1051	271	349	192	163.006	172.152	168.615	44.3221	45.0878	23.7264	1.4593e-14	-1.95582	down
Os02g0629600	21	12	25	3	0	2	3.26013	2.06996	4.01083	0.49065	0	0.24715	5.09295e-05	-3.03802	down
Os02g0630300	2	5	2	42	49	56	0.310488	0.862484	0.320866	6.8691	6.33037	6.92019	5.07069e-11	3.64901	up
Os02g0631100	23	13	25	68	61	83	3.57061	2.24246	4.01083	11.1214	7.88067	10.2567	6.81318e-06	1.69885	up
Os02g0631200	165	161	190	427	488	564	25.6153	27.772	30.4823	69.8359	63.0454	69.6962	1.14203e-13	1.44321	up
Os02g0634900	789	697	752	1580	1804	2418	122.488	120.23	120.646	258.409	233.061	298.804	6.09751e-12	1.29637	up
Os02g0635600	43	38	47	14	18	20	6.6755	6.55488	7.54036	2.2897	2.32544	2.4715	0.000814565	-1.32276	down
[truncated: 4,782 more rows]

## Sheet: OE vs WT
#ID	WT01_Count	WT02_Count	WT03_Count	OE01_Count	OE02_Count	OE03_Count	WT01_CPM	WT02_CPM	WT03_CPM	OE01_CPM	OE02_CPM	OE03_CPM	FDR	log2FC	regulated
[truncated: 54 more rows]

[truncated: 1 more sheets: OE-S vs WT-S]
