# Supplementary material for: The PPR-Domain Protein SOAR1 Regulates Salt Tolerance in Rice
Source: Rice (N Y). 2022 Dec 3;15:62. doi: 10.1186/s12284-022-00608-x (PMC9719575; doi:10.1186/s12284-022-00608-x)
Supplement: Supplementary file 3 — Additional file 3. Data 2: List of salt stress and SOAR1 triggered global alternative splicing events. [file 12284_2022_608_MOESM3_ESM.xlsx]

## Sheet: WT-S vs WT
Event_Region	GeneID	Target_Exon	Event_Type	N	T	Exon_Type	Reference_Transcript	PSI(%)	T-test_p-value	FDR(BH)	N_Values	T_Values	DatabaseID
chr07:24255148-24255393	Os07g0596000	chr07:24255148-24255176	A3SS	3	3	-	Os07t0596000-01	36.95	0.00154773	0.00154773	32.1428571428571|32.258064516129|38.0952380952381	73.9130434782609|76.9230769230769|62.5	chr07_24255148_24255393_S_Os07t0596000-01_1
chr07:15926194-15926324	Os07g0457550	chr07:15926276-15926324	A3SS	3	3	-	Os07t0457550-00	32.54	0.0019878	0.0019878	37.5|50|40	70.3703703703704|78.5714285714286|76.1904761904762	chr07_15926194_15926324_S_Os07t0457550-00_1
chr01:2247810-2247951	Os01g0141600	chr01:2247897-2247952	A3SS	3	3	-	Ex.ONT.118.1	28.09	0.000702072	0.000702072	19.2307692307692|17.2413793103448|12.7659574468085	46.1538461538462|47.3684210526316|40	chr01_2247810_2247951_S_Ex.ONT.118.1_1
chr03:36244770-36244882	Os03g0858700	chr03:36244770-36244771	TSS|A3SS	3	3	-	TSS.ONT.9180.3	27.86	0.000235331	0.000235331	35.7142857142857|35|41.6666666666667	64.2857142857143|66.6666666666667|65	chr03_36244770_36244882_S_TSS.ONT.9180.3_1
chr11:13753570-13754338	Os11g0429200	chr11:13754255-13754338	A3SS	3	3	-	ONT.21320.1	27.17	0.000212467	0.000212467	49.0566037735849|48.9795918367347|54.0983606557377	79.7101449275362|75.4385964912281|78.4810126582278	chr11_13753570_13754338_S_ONT.21320.1_1
chr03:13091539-13091690	Os03g0348800	chr03:13091539-13091587	A3SS	3	3	-	ONT.8346.2	24.42	0.00100268	0.00100268	18.1818181818182|16.4835164835165|21.0526315789474	43.6781609195402|38.3561643835616|46.9565217391304	chr03_13091539_13091690_S_ONT.8346.2_1
chr02:7273304-7273833	Os02g0229400	chr02:7273531-7273727	SES	3	3	-	ONT.3733.2	24.25	0.00029904	0.00029904	38.5714285714286|33.3333333333333|34.8837209302326	61.3636363636364|61.038961038961|57.1428571428571	chr02_7273304_7273833_W_ONT.3733.2_1
chr07:7713909-7714266	Os07g0238700	chr07:7713909-7713993	TSS|A5SS	3	3	-	TSS.ONT.15334.6	24.19	0.00167891	0.00167891	0|0|0	21.0144927536232|30.6306306306306|20.9302325581395	chr07_7713909_7714266_S_TSS.ONT.15334.6_1
chr03:34932607-34933089	Os03g0831700	chr03:34932607-34932870	A5SS	3	3	-	Ex.TSS.ONT.7599.1	23.6	0.00705727	0.00705727	61.7021276595745|62.9032258064516|49.2063492063492	80|84.6153846153846|80	chr03_34932607_34933089_S_Ex.TSS.ONT.7599.1_1
chr02:34117826-34118061	Os02g0800500	chr02:34117826-34117883	A3SS	3	3	-	Ex.Os02t0800500-01	23.52	0.000816872	0.000816872	50.5747126436782|58.4415584415584|52.7027027027027	79.6052631578947|76.271186440678|76.3888888888889	chr02_34117826_34118061_S_Ex.Os02t0800500-01_1
chr02:28936923-28937046	Os02g0702400	chr02:28936991-28937046	A3SS	3	3	-	Ex.ONT.4399.1	21.51	6.90067e-05	6.90067e-05	63.8888888888889|64.5161290322581|66.6666666666667	86.3636363636364|85|88.2352941176471	chr02_28936923_28937046_S_Ex.ONT.4399.1_1
chr10:13037583-13038414	Os10g0391500	chr10:13037947-13038082	SES	3	3	-	Os10t0391500-03	21.45	0.00215746	0.00215746	41.5094339622642|33.8888888888889|39.2638036809816	63.3333333333333|56.25|59.4202898550725	chr10_13037583_13038414_W_Os10t0391500-03_1
chr02:1974279-1974732	Os02g0137200	chr02:1974643-1974733	A5SS	3	3	-	Ex.TSS.ONT.4871.15	20.67	0.00659668	0.00659668	17.6470588235294|15.3846153846154|14.8148148148148	36.3636363636364|43.4782608695652|30	chr02_1974279_1974732_S_Ex.TSS.ONT.4871.15_1
chr01:10643675-10643851	Os01g0292700	chr01:10643820-10643851	A3SS	3	3	-	ONT.429.4	19.6	0.00544759	0.00544759	36.3636363636364|37.5|38.4615384615385	61.1111111111111|50|60	chr01_10643675_10643851_S_ONT.429.4_1
chr04:29502658-29502838	Os04g0583900	chr04:29502764-29502838	A5SS	3	3	-	ONT.10923.4	19.25	0.00187658	0.00187658	26.0869565217391|25|23.8095238095238	39.2670157068063|47.7987421383648|45.5696202531646	chr04_29502658_29502838_S_ONT.10923.4_1
chr02:26985640-26986616	Os02g0664700	chr02:26986581-26986616	TSS|A5SS	3	3	-	TSS.ONT.5688.1	18.36	0.00104262	0.00104262	52.258064516129|55.6338028169014|54.4378698224852	69.281045751634|72.2222222222222|75.9036144578313	chr02_26985640_26986616_S_TSS.ONT.5688.1_1
chr06:26258542-26259206	Os06g0643900	chr06:26258875-26259206	TSS|A5SS	3	3	-	TSS.ONT.14822.1	18.35	0.000868429	0.000868429	59.0395480225989|62.3824451410658|56.551724137931	79.045643153527|78.6214953271028|75.3479125248509	chr06_26258542_26259206_S_TSS.ONT.14822.1_1
chr09:14896474-14896675	Os09g0416500	chr09:14896616-14896675	A3SS	3	3	-	Ex.Os09t0416500-01	17.77	0.000945668	0.000945668	21.7391304347826|27.9569892473118|25.5102040816327	43.558282208589|43.9716312056738|40.9937888198758	chr09_14896474_14896675_S_Ex.Os09t0416500-01_1
chr09:14896474-14896669	Os09g0416500	chr09:14896616-14896669	A3SS	3	3	-	Os09t0416500-01	17.77	0.000945668	0.000945668	21.7391304347826|27.9569892473118|25.5102040816327	43.558282208589|43.9716312056738|40.9937888198758	chr09_14896474_14896669_S_Os09t0416500-01_1
chr11:11436019-11445807	Os11g0303800	chr11:11442363-11442653	SES	3	3	-	ONT.22014.19	17.75	0.00599196	0.00599196	27.1084337349398|28.2722513089005|33.1491712707182	52.7439024390244|45.2229299363057|43.8066465256798	chr11_11436019_11445807_W_ONT.22014.19_1
chr01:20817149-20819906	Os01g0553600	chr01:20817269-20817927	MES	3	3	-	ONT.679.25	17.55	0.00143423	0.00143423	54.5081967213115|59.4827586206897|53.75	76.0330578512397|71.5481171548117|72.8	chr01_20817149_20819906_W_ONT.679.25_1
chr03:8945610-8946329	Os03g0269000	chr03:8946165-8946329	TSS|A5SS	3	3	-	TSS.ONT.8156.4	17.22	0.00270435	0.00270435	42.603550295858|34.2391304347826|39.1061452513966	54.3071161048689|55.7324840764331|57.563025210084	chr03_8945610_8946329_S_TSS.ONT.8156.4_1
chr03:8945610-8946301	Os03g0269000	chr03:8946165-8946301	TSS|A5SS	3	3	-	TSS.ONT.8156.4	17.22	0.00270435	0.00270435	42.603550295858|34.2391304347826|39.1061452513966	54.3071161048689|55.7324840764331|57.563025210084	chr03_8945610_8946301_S_TSS.ONT.8156.4_1
chr04:32024502-32025110	Os04g0629600	chr04:32024578-32024760	SES	3	3	-	ONT.10027.2	17.04	0.000860231	0.000860231	20.1030927835052|24.4186046511628|21.9512195121951	36.3321799307958|40.6844106463878|40.590405904059	chr04_32024502_32025110_W_ONT.10027.2_1
chr12:24274701-24274880	Os12g0584200	chr12:24274831-24274880	A5SS	3	3	-	ONT.23512.1	16.88	0.00136903	0.00136903	25.1063829787234|19.0697674418605|19.1836734693878	39.453125|37.5545851528384|36.986301369863	chr12_24274701_24274880_S_ONT.23512.1_1
chr03:9724400-9724483	Os03g0283300	chr03:9724478-9724483	A3SS	3	3	-	Os03t0283300-01	16.83	0.00984581	0.00984581	13.953488372093|15.0943396226415|25	35.5555555555556|36.0655737704918|32.9268292682927	chr03_9724400_9724483_S_Os03t0283300-01_1
chr09:15206644-15206868	Os09g0421100	chr09:15206644-15206714	A3SS	3	3	-	ONT.19383.1	16.6	0.000473167	0.000473167	15.1162790697674|10.9756097560976|15.2941176470588	30.3921568627451|29.1390728476821|31.6666666666667	chr09_15206644_15206868_S_ONT.19383.1_1
chr01:16694198-16700231	Os01g0392600	chr01:16699649-16700079	SES	3	3	-	Os01t0392600-01	16.33	0.00268144	0.00268144	36.3636363636364|32.6039387308534|31.7150063051702	53.3657745336577|46.4088397790055|49.9008592200925	chr01_16694198_16700231_W_Os01t0392600-01_1
chr03:10840402-10840494	Os03g0305400	chr03:10840402-10840410	TSS|A3SS	3	3	-	TSS.ONT.8249.4	15.99	0.00178218	0.00178218	10.8695652173913|4.44444444444444|7.89473684210526	24.6575342465753|21.5189873417722|25	chr03_10840402_10840494_S_TSS.ONT.8249.4_1
chr01:25696930-25700779	Os01g0639900	chr01:25700122-25700396	SES	3	3	-	ONT.848.2	15.86	0.00125204	0.00125204	11.8346516968614|11.216582719876|11.5534160340678	25.3441894892672|25.5571793934965|31.2842664894501	chr01_25696930_25700779_W_ONT.848.2_1
chr10:9780606-9781557	Os10g0337600	chr10:9781453-9781557	TSS|A5SS	3	3	-	TSS.ONT.20533.1	15.61	0.00171219	0.00171219	74.3589743589744|73.5849056603774|69.4444444444444	86.9565217391304|86.3636363636364|90.9090909090909	chr10_9780606_9781557_S_TSS.ONT.20533.1_1
chr10:13037570-13038414	Os10g0391500	chr10:13037947-13038082	SES	3	3	-	ONT.20597.11	15.55	0.00389112	0.00389112	25.3333333333333|24.4147157190635|24.1106719367589	41.9825072886297|35.0993377483444|43.4131736526946	chr10_13037570_13038414_W_ONT.20597.11_1
chr01:16694198-16699832	Os01g0392600	chr01:16699649-16699832	A3SS	3	3	-	ONT.580.20	15.32	0.000721134	0.000721134	9.9025974025974|8.29228243021347|7.62589928057554	26.7403314917127|21.6748768472906|23.3766233766234	chr01_16694198_16699832_S_ONT.580.20_1
chr06:2638440-2638590	Os06g0151200	chr06:2638440-2638478	A3SS	3	3	-	ONT.14228.1	15.28	0.00904052	0.00904052	26.25|19.4805194805195|26.9230769230769	43.8202247191011|36.8421052631579|37.8378378378378	chr06_2638440_2638590_S_ONT.14228.1_1
chr06:2638437-2638590	Os06g0151200	chr06:2638437-2638478	A3SS	3	3	-	Ex.ONT.14228.1	15.28	0.00904052	0.00904052	26.25|19.4805194805195|26.9230769230769	43.8202247191011|36.8421052631579|37.8378378378378	chr06_2638437_2638590_S_Ex.ONT.14228.1_1
chr12:4079653-4079807	Os12g0180800	chr12:4079653-4079714	A3SS	3	3	-	ONT.23147.10	14.91	0.00522676	0.00522676	27.4725274725275|33.3333333333333|31.7460317460317	47.5409836065574|41.6666666666667|48.062015503876	chr12_4079653_4079807_S_ONT.23147.10_1
chr12:2124944-2125457	Os12g0143300	chr12:2125369-2125457	A5SS	3	3	-	Ex.TSS.Os12t0143300-01	14.55	0.0012343	0.0012343	34.6289752650177|39.5256916996047|39.297124600639	51.980198019802|51.219512195122|53.9170506912442	chr12_2124944_2125457_S_Ex.TSS.Os12t0143300-01_1
chr03:34039238-34042817	Os03g0812500	chr03:34039238-34040646	TSS|A5SS	3	3	-	TSS.ONT.7543.5	14.41	0.00989851	0.00989851	83.7837837837838|85|77.1428571428572	100|93.3333333333333|95.8333333333333	chr03_34039238_34042817_S_TSS.ONT.7543.5_1
chr05:21615476-21615867	Os05g0441500	chr05:21615627-21615867	TSS|A3SS	3	3	-	TSS.ONT.11839.2	14.35	3.10051e-05	3.10051e-05	25.2006420545746|25.809199318569|24.7311827956989	40.1709401709402|38.3703703703704|40.2374670184697	chr05_21615476_21615867_S_TSS.ONT.11839.2_1
chr04:15389108-15397145	Os04g0330900	chr04:15390067-15390135	SES	3	3	-	Os04t0330900-01	14.24	0.00656271	0.00656271	13.1313131313131|7.32984293193717|8.93854748603352	19.8863636363636|25.2873563218391|26.9406392694064	chr04_15389108_15397145_W_Os04t0330900-01_1
chr01:19092463-19092586	Os01g0530400	chr01:19092463-19092480	TSS|A5SS	3	3	-	TSS.ONT.642.1	14.18	0.00986027	0.00986027	49.6402877697842|41.025641025641|48.951048951049	61.8811881188119|58.0645161290323|62.200956937799	chr01_19092463_19092586_S_TSS.ONT.642.1_1
chr06:24233690-24234363	Os06g0608800	chr06:24234085-24234363	TSS|A5SS	3	3	-	TSS.Os06t0608800-02	14.07	6.0524e-05	6.0524e-05	19.6998123827392|20.7964601769912|18.7066974595843	33.9024390243902|34.6557759626604|32.8589909443726	chr06_24233690_24234363_S_TSS.Os06t0608800-02_1
chr05:24156420-24157743	Os05g0491500	chr05:24157739-24157743	A5SS	3	3	-	Ex.TSS.Os05t0491500-02	13.96	0.00814656	0.00814656	64.6017699115044|67.0520231213873|66.2650602409639	74.869109947644|84.3971631205674|80.5405405405405	chr05_24156420_24157743_S_Ex.TSS.Os05t0491500-02_1
chr11:6203742-6204461	Os11g0219000	chr11:6203742-6203824	TSS|A3SS	3	3	-	TSS.ONT.21922.7	13.93	0.00483335	0.00483335	9.9009900990099|16.1111111111111|13.0718954248366	30.3448275862069|25.2100840336134|25.3246753246753	chr11_6203742_6204461_S_TSS.ONT.21922.7_1
chr03:14431794-14433074	Os03g0367900	chr03:14431794-14431997	A5SS	3	3	-	Ex.TSS.Os03t0367900-02	13.91	0.000715087	0.000715087	74.4047619047619|77.4774774774775|78.2918149466192	88.8686131386861|91.3274336283186|91.705069124424	chr03_14431794_14433074_S_Ex.TSS.Os03t0367900-02_1
chr04:32579200-32579406	Os04g0640500	chr04:32579328-32579406	A3SS	3	3	-	ONT.10061.3	13.58	0.00604793	0.00604793	10.1351351351351|8.08080808080808|11.7370892018779	20.2702702702703|28.0575539568345|22.3529411764706	chr04_32579200_32579406_S_ONT.10061.3_1
chr02:21411902-21412146	Os02g0564000	chr02:21412111-21412146	A5SS	3	3	-	Os02t0564000-01	13.54	0.000249291	0.000249291	8.57988165680473|7.76470588235294|11.139896373057	21.8800648298217|22.9982964224872|23.2323232323232	chr02_21411902_21412146_S_Os02t0564000-01_1
chr11:6539169-6539714	Os11g0225000	chr11:6539638-6539714	TSS|A3SS	3	3	-	TSS.ONT.21225.3	13.36	0.00632783	0.00632783	15.3846153846154|13.3333333333333|9.375	29.6296296296296|25|23.5294117647059	chr11_6539169_6539714_S_TSS.ONT.21225.3_1
chr11:6539169-6539656	Os11g0225000	chr11:6539638-6539656	A3SS	3	3	-	Ex.TSS.ONT.21225.3	13.36	0.00632783	0.00632783	15.3846153846154|13.3333333333333|9.375	29.6296296296296|25|23.5294117647059	chr11_6539169_6539656_S_Ex.TSS.ONT.21225.3_1
chr05:10531875-10532785	ONT.12510	chr05:10531875-10532691	A3SS	3	3	-	ONT.12510.3	13.34	0.00169467	0.00169467	57.7405857740586|54.006968641115|56.5891472868217	66.6666666666667|70.6666666666667|71.0191082802548	chr05_10531875_10532785_S_ONT.12510.3_1
chr08:2429672-2430768	Os08g0143900	chr08:2429672-2429680	A3SS	3	3	-	ONT.17787.1	13.3	0.00347811	0.00347811	16.6666666666667|11.7647058823529|16.9014084507042	28.5714285714286|26|30.6748466257669	chr08_2429672_2430768_S_ONT.17787.1_1
chr04:34055473-34055608	Os04g0667000	chr04:34055473-34055491	A3SS	3	3	-	ONT.11166.2	13.26	0.00743229	0.00743229	50|50|55.1724137931034	68.75|64.2857142857143|61.9047619047619	chr04_34055473_34055608_S_ONT.11166.2_1
chr05:10531875-10532785	ONT.12510	chr05:10532634-10532691	SES	3	3	-	ONT.12510.2	13.12	0.00498122	0.00498122	59.5057034220532|55.7165861513688|57.2695035460993	66.4879356568365|72.8194726166329|72.5547445255474	chr05_10531875_10532785_W_ONT.12510.2_1
chr09:10227048-10228487	Os09g0336600	chr09:10227661-10227830	SES	3	3	-	ONT.18613.2	12.79	0.00575	0.00575	21.4007782101167|21.875|22.1830985915493	38.3141762452107|30.2127659574468|35.2941176470588	chr09_10227048_10228487_W_ONT.18613.2_1
chr02:623422-623575	Os02g0111500	chr02:623422-623487	TSS|A5SS	3	3	-	TSS.ONT.3415.2	12.52	0.00107501	0.00107501	83.6065573770492|78.7878787878788|82.3529411764706	93.6170212765958|93.9393939393939|94.7368421052632	chr02_623422_623575_S_TSS.ONT.3415.2_1
chr01:30833788-30833883	Os01g0738600	chr01:30833873-30833883	A3SS	3	3	-	Ex.ONT.1082.1	12.28	0.00121779	0.00121779	80.7017543859649|77.0833333333333|81.6326530612245	91.2280701754386|91.8604651162791|93.1818181818182	chr01_30833788_30833883_S_Ex.ONT.1082.1_1
chr02:17440906-17440997	Os02g0496300	chr02:17440987-17440997	TSS|A3SS	3	3	-	TSS.ONT.3962.3	11.97	0.00693001	0.00693001	77.6119402985075|79.7101449275362|72.4137931034483	86.7924528301887|89.6103896103896|89.247311827957	chr02_17440906_17440997_S_TSS.ONT.3962.3_1
chr03:15468078-15468927	Os03g0387900	chr03:15468577-15468608	SES	3	3	-	ONT.6907.13	11.87	0.00200646	0.00200646	52.5423728813559|57.4292452830189|54.4179523141655	68.3649289099526|65.8441558441558|65.8002735978112	chr03_15468078_15468927_W_ONT.6907.13_1
chr08:8020083-8021251	Os08g0232100	chr08:8021157-8021251	TSS|A3SS	3	3	-	TSS.ONT.17126.7	11.8	0.00637756	0.00637756	14|15.7894736842105|18	25.4237288135593|31.5789473684211|26.1904761904762	chr08_8020083_8021251_S_TSS.ONT.17126.7_1
chr08:23465048-23467773	Os08g0476300	chr08:23465048-23467695	A5SS	3	3	-	Ex.TSS.ONT.17449.10	11.71	0.00627856	0.00627856	2.63157894736842|2.27272727272727|3.2258064516129	10.9375|18.5185185185185|13.7931034482759	chr08_23465048_23467773_S_Ex.TSS.ONT.17449.10_1
chr02:13120649-13123140	Os02g0326000	chr02:13123119-13123140	A5SS	3	3	-	ONT.5242.1	11.57	0.00587751	0.00587751	16.5562913907285|12.9032258064516|13.0718954248366	29.2452830188679|23.2323232323232|24.7619047619048	chr02_13120649_13123140_S_ONT.5242.1_1
chr11:5277128-5277292	Os11g0204600	chr11:5277283-5277292	TSS|A3SS	3	3	-	TSS.ONT.21200.7	11.27	0.00685705	0.00685705	29.0322580645161|27.6923076923077|30	42.0454545454545|42.5|36	chr11_5277128_5277292_S_TSS.ONT.21200.7_1
chr05:26052201-26054246	Os05g0523200	chr05:26052201-26052238	TSS|A5SS	3	3	-	TSS.ONT.12010.3	11.27	0.000617457	0.000617457	15.3846153846154|18.1818181818182|15	26.3157894736842|28.0701754385965|28	chr05_26052201_26054246_S_TSS.ONT.12010.3_1
chr02:2487953-2488155	Os02g0145000	chr02:2488036-2488155	A3SS	3	3	-	ONT.3515.8	11.27	0.00294212	0.00294212	33.3333333333333|30.4761904761905|28.125	40.9090909090909|41.1764705882353|43.6619718309859	chr02_2487953_2488155_S_ONT.3515.8_1
chr08:28180670-28181619	Os08g0562700	chr08:28180670-28180705	TSS|A3SS	3	3	-	TSS.ONT.18445.1	11.09	0.00426385	0.00426385	43.167701863354|39.6341463414634|43.8053097345133	51.6616314199396|52.1739130434783|56.043956043956	chr08_28180670_28181619_S_TSS.ONT.18445.1_1
chr04:4965779-4974571	Os04g0173300	chr04:4968582-4968680	SES	3	3	-	Os04t0173300-02	11.01	0.00343583	0.00343583	38.6363636363636|33.5616438356164|38.728323699422	48.8372093023256|47.1518987341772|47.9695431472081	chr04_4965779_4974571_W_Os04t0173300-02_1
chr03:34039238-34044410	Os03g0812500	chr03:34040551-34040646	SES	3	3	-	ONT.7543.2	10.98	0.00524607	0.00524607	51.4240506329114|49.3934142114385|51.5912897822446	63.3165829145729|58.0827067669173|63.9412997903564	chr03_34039238_34044410_W_ONT.7543.2_1
chr06:27737593-27737687	Os06g0669700	chr06:27737593-27737601	A3SS	3	3	-	ONT.14889.1	10.62	0.00389387	0.00389387	47.7272727272727|50.9803921568627|51.6949152542373	58.1993569131833|61.8320610687023|62.2377622377622	chr06_27737593_27737687_S_ONT.14889.1_1
chr03:10243519-10244451	Os03g0293900	chr03:10244237-10244369	SES	3	3	-	ONT.8219.4	10.48	0.000306919	0.000306919	13.7931034482759|14.7887323943662|15.3374233128834	26.6666666666667|24.4725738396624|24.2290748898678	chr03_10243519_10244451_W_ONT.8219.4_1
chr02:34117122-34118416	Os02g0800500	chr02:34117796-34117883	MES	3	3	-	Os02t0800500-01	10.25	0.00795572	0.00795572	12.4040920716113|12.3287671232877|13.0645161290323	24.7279920870425|25.0975292587776|18.7074829931973	chr02_34117122_34118416_W_Os02t0800500-01_1
chr03:34039238-34044410	Os03g0812500	chr03:34039238-34040646	TSS|A5SS	3	3	-	TSS.ONT.7543.4	10.1	0.00867988	0.00867988	63.0669546436285|59.7590361445783|61.5384615384615	72.5552050473186|67.9197994987469|74.1847826086957	chr03_34039238_34044410_S_TSS.ONT.7543.4_1
chr12:10771271-10772246	Os12g0284000	chr12:10771271-10771366	TSS|A5SS	3	3	-	TSS.ONT.22595.7	10.05	0.00721007	0.00721007	16.3265306122449|11.9617224880383|13.4408602150538	26.7217630853994|23.7012987012987|21.4705882352941	chr12_10771271_10772246_S_TSS.ONT.22595.7_1
chr12:10771190-10772246	Os12g0284000	chr12:10771190-10771366	TSS|A5SS	3	3	-	TSS.ONT.22595.7	10.05	0.00721007	0.00721007	16.3265306122449|11.9617224880383|13.4408602150538	26.7217630853994|23.7012987012987|21.4705882352941	chr12_10771190_10772246_S_TSS.ONT.22595.7_1
chr01:43227543-43227677	Os01g0978000	chr01:43227626-43227677	A3SS	3	3	-	ONT.1688.1	10.01	0.00196327	0.00196327	71.8085106382979|69.8360655737705|70.5714285714286	83.2599118942731|79.7101449275362|79.2682926829268	chr01_43227543_43227677_S_ONT.1688.1_1
chr12:24273880-24274700	Os12g0584200	chr12:24274575-24274644	IR	3	3	-	ONT.23512.6	-10.01	0.00124683	0.00124683	11.3207547169811|11.1570247933884|7.54716981132075	0|0|0	chr12_24274575_24274644_R_ONT.23512.6_1
chr12:24273880-24274700	Os12g0584200	chr12:24274559-24274644	IR	3	3	-	ONT.23512.6	-10.01	0.00124683	0.00124683	11.3207547169811|11.1570247933884|7.54716981132075	0|0|0	chr12_24274559_24274644_R_ONT.23512.6_1
chr04:23125252-23126013	Os04g0463100	chr04:23125573-23125685	IR	3	3	-	Ex.Os04t0463100-01	-10.02	5.69967e-05	5.69967e-05	9.48678071539658|9.44272445820433|11.1424541607898	0|0|0	chr04_23125573_23125685_R_Ex.Os04t0463100-01_1
chr02:1021277-1022009	Os02g0119300	chr02:1021572-1021682	IR	3	3	-	ONT.3434.3	-10.02	0.000932224	0.000932224	7.79220779220779|11.5789473684211|10.6796116504854	0|0|0	chr02_1021572_1021682_R_ONT.3434.3_1
chr01:367384-368307	Os01g0106700	chr01:367384-368156	A5SS	3	3	-	Ex.Os01t0106700-00	-10.03	0.00503439	0.00503439	85|88.2352941176471|90.9090909090909	76.9230769230769|78.5714285714286|78.5714285714286	chr01_367384_368307_S_Ex.Os01t0106700-00_2
chr03:34032141-34033733	Os03g0812200	chr03:34032268-34033521	IR	3	3	-	ONT.7541.19	-10.05	0.000125444	0.000125444	11.0795454545455|10.3202846975089|8.75331564986737	0|0|0	chr03_34032268_34033521_R_ONT.7541.19_1
chr03:23089120-23089469	Os03g0611200	chr03:23089120-23089168	A5SS	3	3	-	ONT.7072.6	-10.06	0.00372806	0.00372806	79.6747967479675|83.2298136645963|82.9581993569132	74.1666666666667|70.0787401574803|71.4285714285714	chr03_23089120_23089469_S_ONT.7072.6_1
chr08:4966466-4967540	Os08g0184600	chr08:4966713-4967399	IR	3	3	-	Os08t0184600-02	-10.09	6.5155e-05	6.5155e-05	9.23076923076923|9.83606557377049|11.2	0|0|0	chr08_4966713_4967399_R_Os08t0184600-02_1
chr08:4966466-4967540	Os08g0184600	chr08:4966713-4967387	IR	3	3	-	Os08t0184600-02	-10.09	6.5155e-05	6.5155e-05	9.23076923076923|9.83606557377049|11.2	0|0|0	chr08_4966713_4967387_R_Os08t0184600-02_1
chr08:1310953-1315228	Os08g0124000	chr08:1311617-1313704	IR (overlapping region)	3	3	-	Ex.ONT.17755.2	-10.09	0.00301904	0.00301904	13.0434782608696|7.69230769230769|9.52380952380952	0|0|0	chr08_1311617_1313704_R_Ex.ONT.17755.2_1
chr04:12032983-12034574	Os04g0282000	chr04:12033253-12034517	IR	3	3	-	Os04t0282000-01	-10.09	0.00573066	0.00573066	13.8297872340426|8|8.45070422535211	0|0|0	chr04_12033253_12034517_R_Os04t0282000-01_1
chr03:34032141-34033733	Os03g0812200	chr03:34032701-34032764	IR	3	3	-	ONT.7541.19	-10.09	7.53853e-05	7.53853e-05	11.2426035502959|9.81818181818182|9.20245398773006	0|0|0	chr03_34032701_34032764_R_ONT.7541.19_1
chr06:14957035-14958963	Os06g0361500	chr06:14957128-14957210	IR	3	3	-	ONT.14566.1	-10.11	0.000581976	0.000581976	9.375|12.1212121212121|8.82352941176471	0|0|0	chr06_14957128_14957210_R_ONT.14566.1_1
chr06:12252356-12252916	Os06g0316800	chr06:12252602-12252853	IR	3	3	-	Ex.ONT.14512.18	-10.11	9.5856e-07	9.5856e-07	9.82849604221636|9.99286224125625|10.5003523608175	0|0|0	chr06_12252602_12252853_R_Ex.ONT.14512.18_1
chr12:1514467-1515625	Os12g0131400	chr12:1515284-1515506	IR (overlapping region)	3	3	-	ONT.23040.2	-10.16	0.00183225	0.00183225	7.40740740740741|11.7647058823529|11.3207547169811	0|0|0	chr12_1515284_1515506_R_ONT.23040.2_1
chr01:20332788-20333504	Os01g0547000	chr01:20332882-20332951	IR	3	3	-	Ex.ONT.667.2	-10.17	0.00199569	0.00199569	9.43396226415094|8.16326530612245|12.9032258064516	0|0|0	chr01_20332882_20332951_R_Ex.ONT.667.2_1
chr03:1132269-1133522	ONT.7749	chr03:1132486-1133426	IR	3	3	-	Ex.ONT.7749.6	-10.19	0.00546291	0.00546291	13.5135135135135|10|7.05882352941176	0|0|0	chr03_1132486_1133426_R_Ex.ONT.7749.6_1
chr03:1131773-1133522	ONT.7749	chr03:1132486-1133430	IR	3	3	-	Ex.ONT.7749.4	-10.19	0.00546291	0.00546291	13.5135135135135|10|7.05882352941176	0|0|0	chr03_1132486_1133430_R_Ex.ONT.7749.4_1
chr11:5336611-5338427	Os11g0205800	chr11:5338179-5338265	IR	3	3	-	Ex.ONT.21884.2	-10.2	0.000974694	0.000974694	10.9375|7.89473684210526|11.7647058823529	0|0|0	chr11_5338179_5338265_R_Ex.ONT.21884.2_1
chr07:29355534-29357024	Os07g0690300	chr07:29356859-29357022	IR	3	3	-	ONT.16856.1	-10.21	0.00967956	0.00967956	8.13953488372093|14.6067415730337|7.89473684210526	0|0|0	chr07_29356859_29357022_R_ONT.16856.1_1
chr01:29536798-29537790	Os01g0711000	chr01:29537788-29537790	A3SS	3	3	-	Ex.TSS.Os01t0711000-01	-10.22	0.00299516	0.00299516	73.469387755102|71.7647058823529|75.2941176470588	61.6161616161616|65.6565656565657|62.5806451612903	chr01_29536798_29537790_S_Ex.TSS.Os01t0711000-01_1
chr01:8203842-8204631	Os01g0249200	chr01:8204174-8204295	IR	3	3	-	Ex.ONT.2073.35	-10.23	1.69761e-05	1.69761e-05	10.022271714922|9.62800875273523|11.0403397027601	0|0|0	chr01_8204174_8204295_R_Ex.ONT.2073.35_1
chr01:8203839-8204631	Os01g0249200	chr01:8204177-8204331	IR	3	3	-	Ex.ONT.2073.34	-10.23	4.22958e-05	4.22958e-05	10.022271714922|9.42982456140351|11.228813559322	0|0|0	chr01_8204177_8204331_R_Ex.ONT.2073.34_1
chr01:14198427-14199487	Os01g0353900	chr01:14198587-14199046	IR	3	3	-	Ex.TSS.ONT.528.7	-10.23	0.00634803	0.00634803	13.5135135135135|6.75675675675676|10.4166666666667	0|0|0	chr01_14198587_14199046_R_Ex.TSS.ONT.528.7_1
chr01:14198427-14199487	Os01g0353900	chr01:14198581-14199041	IR	3	3	-	Ex.TSS.ONT.528.6	-10.23	0.00634803	0.00634803	13.5135135135135|6.75675675675676|10.4166666666667	0|0|0	chr01_14198581_14199041_R_Ex.TSS.ONT.528.6_1
chr01:14198208-14199513	Os01g0353900	chr01:14198582-14199041	IR	3	3	-	Ex.TSS.Os01t0353900-01	-10.23	0.00634803	0.00634803	13.5135135135135|6.75675675675676|10.4166666666667	0|0|0	chr01_14198582_14199041_R_Ex.TSS.Os01t0353900-01_1
chr01:14198208-14199487	Os01g0353900	chr01:14198581-14199046	IR	3	3	-	Ex.TSS.ONT.528.9	-10.23	0.00634803	0.00634803	13.5135135135135|6.75675675675676|10.4166666666667	0|0|0	chr01_14198581_14199046_R_Ex.TSS.ONT.528.9_1
chr07:13436764-13438050	Os07g0419800	chr07:13437712-13437953	IR	3	3	-	Os07t0419800-01	-10.24	8.67565e-05	8.67565e-05	10.2272727272727|9.13978494623656|11.340206185567	0|0|0	chr07_13437712_13437953_R_Os07t0419800-01_1
chr08:21171332-21171799	Os08g0435900	chr08:21171423-21171486	IR	3	3	-	Os08t0435900-01	-10.25	5.24483e-07	5.24483e-07	10.2794029197879|10.5354357996881|9.92728276877761	0|0|0	chr08_21171423_21171486_R_Os08t0435900-01_1
chr03:143774-144370	Os03g0102000	chr03:143990-144088	IR (overlapping region)	3	3	-	ONT.7694.4	-10.25	0.00502181	0.00502181	13.1782945736434|10.6918238993711|6.875	0|0|0	chr03_143990_144088_R_ONT.7694.4_1
chr02:2744302-2745463	Os02g0149800	chr02:2744715-2745335	IR	3	3	-	ONT.3533.5	-10.25	0.00189721	0.00189721	8.41346153846154|9.31989924433249|13.0208333333333	0|0|0	chr02_2744715_2745335_R_ONT.3533.5_1
chr04:12382419-12384416	Os04g0286400	chr04:12382694-12383417	IR	3	3	-	ONT.9348.10	-10.26	0.000231126	0.000231126	10.9090909090909|11.231884057971|8.63636363636364	0|0|0	chr04_12382694_12383417_R_ONT.9348.10_1
chr01:4622380-4622721	Os01g0186700	chr01:4622469-4622519	SES	3	3	-	Os01t0186700-01	-10.26	0.00990105	0.00990105	85.3932584269663|80|83.1111111111111	71.7514124293785|70.353982300885|75.6302521008403	chr01_4622380_4622721_W_Os01t0186700-01_1
chr01:38154151-38154634	Os01g0879400	chr01:38154327-38154548	IR (overlapping region)	3	3	-	ONT.1434.2	-10.27	0.000377712	0.000377712	10.2040816326531|8.69565217391304|11.9047619047619	0|0|0	chr01_38154327_38154548_R_ONT.1434.2_1
chr01:38154151-38154634	Os01g0879400	chr01:38154327-38154544	IR (overlapping region)	3	3	-	ONT.1434.2	-10.27	0.000377712	0.000377712	10.2040816326531|8.69565217391304|11.9047619047619	0|0|0	chr01_38154327_38154544_R_ONT.1434.2_1
chr10:23055154-23058148	Os10g0578050	chr10:23055644-23056439	IR	3	3	-	Ex.ONT.20355.1	-10.29	0.000246089	0.000246089	11.9402985074627|9.30232558139535|9.61538461538462	0|0|0	chr10_23055644_23056439_R_Ex.ONT.20355.1_1
chr07:16016361-16017806	Os07g0459200	chr07:16017709-16017806	A5SS	3	3	-	ONT.16405.2	-10.29	0.00261755	0.00261755	85.2459016393443|87.2340425531915|85.9649122807018	77.5280898876404|73.015873015873|77.027027027027	chr07_16016361_16017806_S_ONT.16405.2_1
chr03:34567682-34568013	Os03g0823400	chr03:34567714-34567818	IR	3	3	-	ONT.9069.5	-10.29	0.000148758	0.000148758	11.7467581998474|9.67741935483871|9.44233206590621	0|0|0	chr03_34567714_34567818_R_ONT.9069.5_1
chr03:34567682-34568013	Os03g0823400	chr03:34567708-34567818	IR	3	3	-	ONT.9069.5	-10.29	0.000148758	0.000148758	11.7467581998474|9.67741935483871|9.44233206590621	0|0|0	chr03_34567708_34567818_R_ONT.9069.5_1
chr01:8203832-8204631	Os01g0249200	chr01:8204169-8204332	IR	3	3	-	Ex.ONT.2073.21	-10.29	6.29802e-05	6.29802e-05	10.022271714922|9.42982456140351|11.4164904862579	0|0|0	chr01_8204169_8204332_R_Ex.ONT.2073.21_1
chr01:8203833-8204631	Os01g0249200	chr01:8204153-8204319	IR	3	3	-	Ex.ONT.2073.26	-10.3	1.48388e-05	1.48388e-05	10.2222222222222|9.62800875273523|11.0403397027601	0|0|0	chr01_8204153_8204319_R_Ex.ONT.2073.26_1
chr01:8203830-8204631	Os01g0249200	chr01:8204153-8204336	IR	3	3	-	Ex.ONT.2073.13	-10.3	2.54766e-05	2.54766e-05	10.4212860310421|9.42982456140351|11.0403397027601	0|0|0	chr01_8204153_8204336_R_Ex.ONT.2073.13_1
chr01:30382531-30382762	Os01g0728400	chr01:30382645-30382733	IR (overlapping region)	3	3	-	ONT.1053.4	-10.33	0.000118414	0.000118414	11.6666666666667|9.33333333333333|10	0|0|0	chr01_30382645_30382733_R_ONT.1053.4_1
chr11:1821484-1822915	Os11g0139500	chr11:1822852-1822915	A3SS	3	3	-	ONT.21092.3	-10.34	0.00444966	0.00444966	62.2641509433962|65.1685393258427|59.1397849462366	51.8518518518518|51.1363636363636|52.5641025641026	chr11_1821484_1822915_S_ONT.21092.3_1
chr01:8203838-8204631	Os01g0249200	chr01:8204166-8204296	IR	3	3	-	Ex.ONT.2073.33	-10.36	2.44847e-05	2.44847e-05	10.2222222222222|9.62800875273523|11.228813559322	0|0|0	chr01_8204166_8204296_R_Ex.ONT.2073.33_1
chr01:8203835-8204631	Os01g0249200	chr01:8204164-8204297	IR	3	3	-	Ex.ONT.2073.28	-10.36	2.44847e-05	2.44847e-05	10.2222222222222|9.62800875273523|11.228813559322	0|0|0	chr01_8204164_8204297_R_Ex.ONT.2073.28_1
chr01:8203832-8204631	Os01g0249200	chr01:8204144-8204320	IR	3	3	-	Ex.ONT.2073.18	-10.36	2.44847e-05	2.44847e-05	10.2222222222222|9.62800875273523|11.228813559322	0|0|0	chr01_8204144_8204320_R_Ex.ONT.2073.18_1
chr01:8203832-8204631	Os01g0249200	chr01:8204120-8204330	IR	3	3	-	Ex.ONT.2073.22	-10.36	2.44847e-05	2.44847e-05	10.2222222222222|9.62800875273523|11.228813559322	0|0|0	chr01_8204120_8204330_R_Ex.ONT.2073.22_1
chr01:8203831-8204631	Os01g0249200	chr01:8204120-8204333	IR	3	3	-	Ex.ONT.2073.16	-10.36	2.44847e-05	2.44847e-05	10.2222222222222|9.62800875273523|11.228813559322	0|0|0	chr01_8204120_8204333_R_Ex.ONT.2073.16_1
chr01:8203830-8204631	Os01g0249200	chr01:8204153-8204308	IR	3	3	-	Ex.ONT.2073.14	-10.36	2.44847e-05	2.44847e-05	10.2222222222222|9.62800875273523|11.228813559322	0|0|0	chr01_8204153_8204308_R_Ex.ONT.2073.14_1
chr01:8203830-8204631	Os01g0249200	chr01:8204120-8204340	IR	3	3	-	Ex.ONT.2073.11	-10.36	2.44847e-05	2.44847e-05	10.2222222222222|9.62800875273523|11.228813559322	0|0|0	chr01_8204120_8204340_R_Ex.ONT.2073.11_1
chr10:13037570-13038414	Os10g0391500	chr10:13037570-13037582	A3SS	3	3	-	ONT.20597.10	-10.37	0.00417555	0.00417555	24.8995983935743|30.2564102564103|27.8409090909091	15.6118143459916|18.0487804878049|18.2222222222222	chr10_13037570_13038414_S_ONT.20597.10_1
chr07:11222033-11224012	Os07g0289600	chr07:11223731-11223820	IR	3	3	-	Os07t0289600-01	-10.37	0.00356068	0.00356068	12.8440366972477|11.1111111111111|7.14285714285714	0|0|0	chr07_11223731_11223820_R_Os07t0289600-01_1
chr02:14971996-14973122	Os02g0453000	chr02:14972144-14972823	IR	3	3	-	Os02t0453000-01	-10.37	0.00389389	0.00389389	6.94444444444444|11.6666666666667|12.5	0|0|0	chr02_14972144_14972823_R_Os02t0453000-01_1
chr07:27915323-27916321	Os07g0661600	chr07:27915709-27916173	IR	3	3	-	Ex.ONT.16786.11	-10.38	0.00130196	0.00130196	11.4285714285714|7.8125|11.9047619047619	0|0|0	chr07_27915709_27916173_R_Ex.ONT.16786.11_1
chr07:27915323-27916300	Os07g0661600	chr07:27915740-27916173	IR	3	3	-	Ex.ONT.16786.10	-10.38	0.00130196	0.00130196	11.4285714285714|7.8125|11.9047619047619	0|0|0	chr07_27915740_27916173_R_Ex.ONT.16786.10_1
chr12:6917919-6918436	Os12g0226900	chr12:6918061-6918134	IR (overlapping region)	3	3	-	Ex.ONT.22529.1	-10.39	0.000962989	0.000962989	8|11.4942528735632|11.6666666666667	0|0|0	chr12_6918061_6918134_R_Ex.ONT.22529.1_1
chr03:19518895-19519719	Os03g0454100	chr03:19519265-19519478	IR	3	3	-	ONT.8490.4	-10.42	0.000193279	0.000193279	9.93975903614458|11.9631901840491|9.34579439252336	0|0|0	chr03_19519265_19519478_R_ONT.8490.4_1
chr02:34115757-34116345	Os02g0800500	chr02:34115757-34116232	A3SS	3	3	-	Ex.Os02t0800500-01	-10.42	0.00279021	0.00279021	31.294964028777|35.9861591695502|31.6455696202532	21.9047619047619|23.5294117647059|22.2222222222222	chr02_34115757_34116345_S_Ex.Os02t0800500-01_2
chr01:8203849-8204631	Os01g0249200	chr01:8204165-8204290	IR	3	3	-	Ex.ONT.2073.38	-10.42	3.82421e-05	3.82421e-05	10.2222222222222|9.62800875273523|11.4164904862579	0|0|0	chr01_8204165_8204290_R_Ex.ONT.2073.38_1
chr01:8203833-8204631	Os01g0249200	chr01:8204159-8204335	IR	3	3	-	Ex.ONT.2073.27	-10.42	8.08271e-05	8.08271e-05	10.2222222222222|9.42982456140351|11.6033755274262	0|0|0	chr01_8204159_8204335_R_Ex.ONT.2073.27_1
chr01:8203833-8204631	Os01g0249200	chr01:8204153-8204338	IR	3	3	-	Ex.ONT.2073.25	-10.42	8.08271e-05	8.08271e-05	10.2222222222222|9.42982456140351|11.6033755274262	0|0|0	chr01_8204153_8204338_R_Ex.ONT.2073.25_1
chr01:8203830-8204631	Os01g0249200	chr01:8204161-8204335	IR	3	3	-	Ex.ONT.2073.12	-10.42	8.08271e-05	8.08271e-05	10.2222222222222|9.42982456140351|11.6033755274262	0|0|0	chr01_8204161_8204335_R_Ex.ONT.2073.12_1
chr01:8203837-8204631	Os01g0249200	chr01:8204155-8204301	IR	3	3	-	Ex.ONT.2073.32	-10.43	2.28571e-05	2.28571e-05	10.4212860310421|9.62800875273523|11.228813559322	0|0|0	chr01_8204155_8204301_R_Ex.ONT.2073.32_1
chr06:12252356-12252916	Os06g0316800	chr06:12252625-12252813	IR	3	3	-	Ex.ONT.14512.13	-10.46	3.07229e-06	3.07229e-06	10.0657894736842|10.3129445234708|11.0021023125438	0|0|0	chr06_12252625_12252813_R_Ex.ONT.14512.13_1
chr07:16428561-16429842	Os07g0465100	chr07:16428704-16429554	IR	3	3	-	ONT.15487.2	-10.47	2.9277e-06	2.9277e-06	10.4477611940298|10.958904109589|10	0|0|0	chr07_16428704_16429554_R_ONT.15487.2_1
chr03:3254533-3257211	Os03g0161000	chr03:3257051-3257118	SES	3	3	-	ONT.6321.1	-10.47	0.00282916	0.00282916	68|67.1957671957672|67.7570093457944	60.3333333333333|55.9027777777778|55.3191489361702	chr03_3254533_3257211_W_ONT.6321.1_1
chr01:41347249-41348373	Os01g0940700	chr01:41347400-41348053	IR	3	3	-	Os01t0940700-02	-10.47	1.96235e-08	1.96235e-08	10.6086956521739|10.3343465045593|10.4746317512275	0|0|0	chr01_41347400_41348053_R_Os01t0940700-02_1
chr12:26902311-26904049	Os12g0628400	chr12:26904034-26904050	A3SS	3	3	-	Ex.TSS.Os12t0628400-02	-10.48	0.00243819	0.00243819	46.3320463320463|41.9213973799127|45.2991452991453	34.6456692913386|32.5|34.965034965035	chr12_26902311_26904049_S_Ex.TSS.Os12t0628400-02_1
chr05:17451376-17452489	Os05g0364600	chr05:17451856-17452045	SES	3	3	-	ONT.11694.3	-10.48	0.00527563	0.00527563	25.1700680272109|29.9145299145299|25.9541984732824	16.0621761658031|18.8212927756654|14.7299509001637	chr05_17451376_17452489_W_ONT.11694.3_1
chr03:3469730-3470957	Os03g0164300	chr03:3470070-3470145	IR	3	3	-	ONT.6342.7	-10.48	0.00113206	0.00113206	10.2272727272727|8.43373493975904|12.7659574468085	0|0|0	chr03_3470070_3470145_R_ONT.6342.7_1
chr04:34280585-34282330	Os04g0671900	chr04:34281574-34282182	IR	3	3	-	Ex.ONT.11190.4	-10.5	0.000100653	0.000100653	11.3207547169811|11.0294117647059|9.16030534351145	0|0|0	chr04_34281574_34282182_R_Ex.ONT.11190.4_1
chr04:24667566-24668070	Os04g0493300	chr04:24667597-24667678	IR	3	3	-	Os04t0493300-02	-10.5	0.00226601	0.00226601	8.16326530612245|13.3333333333333|10	0|0|0	chr04_24667597_24667678_R_Os04t0493300-02_1
chr01:26200975-26201398	Os01g0649200	chr01:26201238-26201339	IR	3	3	-	ONT.865.1	-10.51	0.0041168	0.0041168	7.35294117647059|10.6666666666667|13.5135135135135	0|0|0	chr01_26201238_26201339_R_ONT.865.1_1
chr06:12212525-12213070	Os06g0316300	chr06:12212609-12212899	IR	3	3	-	Os06t0316300-00	-10.53	0.000886782	0.000886782	8.18181818181818|11.9904076738609|11.4126097366321	0|0|0	chr06_12212609_12212899_R_Os06t0316300-00_1
chr03:26460516-26461156	Os03g0670700	chr03:26460700-26460829	IR	3	3	-	Os03t0670700-02	-10.53	0.0012599	0.0012599	11.7224880382775|11.9341563786008|7.93478260869565	0|0|0	chr03_26460700_26460829_R_Os03t0670700-02_1
chr03:26460516-26461145	Os03g0670700	chr03:26460700-26460825	IR	3	3	-	Ex.ONT.7164.1	-10.53	0.0012599	0.0012599	11.7224880382775|11.9341563786008|7.93478260869565	0|0|0	chr03_26460700_26460825_R_Ex.ONT.7164.1_1
chr03:26460516-26461113	Os03g0670700	chr03:26460700-26460837	IR	3	3	-	Ex.ONT.7164.42	-10.53	0.0012599	0.0012599	11.7224880382775|11.9341563786008|7.93478260869565	0|0|0	chr03_26460700_26460837_R_Ex.ONT.7164.42_1
chr02:2875403-2876159	Os02g0152400	chr02:2875535-2875679	IR (overlapping region)	3	3	-	ONT.3541.1	-10.53	0.000108246	0.000108246	11.9047619047619|9.75609756097561|9.91735537190083	0|0|0	chr02_2875535_2875679_R_ONT.3541.1_1
chr01:8203835-8204631	Os01g0249200	chr01:8204164-8204286	IR	3	3	-	Ex.ONT.2073.29	-10.55	5.15051e-05	5.15051e-05	10.4212860310421|9.62800875273523|11.6033755274262	0|0|0	chr01_8204164_8204286_R_Ex.ONT.2073.29_1
chr01:4872180-4873806	Os01g0191200	chr01:4872596-4872915	IR	3	3	-	Ex.Os01t0191200-01	-10.55	0.000180261	0.000180261	11.7712177121771|10.7979734008866|9.07543959160522	0|0|0	chr01_4872596_4872915_R_Ex.Os01t0191200-01_1
chr07:12655130-12655984	Os07g0407700	chr07:12655709-12655795	SES	3	3	-	Os07t0407700-02	-10.56	0.00807998	0.00807998	34.0807174887892|32.4022346368715|33.8129496402878	24.9370277078086|18.6885245901639|25	chr07_12655130_12655984_W_Os07t0407700-02_1
chr06:17444163-17444988	Os06g0497600	chr06:17444413-17444883	IR	3	3	-	Os06t0497600-01	-10.56	0.00478251	0.00478251	14.2857142857143|8.69565217391304|8.69565217391304	0|0|0	chr06_17444413_17444883_R_Os06t0497600-01_1
chr09:3141915-3143815	Os09g0241700	chr09:3142508-3143723	IR	3	3	-	ONT.18505.3	-10.57	0.00044737	0.00044737	12.5628140703518|9.5959595959596|9.55056179775281	0|0|0	chr09_3142508_3143723_R_ONT.18505.3_1
chr06:5809584-5811078	Os06g0214100	chr06:5809847-5810689	IR	3	3	-	ONT.13431.5	-10.57	0.00151915	0.00151915	13.1578947368421|10.0401606425703|8.50202429149797	0|0|0	chr06_5809847_5810689_R_ONT.13431.5_1
chr04:9993503-9994515	Os04g0253000	chr04:9993699-9993811	IR (overlapping region)	3	3	-	ONT.9326.2	-10.58	4.12877e-09	4.12877e-09	10.4761904761905|10.6537530266344|10.6178489702517	0|0|0	chr04_9993699_9993811_R_ONT.9326.2_1
chr09:18779623-18782060	Os09g0487100	chr09:18781053-18781259	IR	3	3	-	ONT.19500.10	-10.59	0.00222866	0.00222866	11.1111111111111|12.9251700680272|7.73809523809524	0|0|0	chr09_18781053_18781259_R_ONT.19500.10_1
chr03:26460516-26461127	Os03g0670700	chr03:26460700-26460812	IR	3	3	-	Ex.ONT.7164.5	-10.59	0.00135831	0.00135831	11.7224880382775|12.1149897330595|7.93478260869565	0|0|0	chr03_26460700_26460812_R_Ex.ONT.7164.5_1
chr02:35814442-35815527	Os02g0832800	chr02:35814528-35814594	SES	3	3	-	ONT.6115.1	-10.6	0.00514693	0.00514693	93.387314439946|95.6582633053221|95.8762886597938	81.7640047675805|83.6858006042296|87.6595744680851	chr02_35814442_35815527_W_ONT.6115.1_1
chr04:34375979-34377092	Os04g0673300	chr04:34376437-34376540	IR	3	3	-	ONT.10147.2	-10.61	0.00149893	0.00149893	11.1111111111111|12.6984126984127|8.02919708029197	0|0|0	chr04_34376437_34376540_R_ONT.10147.2_1
chr01:24195504-24196616	Os01g0611300	chr01:24195873-24196165	IR	3	3	-	Os01t0611300-01	-10.63	0.00066443	0.00066443	12.1621621621622|8.47457627118644|11.2676056338028	0|0|0	chr01_24195873_24196165_R_Os01t0611300-01_1
chr07:12655127-12655984	Os07g0407700	chr07:12655709-12655795	SES	3	3	-	ONT.16346.14	-10.66	0.00804511	0.00804511	28.743961352657|28.6127167630058|31.5642458100559	21.1111111111111|15.0877192982456|20.75	chr07_12655127_12655984_W_ONT.16346.14_1
chr05:24156420-24157738	Os05g0491500	chr05:24156554-24156620	SES	3	3	-	ONT.12896.2	-10.67	0.00306587	0.00306587	21.2471131639723|20.7831325301205|18.9542483660131	11.9444444444444|6.79245283018868|10.2272727272727	chr05_24156420_24157738_W_ONT.12896.2_1
chr05:18721651-18723715	Os05g0386700	chr05:18722400-18722495	IR (overlapping region)	3	3	-	Os05t0386700-01	-10.67	3.17785e-06	3.17785e-06	10.2272727272727|11.2087912087912|10.561797752809	0|0|0	chr05_18722400_18722495_R_Os05t0386700-01_1
chr02:35179626-35179782	Os02g0819500	chr02:35179721-35179782	TSS|A5SS	3	3	-	TSS.ONT.6069.3	-10.68	0.00559508	0.00559508	38.2608695652174|41.0891089108911|35.0253807106599	28.2967032967033|28.3870967741935|25.6493506493506	chr02_35179626_35179782_S_TSS.ONT.6069.3_1
chr11:14713272-14714561	Os11g0444900	chr11:14713624-14713715	IR (overlapping region)	3	3	-	ONT.21343.3	-10.71	7.97246e-06	7.97246e-06	10.594315245478|10.1508916323731|11.3963039014374	0|0|0	chr11_14713624_14713715_R_ONT.21343.3_1
chr03:34031455-34034456	Os03g0812200	chr03:34031590-34032786	IR	3	3	-	ONT.7541.2	-10.72	0.000715719	0.000715719	12.8526645768025|10.3703703703704|8.94568690095847	0|0|0	chr03_34031590_34032786_R_ONT.7541.2_1
chr03:26460516-26461156	Os03g0670700	chr03:26460674-26460841	IR	3	3	-	Os03t0670700-02	-10.72	0.00118751	0.00118751	11.7224880382775|12.2950819672131|8.13449023861171	0|0|0	chr03_26460674_26460841_R_Os03t0670700-02_1
chr03:26460516-26461148	Os03g0670700	chr03:26460700-26460841	IR	3	3	-	Ex.ONT.7164.64	-10.72	0.00155023	0.00155023	11.9331742243437|12.2950819672131|7.93478260869565	0|0|0	chr03_26460700_26460841_R_Ex.ONT.7164.64_1
chr03:26460516-26461142	Os03g0670700	chr03:26460718-26460828	IR	3	3	-	Ex.ONT.7164.32	-10.72	0.000868535	0.000868535	11.7224880382775|12.1149897330595|8.33333333333333	0|0|0	chr03_26460718_26460828_R_Ex.ONT.7164.32_1
chr01:9004531-9005182	Os01g0264700	chr01:9004812-9004856	IR	3	3	-	ONT.2111.2	-10.72	7.49555e-06	7.49555e-06	10|11.038961038961|11.1111111111111	0|0|0	chr01_9004812_9004856_R_ONT.2111.2_1
chr09:14874883-14875298	Os09g0415800	chr09:14875277-14875298	A5SS	3	3	-	ONT.19374.2	-10.73	0.0085731	0.0085731	30.379746835443|23.3333333333333|24.1935483870968	14.8648648648649|15.5844155844156|15.2777777777778	chr09_14874883_14875298_S_ONT.19374.2_1
chr08:16372073-16374276	Os08g0357300	chr08:16372971-16373111	IR	3	3	-	Os08t0357300-01	-10.73	5.5725e-05	5.5725e-05	9.78260869565217|11.8279569892473|10.5769230769231	0|0|0	chr08_16372971_16373111_R_Os08t0357300-01_1
chr08:2077311-2079935	Os08g0137100	chr08:2077604-2079869	IR	3	3	-	Ex.ONT.16951.4	-10.74	0.00271139	0.00271139	9.35251798561151|8.89679715302491|13.9830508474576	0|0|0	chr08_2077604_2079869_R_Ex.ONT.16951.4_1
chr03:8047358-8047806	Os03g0252800	chr03:8047554-8047649	IR	3	3	-	ONT.8106.3	-10.76	3.32213e-05	3.32213e-05	10.0877192982456|11.7924528301887|10.4	0|0|0	chr03_8047554_8047649_R_ONT.8106.3_1
chr05:3876042-3881782	Os05g0165800	chr05:3876331-3880287	IR	3	3	-	Ex.Os05t0165800-01	-10.77	0.00516065	0.00516065	14.6341463414634|9.09090909090909|8.57142857142857	0|0|0	chr05_3876331_3880287_R_Ex.Os05t0165800-01_1
chr05:3876042-3881782	Os05g0165800	chr05:3876216-3880287	IR	3	3	-	Ex.ONT.11442.3	-10.77	0.00516065	0.00516065	14.6341463414634|9.09090909090909|8.57142857142857	0|0|0	chr05_3876216_3880287_R_Ex.ONT.11442.3_1
chr03:36281421-36282525	Os03g0859700	chr03:36281860-36282073	IR (overlapping region)	3	3	-	Ex.ONT.9184.2	-10.78	0.00920139	0.00920139	7.14285714285714|10.2040816326531|15	0|0|0	chr03_36281860_36282073_R_Ex.ONT.9184.2_1
chr03:34031455-34034456	Os03g0812200	chr03:34031663-34032140	IR	3	3	-	ONT.7541.2	-10.78	0.0006872	0.0006872	13.0434782608696|9.81818181818182|9.48012232415902	0|0|0	chr03_34031663_34032140_R_ONT.7541.2_1
chr03:34031455-34034456	Os03g0812200	chr03:34031590-34032140	IR	3	3	-	ONT.7541.2	-10.78	0.0006872	0.0006872	13.0434782608696|9.81818181818182|9.48012232415902	0|0|0	chr03_34031590_34032140_R_ONT.7541.2_1
chr11:14334818-14336159	Os11g0438700	chr11:14335394-14335471	IR	3	3	-	ONT.21336.5	-10.8	0.00117221	0.00117221	13.2203389830508|10.4377104377104|8.73493975903614	0|0|0	chr11_14335394_14335471_R_ONT.21336.5_1
chr03:26460516-26461143	Os03g0670700	chr03:26460721-26460830	IR	3	3	-	Ex.ONT.7164.22	-10.82	0.000602931	0.000602931	11.7224880382775|12.1149897330595|8.62998921251348	0|0|0	chr03_26460721_26460830_R_Ex.ONT.7164.22_1
chr09:9400720-9402405	Os09g0322500	chr09:9401322-9401428	IR	3	3	-	Ex.Os09t0322500-01	-10.83	0.00827012	0.00827012	14.2857142857143|6.66666666666667|11.5384615384615	0|0|0	chr09_9401322_9401428_R_Ex.Os09t0322500-01_1
chr03:26460516-26461142	Os03g0670700	chr03:26460666-26460799	IR	3	3	-	Ex.Os03t0670700-03	-10.83	0.0018666	0.0018666	11.7224880382775|12.8309572301426|7.93478260869565	0|0|0	chr03_26460666_26460799_R_Ex.Os03t0670700-03_1
chr01:31876653-31877381	Os01g0758400	chr01:31877377-31877381	TSS|A5SS	3	3	-	TSS.Os01t0758400-02	-10.84	0.00965691	0.00965691	20.8955223880597|23.728813559322|25.9615384615385	11.2|16.2962962962963|10.5769230769231	chr01_31876653_31877381_S_TSS.Os01t0758400-02_1
chr06:13407971-13408699	Os06g0336200	chr06:13408401-13408444	IR	3	3	-	ONT.13625.1	-10.85	6.26681e-06	6.26681e-06	10.2093772369363|10.9363894811656|11.4035755039939	0|0|0	chr06_13408401_13408444_R_ONT.13625.1_1
chr01:11129491-11130706	Os01g0302100	chr01:11129706-11130501	IR	3	3	-	ONT.444.3	-10.85	0.00518337	0.00518337	7.77777777777778|10.2941176470588|14.4927536231884	0|0|0	chr01_11129706_11130501_R_ONT.444.3_1
chr11:26313985-26314437	Os11g0657300	chr11:26314288-26314325	SES	3	3	-	Os11t0657300-01	-10.86	0.0045187	0.0045187	77.0398481973434|72.0562390158172|78.1626506024096	64.6919431279621|65.2931854199683|64.6835443037975	chr11_26313985_26314437_W_Os11t0657300-01_1
chr06:12212525-12213070	Os06g0316300	chr06:12212616-12212905	IR	3	3	-	Os06t0316300-00	-10.88	0.00112079	0.00112079	8.33333333333333|12.6190476190476|11.6945107398568	0|0|0	chr06_12212616_12212905_R_Os06t0316300-00_1
chr12:12381472-12382835	Os12g0408800	chr12:12382043-12382175	SES	3	3	-	Os12t0408800-01	-10.89	0.00709927	0.00709927	77.5|80.6122448979592|77.3584905660377	66.3793103448276|71.264367816092|65.1685393258427	chr12_12381472_12382835_W_Os12t0408800-01_1
chr03:15531161-15531904	Os03g0388900	chr03:15531353-15531435	IR	3	3	-	Ex.ONT.8410.1	-10.9	0.00679157	0.00679157	15|9.78260869565217|7.9136690647482	0|0|0	chr03_15531353_15531435_R_Ex.ONT.8410.1_1
chr07:16428561-16429842	Os07g0465100	chr07:16428634-16429554	IR	3	3	-	ONT.15487.2	-10.91	2.82742e-05	2.82742e-05	11.7647058823529|10.958904109589|10	0|0|0	chr07_16428634_16429554_R_ONT.15487.2_1
chr12:817989-821603	Os12g0116600	chr12:819615-819818	SES	3	3	-	ONT.23004.3	-10.92	0.00390266	0.00390266	16.7701863354037|12.5|10.6382978723404	2.42914979757085|2.64550264550265|2.06896551724138	chr12_817989_821603_W_ONT.23004.3_1
chr03:34031455-34034456	Os03g0812200	chr03:34031590-34032764	IR	3	3	-	ONT.7541.2	-10.92	0.000398243	0.000398243	12.8526645768025|10.3703703703704|9.52380952380952	0|0|0	chr03_34031590_34032764_R_ONT.7541.2_1
chr06:12252356-12252916	Os06g0316800	chr06:12252601-12252813	IR	3	3	-	Ex.ONT.14512.27	-10.93	8.43447e-06	8.43447e-06	10.5366492146597|10.5673758865248|11.682892906815	0|0|0	chr06_12252601_12252813_R_Ex.ONT.14512.27_1
chr06:12252355-12252916	Os06g0316800	chr06:12252599-12252817	IR	3	3	-	Ex.ONT.14512.12	-10.93	8.43447e-06	8.43447e-06	10.5366492146597|10.5673758865248|11.682892906815	0|0|0	chr06_12252599_12252817_R_Ex.ONT.14512.12_1
chr01:43049236-43049778	Os01g0974300	chr01:43049502-43049611	IR	3	3	-	ONT.3367.2	-10.95	0.000301246	0.000301246	11.7647058823529|9.09090909090909|12	0|0|0	chr01_43049502_43049611_R_ONT.3367.2_1
chr10:17974475-17975796	Os10g0479100	chr10:17974858-17975643	IR	3	3	-	Ex.Os10t0479100-01	-10.97	0.000497583	0.000497583	13.0434782608696|10.3448275862069|9.52380952380952	0|0|0	chr10_17974858_17975643_R_Ex.Os10t0479100-01_1
chr03:26460516-26461156	Os03g0670700	chr03:26460721-26460841	IR	3	3	-	Os03t0670700-02	-10.98	0.000207868	0.000207868	11.5107913669065|12.1149897330595|9.31477516059957	0|0|0	chr03_26460721_26460841_R_Os03t0670700-02_1
chr11:1390654-1391779	Os11g0130200	chr11:1391158-1391259	IR	3	3	-	ONT.21749.2	-11.02	0.000546519	0.000546519	9.765625|13.2|10.0946372239748	0|0|0	chr11_1391158_1391259_R_ONT.21749.2_1
chr10:20592565-20593601	Os10g0529400	chr10:20592974-20593055	IR (overlapping region)	3	3	-	Ex.Os10t0529400-01	-11.03	0.00545779	0.00545779	10|8.16326530612245|14.9253731343284	0|0|0	chr10_20592974_20593055_R_Ex.Os10t0529400-01_1
chr04:8457434-8457972	Os04g0226400	chr04:8457434-8457456	A5SS	3	3	-	ONT.9313.3	-11.03	0.00620438	0.00620438	21.9178082191781|16.8674698795181|20.1923076923077	8.7719298245614|6|11.1111111111111	chr04_8457434_8457972_S_ONT.9313.3_1
chr04:8457431-8457972	Os04g0226400	chr04:8457431-8457456	A5SS	3	3	-	Ex.ONT.9313.3	-11.03	0.00620438	0.00620438	21.9178082191781|16.8674698795181|20.1923076923077	8.7719298245614|6|11.1111111111111	chr04_8457431_8457972_S_Ex.ONT.9313.3_1
chr03:143774-144370	Os03g0102000	chr03:143990-144092	IR (overlapping region)	3	3	-	ONT.7694.4	-11.03	0.00424959	0.00424959	13.8461538461538|11.8012422360248|7.45341614906832	0|0|0	chr03_143990_144092_R_ONT.7694.4_1
chr01:24195504-24196616	Os01g0611300	chr01:24195873-24195957	IR	3	3	-	Os01t0611300-01	-11.03	0.00143555	0.00143555	13.3333333333333|8.47457627118644|11.2676056338028	0|0|0	chr01_24195873_24195957_R_Os01t0611300-01_1
chr03:2654530-2661471	Os03g0147400	chr03:2661468-2661471	TSS|A5SS	3	3	-	TSS.ONT.7826.12	-11.05	0.00280564	0.00280564	28.9156626506024|27.8481012658228|27.1739130434783	17.5182481751825|19.3675889328063|13.8888888888889	chr03_2654530_2661471_S_TSS.ONT.7826.12_1
chr10:20720597-20722927	Os10g0532800	chr10:20721447-20722475	IR	3	3	-	Os10t0532800-01	-11.06	0.00396159	0.00396159	14.0845070422535|7.69230769230769|11.3924050632911	0|0|0	chr10_20721447_20722475_R_Os10t0532800-01_1
chr02:2744302-2745463	Os02g0149800	chr02:2744584-2745335	IR	3	3	-	ONT.3533.5	-11.06	0.00328277	0.00328277	9.06921241050119|9.54773869346734|14.5780051150895	0|0|0	chr02_2744584_2745335_R_ONT.3533.5_1
chr01:41518887-41519406	Os01g0944200	chr01:41518887-41518889	A5SS	3	3	-	Ex.TSS.ONT.1589.14	-11.06	0.00703476	0.00703476	56.4102564102564|52.1739130434783|50	43.75|41.6666666666667|40	chr01_41518887_41519406_S_Ex.TSS.ONT.1589.14_1
chr05:29489483-29491387	ONT.12203	chr05:29489761-29490761	IR (overlapping region)	3	3	-	ONT.12203.1	-11.08	0.000221229	0.000221229	12.8038897893031|10.4283054003724|10	0|0|0	chr05_29489761_29490761_R_ONT.12203.1_1
chr03:26460516-26461141	Os03g0670700	chr03:26460745-26460816	IR	3	3	-	Ex.ONT.7164.20	-11.08	3.62682e-05	3.62682e-05	11.5107913669065|11.7525773195876|9.9893730074389	0|0|0	chr03_26460745_26460816_R_Ex.ONT.7164.20_1
chr11:13752529-13753569	Os11g0429200	chr11:13753010-13753416	IR	3	3	-	Ex.ONT.21320.6	-11.09	0.00418153	0.00418153	11.6666666666667|14.0350877192982|7.57575757575758	0|0|0	chr11_13753010_13753416_R_Ex.ONT.21320.6_1
chr11:13752517-13753569	Os11g0429200	chr11:13753010-13753419	IR	3	3	-	Ex.ONT.21320.2	-11.09	0.00418153	0.00418153	11.6666666666667|14.0350877192982|7.57575757575758	0|0|0	chr11_13753010_13753419_R_Ex.ONT.21320.2_1
chr04:11450578-11452631	Os04g0272700	chr04:11451595-11452158	IR	3	3	-	Os04t0272700-01	-11.09	0.00378487	0.00378487	14.7286821705426|8.84955752212389|9.69162995594714	0|0|0	chr04_11451595_11452158_R_Os04t0272700-01_1
chr09:2563140-2565409	Os09g0133800	chr09:2564853-2565213	IR	3	3	-	ONT.19141.1	-11.11	0.00015894	0.00015894	10.6666666666667|12.6760563380282|10	0|0|0	chr09_2564853_2565213_R_ONT.19141.1_1
chr09:2563140-2565409	Os09g0133800	chr09:2564853-2565151	IR	3	3	-	ONT.19141.1	-11.11	0.00015894	0.00015894	10.6666666666667|12.6760563380282|10	0|0|0	chr09_2564853_2565151_R_ONT.19141.1_1
chr04:796041-797131	Os04g0113000	chr04:796233-797073	IR (overlapping region)	3	3	-	Ex.Os04t0113000-03	-11.11	0.00516687	0.00516687	8.33333333333333|10|15	0|0|0	chr04_796233_797073_R_Ex.Os04t0113000-03_1
chr11:5336615-5339804	Os11g0205800	chr11:5338428-5338544	IR	3	3	-	Os11t0205800-01	-11.12	0.00154663	0.00154663	14|9.375|10	0|0|0	chr11_5338428_5338544_R_Os11t0205800-01_1
chr07:5277745-5279196	Os07g0197400	chr07:5278447-5278982	IR	3	3	-	ONT.15273.5	-11.13	0.00157116	0.00157116	13.9130434782609|10.4761904761905|9	0|0|0	chr07_5278447_5278982_R_ONT.15273.5_1
chr07:5277745-5279196	Os07g0197400	chr07:5278271-5278982	IR	3	3	-	ONT.15273.5	-11.13	0.00157116	0.00157116	13.9130434782609|10.4761904761905|9	0|0|0	chr07_5278271_5278982_R_ONT.15273.5_1
chr07:5277745-5279196	Os07g0197400	chr07:5278271-5278412	IR	3	3	-	ONT.15273.5	-11.13	0.00157116	0.00157116	13.9130434782609|10.4761904761905|9	0|0|0	chr07_5278271_5278412_R_ONT.15273.5_1
chr07:5277745-5279196	Os07g0197400	chr07:5278271-5278390	IR	3	3	-	ONT.15273.5	-11.13	0.00157116	0.00157116	13.9130434782609|10.4761904761905|9	0|0|0	chr07_5278271_5278390_R_ONT.15273.5_1
chr07:5277745-5279189	Os07g0197400	chr07:5277826-5278982	IR	3	3	-	Ex.ONT.15273.2	-11.13	0.00157116	0.00157116	13.9130434782609|10.4761904761905|9	0|0|0	chr07_5277826_5278982_R_Ex.ONT.15273.2_1
chr03:26460516-26461142	Os03g0670700	chr03:26460700-26460861	IR	3	3	-	Ex.ONT.7164.50	-11.14	0.000688915	0.000688915	11.9331742243437|12.6530612244898|8.82669537136706	0|0|0	chr03_26460700_26460861_R_Ex.ONT.7164.50_1
chr12:24273880-24274700	Os12g0584200	chr12:24274334-24274644	IR	3	3	-	ONT.23512.6	-11.15	0.000601335	0.000601335	12.639405204461|11.8852459016393|8.92193308550186	0|0|0	chr12_24274334_24274644_R_ONT.23512.6_1
chr11:11957616-11958413	Os11g0311100	chr11:11957877-11958213	IR (overlapping region)	3	3	-	ONT.22026.3	-11.16	0.00839404	0.00839404	15.5555555555556|7.74647887323944|10.1910828025478	0|0|0	chr11_11957877_11958213_R_ONT.22026.3_1
chr02:2875403-2876159	Os02g0152400	chr02:2875535-2875682	IR (overlapping region)	3	3	-	ONT.3541.1	-11.17	0.000141933	0.000141933	12.7358490566038|10.4838709677419|10.2880658436214	0|0|0	chr02_2875535_2875682_R_ONT.3541.1_1
chr01:17504553-17504844	Os01g0504500	chr01:17504600-17504742	IR	3	3	-	Os01t0504500-02	-11.17	0.00391858	0.00391858	9.52380952380952|9.09090909090909|14.8936170212766	0|0|0	chr01_17504600_17504742_R_Os01t0504500-02_1
chr03:35447225-35448109	Os03g0843500	chr03:35447574-35447885	MES	3	3	-	ONT.9131.5	-11.19	0.00883172	0.00883172	55.2577319587629|53.9189189189189|49.4163424124514	44.6311858076564|39.4341290893015|40.9534127843987	chr03_35447225_35448109_W_ONT.9131.5_2
chr06:20821741-20825185	Os06g0549700	chr06:20822602-20822892	IR	3	3	-	Os06t0549700-01	-11.21	7.61912e-08	7.61912e-08	11.2903225806452|11.3636363636364|10.9756097560976	0|0|0	chr06_20822602_20822892_R_Os06t0549700-01_1
chr06:20821741-20825185	Os06g0549700	chr06:20822584-20822892	IR	3	3	-	Os06t0549700-01	-11.21	7.61912e-08	7.61912e-08	11.2903225806452|11.3636363636364|10.9756097560976	0|0|0	chr06_20822584_20822892_R_Os06t0549700-01_1
chr05:26094863-26095836	Os05g0524100	chr05:26095239-26095333	IR	3	3	-	Os05t0524100-01	-11.21	0.00155636	0.00155636	13.1034482758621|8.33333333333333|12.1951219512195	0|0|0	chr05_26095239_26095333_R_Os05t0524100-01_1
chr03:26460516-26461144	Os03g0670700	chr03:26460646-26460841	IR	3	3	-	Ex.ONT.7164.23	-11.21	0.00169575	0.00169575	11.9331742243437|13.3603238866397|8.33333333333333	0|0|0	chr03_26460646_26460841_R_Ex.ONT.7164.23_1
chr03:26460516-26461142	Os03g0670700	chr03:26460611-26460790	IR	3	3	-	Ex.ONT.7164.21	-11.21	0.00169575	0.00169575	11.9331742243437|13.3603238866397|8.33333333333333	0|0|0	chr03_26460611_26460790_R_Ex.ONT.7164.21_1
chr03:26460516-26461127	Os03g0670700	chr03:26460642-26460841	IR	3	3	-	Ex.ONT.7164.72	-11.21	0.00169575	0.00169575	11.9331742243437|13.3603238866397|8.33333333333333	0|0|0	chr03_26460642_26460841_R_Ex.ONT.7164.72_1
chr02:12904466-12905272	Os02g0322500	chr02:12904598-12904690	IR	3	3	-	Os02t0322500-01	-11.21	0.000141843	0.000141843	11.9565217391304|12.0481927710843|9.63855421686747	0|0|0	chr02_12904598_12904690_R_Os02t0322500-01_1
chr05:28080432-28081662	Os05g0564200	chr05:28080996-28081543	SES	3	3	-	ONT.12126.1	-11.22	0.000401194	0.000401194	30.0539892021596|30.5033809166041|28.2225237449118	17.7994902293968|19.8733560642962|17.4523007856341	chr05_28080432_28081662_W_ONT.12126.1_1
chr11:10887090-10890871	Os11g0296500	chr11:10887209-10890737	IR	3	3	-	Ex.ONT.21293.3	-11.23	0.00130981	0.00130981	13.0434782608696|12.1621621621622|8.47457627118644	0|0|0	chr11_10887209_10890737_R_Ex.ONT.21293.3_1
chr12:7455334-7456861	Os12g0236225	chr12:7456159-7456774	IR	3	3	-	ONT.23214.5	-11.25	0.000396157	0.000396157	13.1147540983607|11.0576923076923|9.56937799043062	0|0|0	chr12_7456159_7456774_R_ONT.23214.5_1
chr10:7687514-7691734	Os10g0208500	chr10:7689111-7689219	IR	3	3	-	Os10t0208500-01	-11.25	0.00309811	0.00309811	11.864406779661|7.93650793650794|13.953488372093	0|0|0	chr10_7689111_7689219_R_Os10t0208500-01_1
chr10:7687514-7691734	Os10g0208500	chr10:7689111-7689216	IR	3	3	-	Os10t0208500-01	-11.25	0.00309811	0.00309811	11.864406779661|7.93650793650794|13.953488372093	0|0|0	chr10_7689111_7689216_R_Os10t0208500-01_1
chr06:29503847-29504823	Os06g0701100	chr06:29504089-29504242	IR	3	3	-	ONT.14967.2	-11.25	0.00105711	0.00105711	8.88888888888889|11.3909559244419|13.4755755193711	0|0|0	chr06_29504089_29504242_R_ONT.14967.2_1
chr03:26460516-26461134	Os03g0670700	chr03:26460611-26460793	IR	3	3	-	Ex.ONT.7164.8	-11.27	0.00184825	0.00184825	11.9331742243437|13.5353535353535|8.33333333333333	0|0|0	chr03_26460611_26460793_R_Ex.ONT.7164.8_1
chr01:9114581-9114974	Os01g0266500	chr01:9114870-9114951	IR	3	3	-	Ex.ONT.2119.7	-11.27	0.000825219	0.000825219	11.3095238095238|13.4020618556701|9.09090909090909	0|0|0	chr01_9114870_9114951_R_Ex.ONT.2119.7_1
chr01:9114579-9116904	Os01g0266500	chr01:9114836-9114951	IR	3	3	-	Ex.ONT.2119.5	-11.27	0.000825219	0.000825219	11.3095238095238|13.4020618556701|9.09090909090909	0|0|0	chr01_9114836_9114951_R_Ex.ONT.2119.5_1
chr06:12273798-12274287	Os06g0317100	chr06:12273926-12274138	IR	3	3	-	ONT.13590.3	-11.29	0.00111665	0.00111665	12.2950819672131|12.962962962963|8.62068965517241	0|0|0	chr06_12273926_12274138_R_ONT.13590.3_1
chr02:3623695-3625406	Os02g0167500	chr02:3624782-3625211	IR	3	3	-	ONT.4930.4	-11.3	0.00892933	0.00892933	13.1067961165049|14.2105263157895|6.59340659340659	0|0|0	chr02_3624782_3625211_R_ONT.4930.4_1
chr10:21105485-21107322	Os10g0540900	chr10:21105895-21105957	SES	3	3	-	ONT.20250.4	-11.31	0.00400771	0.00400771	17.877094972067|15.5660377358491|11.7977528089888	2.51256281407035|4.90196078431373|3.88349514563107	chr10_21105485_21107322_W_ONT.20250.4_1
chr01:43227034-43227224	Os01g0978000	chr01:43227121-43227224	A3SS	3	3	-	ONT.1688.10	-11.33	0.00266185	0.00266185	62.3955431754875|61.1486486486487|66.3551401869159	53.2710280373832|51.5625|51.0729613733906	chr01_43227034_43227224_S_ONT.1688.10_1
chr01:28828850-28829742	Os01g0696600	chr01:28829376-28829468	IR (overlapping region)	3	3	-	Ex.ONT.968.1	-11.35	0.003328	0.003328	10.5263157894737|14.8148148148148|8.69565217391304	0|0|0	chr01_28829376_28829468_R_Ex.ONT.968.1_1
chr05:3350774-3350870	Os05g0157300	chr05:3350867-3350871	A5SS	3	3	-	Ex.ONT.12359.3	-11.36	0.00286436	0.00286436	12|16|11.2107623318386	3.13725490196078|2|0	chr05_3350774_3350870_S_Ex.ONT.12359.3_1
chr08:23467505-23468370	Os08g0476300	chr08:23467696-23467773	IR	3	3	-	ONT.17449.11	-11.37	0.00342912	0.00342912	8.08080808080808|14.4144144144144|11.6279069767442	0|0|0	chr08_23467696_23467773_R_ONT.17449.11_1
chr08:23467505-23468370	Os08g0476300	chr08:23467692-23467773	IR	3	3	-	ONT.17449.11	-11.37	0.00342912	0.00342912	8.08080808080808|14.4144144144144|11.6279069767442	0|0|0	chr08_23467692_23467773_R_ONT.17449.11_1
chr05:23096797-23097521	Os05g0470650	chr05:23097154-23097268	IR	3	3	-	Os05t0470650-01	-11.41	7.258e-07	7.258e-07	11.4503816793893|11.7647058823529|11.0294117647059	0|0|0	chr05_23097154_23097268_R_Os05t0470650-01_1
chr05:23096797-23097521	Os05g0470650	chr05:23097154-23097261	IR	3	3	-	Os05t0470650-01	-11.41	7.258e-07	7.258e-07	11.4503816793893|11.7647058823529|11.0294117647059	0|0|0	chr05_23097154_23097261_R_Os05t0470650-01_1
chr01:8214868-8214997	Os01g0249300	chr01:8214868-8214875	A3SS	3	3	-	Ex.TSS.ONT.2074.3	-11.41	0.00418391	0.00418391	18.0094786729858|17.4311926605505|14.2276422764228	6.00706713780919|2.1505376344086|7.28643216080402	chr01_8214868_8214997_S_Ex.TSS.ONT.2074.3_1
chr02:35180857-35181952	Os02g0819500	chr02:35181081-35181154	SES	3	3	-	ONT.6069.3	-11.42	0.00147777	0.00147777	95.5128205128205|97.4264705882353|96.0474308300395	82.9313543599258|84.2857142857143|87.5	chr02_35180857_35181952_W_ONT.6069.3_1
chr10:20720597-20722927	Os10g0532800	chr10:20720998-20722475	IR	3	3	-	Os10t0532800-01	-11.43	0.00401563	0.00401563	14.0845070422535|7.69230769230769|12.5	0|0|0	chr10_20720998_20722475_R_Os10t0532800-01_1
chr03:34032141-34033733	Os03g0812200	chr03:34032615-34032786	IR	3	3	-	ONT.7541.19	-11.43	0.00027958	0.00027958	13.2947976878613|10.1449275362319|10.8433734939759	0|0|0	chr03_34032615_34032786_R_ONT.7541.19_1
chr03:34032141-34033733	Os03g0812200	chr03:34032564-34032764	IR	3	3	-	ONT.7541.19	-11.43	0.00027958	0.00027958	13.2947976878613|10.1449275362319|10.8433734939759	0|0|0	chr03_34032564_34032764_R_ONT.7541.19_1
chr04:21644158-21655600	Os04g0435300	chr04:21653643-21653747	MES	3	3	-	Os04t0435300-01	-11.44	0.00960152	0.00960152	31.858407079646|28.1553398058252|25	19.7802197802198|15.7303370786517|15.1785714285714	chr04_21644158_21655600_W_Os04t0435300-01_1
chr03:26460516-26461156	Os03g0670700	chr03:26460608-26460851	IR	3	3	-	Os03t0670700-02	-11.44	0.00237769	0.00237769	11.9331742243437|14.0562248995984|8.33333333333333	0|0|0	chr03_26460608_26460851_R_Os03t0670700-02_1
chr03:26460516-26461145	Os03g0670700	chr03:26460611-26460841	IR	3	3	-	Ex.ONT.7164.63	-11.44	0.00237769	0.00237769	11.9331742243437|14.0562248995984|8.33333333333333	0|0|0	chr03_26460611_26460841_R_Ex.ONT.7164.63_1
chr03:26460516-26461142	Os03g0670700	chr03:26460610-26460855	IR	3	3	-	Ex.ONT.7164.51	-11.44	0.00237769	0.00237769	11.9331742243437|14.0562248995984|8.33333333333333	0|0|0	chr03_26460610_26460855_R_Ex.ONT.7164.51_1
chr03:26460516-26461142	Os03g0670700	chr03:26460605-26460867	IR	3	3	-	Ex.ONT.7164.12	-11.44	0.00237769	0.00237769	11.9331742243437|14.0562248995984|8.33333333333333	0|0|0	chr03_26460605_26460867_R_Ex.ONT.7164.12_1
chr03:26460516-26461141	Os03g0670700	chr03:26460611-26460850	IR	3	3	-	Ex.ONT.7164.69	-11.44	0.00237769	0.00237769	11.9331742243437|14.0562248995984|8.33333333333333	0|0|0	chr03_26460611_26460850_R_Ex.ONT.7164.69_1
chr03:26460516-26461127	Os03g0670700	chr03:26460615-26460826	IR	3	3	-	Ex.ONT.7164.43	-11.44	0.00237769	0.00237769	11.9331742243437|14.0562248995984|8.33333333333333	0|0|0	chr03_26460615_26460826_R_Ex.ONT.7164.43_1
chr03:26460516-26461126	Os03g0670700	chr03:26460617-26460820	IR	3	3	-	Ex.ONT.7164.19	-11.44	0.00237769	0.00237769	11.9331742243437|14.0562248995984|8.33333333333333	0|0|0	chr03_26460617_26460820_R_Ex.ONT.7164.19_1
chr03:26460516-26461068	Os03g0670700	chr03:26460611-26460859	IR	3	3	-	Ex.ONT.7164.58	-11.44	0.00237769	0.00237769	11.9331742243437|14.0562248995984|8.33333333333333	0|0|0	chr03_26460611_26460859_R_Ex.ONT.7164.58_1
chr11:14975646-14976627	Os11g0448400	chr11:14976310-14976627	TSS|A3SS	3	3	-	TSS.ONT.21349.2	-11.47	0.00267451	0.00267451	88.8888888888889|93.6170212765958|94.1176470588235	81.5789473684211|80.6451612903226|80	chr11_14975646_14976627_S_TSS.ONT.21349.2_1
chr09:2923237-2924393	Os09g0237900	chr09:2924190-2924270	IR	3	3	-	ONT.19147.4	-11.47	0.000695149	0.000695149	10.1694915254237|13.8888888888889|10.3448275862069	0|0|0	chr09_2924190_2924270_R_ONT.19147.4_1
chr04:11450578-11452631	Os04g0272700	chr04:11451034-11452158	IR	3	3	-	Os04t0272700-01	-11.49	0.00211214	0.00211214	14.7286821705426|9.64912280701754|10.0877192982456	0|0|0	chr04_11451034_11452158_R_Os04t0272700-01_1
chr10:1998816-1999837	Os10g0132300	chr10:1999316-1999415	IR	3	3	-	ONT.20421.3	-11.5	5.9265e-05	5.9265e-05	12.7906976744186|10.8571428571429|10.8374384236453	0|0|0	chr10_1999316_1999415_R_ONT.20421.3_1
chr03:34032141-34033733	Os03g0812200	chr03:34032276-34032800	IR	3	3	-	ONT.7541.19	-11.5	0.000563566	0.000563566	13.7931034482759|10.1449275362319|10.5740181268882	0|0|0	chr03_34032276_34032800_R_ONT.7541.19_1
chr03:34032141-34033733	Os03g0812200	chr03:34032274-34032797	IR	3	3	-	ONT.7541.19	-11.5	0.000563566	0.000563566	13.7931034482759|10.1449275362319|10.5740181268882	0|0|0	chr03_34032274_34032797_R_ONT.7541.19_1
chr02:23992503-23992983	Os02g0610600	chr02:23992514-23992601	IR	3	3	-	ONT.5572.4	-11.5	7.63264e-05	7.63264e-05	11.5120274914089|10.295358649789|12.6883425852498	0|0|0	chr02_23992514_23992601_R_ONT.5572.4_1
chr12:13879143-13881164	Os12g0431100	chr12:13880781-13881120	IR	3	3	-	Ex.ONT.22644.3	-11.51	0.000718263	0.000718263	13.8888888888889|10.8108108108108|9.8159509202454	0|0|0	chr12_13880781_13881120_R_Ex.ONT.22644.3_1
chr12:3586652-3587352	Os12g0170600	chr12:3586948-3587074	IR	3	3	-	ONT.22456.1	-11.52	0.00051095	0.00051095	13.6842105263158|10.989010989011|9.9009900990099	0|0|0	chr12_3586948_3587074_R_ONT.22456.1_1
chr12:3586652-3587352	Os12g0170600	chr12:3586944-3587074	IR	3	3	-	ONT.22456.1	-11.52	0.00051095	0.00051095	13.6842105263158|10.989010989011|9.9009900990099	0|0|0	chr12_3586944_3587074_R_ONT.22456.1_1
chr03:34032141-34033733	Os03g0812200	chr03:34032268-34032790	IR	3	3	-	ONT.7541.19	-11.52	0.000533238	0.000533238	13.7931034482759|10.4693140794224|10.3030303030303	0|0|0	chr03_34032268_34032790_R_ONT.7541.19_1
chr03:34032141-34033733	Os03g0812200	chr03:34032268-34032788	IR	3	3	-	ONT.7541.19	-11.52	0.000533238	0.000533238	13.7931034482759|10.4693140794224|10.3030303030303	0|0|0	chr03_34032268_34032788_R_ONT.7541.19_1
chr03:34032141-34033733	Os03g0812200	chr03:34032268-34032786	IR	3	3	-	ONT.7541.19	-11.52	0.000533238	0.000533238	13.7931034482759|10.4693140794224|10.3030303030303	0|0|0	chr03_34032268_34032786_R_ONT.7541.19_1
chr03:21631091-21633995	Os03g0586400	chr03:21631453-21632266	IR	3	3	-	ONT.8548.4	-11.53	0.00319598	0.00319598	8|12.5|14.0845070422535	0|0|0	chr03_21631453_21632266_R_ONT.8548.4_1
chr01:8855230-8856113	Os01g0262401	chr01:8855841-8855965	IR	3	3	-	ONT.2105.2	-11.54	0.00700857	0.00700857	8.62068965517241|16|10	0|0|0	chr01_8855841_8855965_R_ONT.2105.2_1
chr06:4215002-4215311	Os06g0184300	chr06:4215176-4215250	IR (overlapping region)	3	3	-	Os06t0184300-03	-11.56	0.000572601	0.000572601	12.1212121212121|9.32203389830508|13.2231404958678	0|0|0	chr06_4215176_4215250_R_Os06t0184300-03_1
chr03:26460516-26461142	Os03g0670700	chr03:26460611-26460805	IR	3	3	-	Ex.ONT.7164.76	-11.57	0.00257789	0.00257789	12.1428571428571|14.2284569138277|8.33333333333333	0|0|0	chr03_26460611_26460805_R_Ex.ONT.7164.76_1
chr03:26460516-26461142	Os03g0670700	chr03:26460611-26460802	IR	3	3	-	Ex.ONT.7164.52	-11.57	0.00257789	0.00257789	12.1428571428571|14.2284569138277|8.33333333333333	0|0|0	chr03_26460611_26460802_R_Ex.ONT.7164.52_1
chr02:12904466-12905272	Os02g0322500	chr02:12904598-12904903	IR	3	3	-	Os02t0322500-01	-11.57	1.13487e-05	1.13487e-05	11.9565217391304|12.0481927710843|10.7142857142857	0|0|0	chr02_12904598_12904903_R_Os02t0322500-01_1
chr02:14970989-14972735	Os02g0453000	chr02:14972144-14972475	IR	3	3	-	Ex.ONT.3912.2	-11.58	0.00369374	0.00369374	7.77777777777778|13.6363636363636|13.3333333333333	0|0|0	chr02_14972144_14972475_R_Ex.ONT.3912.2_1
chr03:26460516-26461151	Os03g0670700	chr03:26460608-26460841	IR	3	3	-	Ex.ONT.7164.38	-11.6	0.00238422	0.00238422	12.1428571428571|14.2284569138277|8.43243243243243	0|0|0	chr03_26460608_26460841_R_Ex.ONT.7164.38_1
chr03:26460516-26461145	Os03g0670700	chr03:26460611-26460820	IR	3	3	-	Ex.ONT.7164.41	-11.6	0.00238422	0.00238422	12.1428571428571|14.2284569138277|8.43243243243243	0|0|0	chr03_26460611_26460820_R_Ex.ONT.7164.41_1
chr03:26460516-26461130	Os03g0670700	chr03:26460611-26460823	IR	3	3	-	Ex.ONT.7164.28	-11.6	0.00238422	0.00238422	12.1428571428571|14.2284569138277|8.43243243243243	0|0|0	chr03_26460611_26460823_R_Ex.ONT.7164.28_1
chr03:26460516-26461127	Os03g0670700	chr03:26460611-26460817	IR	3	3	-	Ex.ONT.7164.6	-11.6	0.00238422	0.00238422	12.1428571428571|14.2284569138277|8.43243243243243	0|0|0	chr03_26460611_26460817_R_Ex.ONT.7164.6_1
chr05:13092062-13092182	Os05g0295700	chr05:13092062-13092075	A3SS	3	3	-	ONT.12539.5	-11.61	0.00477143	0.00477143	24.2990654205607|29.7029702970297|24.2424242424242	16.2650602409639|13|14.1414141414141	chr05_13092062_13092182_S_ONT.12539.5_1
chr12:7455336-7457843	Os12g0236225	chr12:7455574-7457648	IR	3	3	-	ONT.23214.9	-11.62	0.000438004	0.000438004	13.4831460674157|11.6751269035533|9.70873786407767	0|0|0	chr12_7455574_7457648_R_ONT.23214.9_1
chr08:16372073-16374276	Os08g0357300	chr08:16372971-16373712	IR	3	3	-	Os08t0357300-01	-11.63	0.000503885	0.000503885	9.78260869565217|13.6842105263158|11.4285714285714	0|0|0	chr08_16372971_16373712_R_Os08t0357300-01_1
chr03:36282074-36283383	Os03g0859700	chr03:36282526-36283076	IR (overlapping region)	3	3	-	Ex.ONT.9184.2	-11.64	0.00230037	0.00230037	9.72222222222222|10.2040816326531|15	0|0|0	chr03_36282526_36283076_R_Ex.ONT.9184.2_1
chr03:26460516-26461156	Os03g0670700	chr03:26460618-26460913	IR	3	3	-	Os03t0670700-02	-11.64	0.00144502	0.00144502	11.9331742243437|14.0562248995984|8.9247311827957	0|0|0	chr03_26460618_26460913_R_Os03t0670700-02_1
chr02:3340447-3342019	Os02g0161900	chr02:3341286-3341513	IR	3	3	-	ONT.4918.3	-11.67	1.0286e-05	1.0286e-05	10.8758169934641|12.3211446740859|11.8103687274744	0|0|0	chr02_3341286_3341513_R_ONT.4918.3_1
chr07:5276964-5279196	Os07g0197400	chr07:5277635-5278982	IR	3	3	-	Os07t0197400-01	-11.69	0.000724481	0.000724481	14.0495867768595|11.214953271028|9.80392156862745	0|0|0	chr07_5277635_5278982_R_Os07t0197400-01_1
chr12:27060567-27060828	Os12g0632000	chr12:27060664-27060828	IR	3	3	-	ONT.22939.23	-11.7	0.00414982	0.00414982	11.2403100775194|15.3508771929825|8.51703406813627	0|0|0	chr12_27060664_27060828_R_ONT.22939.23_1
chr12:27060567-27060828	Os12g0632000	chr12:27060661-27060828	IR	3	3	-	ONT.22939.23	-11.7	0.00414982	0.00414982	11.2403100775194|15.3508771929825|8.51703406813627	0|0|0	chr12_27060661_27060828_R_ONT.22939.23_1
chr09:22369777-22370504	Os09g0563200	chr09:22369862-22370119	SES	3	3	-	ONT.19705.3	-11.7	0.0018299	0.0018299	98.6577181208054|95.7920792079208|95.0155763239875	83.7315130830489|83.5599505562423|87.0769230769231	chr09_22369777_22370504_W_ONT.19705.3_1
chr07:17778647-17780424	Os07g0484700	chr07:17778783-17779271	IR	3	3	-	ONT.15518.2	-11.7	0.00351839	0.00351839	8|12.8205128205128|14.2857142857143	0|0|0	chr07_17778783_17779271_R_ONT.15518.2_1
chr07:16428391-16428633	Os07g0465100	chr07:16428476-16428560	IR	3	3	-	Ex.ONT.15487.3	-11.73	1.41574e-06	1.41574e-06	11.7647058823529|12.1621621621622|11.2676056338028	0|0|0	chr07_16428476_16428560_R_Ex.ONT.15487.3_1
chr01:24195504-24196616	Os01g0611300	chr01:24196058-24196165	IR	3	3	-	Os01t0611300-01	-11.73	0.00151225	0.00151225	14.4927536231884|9.25925925925926|11.4285714285714	0|0|0	chr01_24196058_24196165_R_Os01t0611300-01_1
chr04:23408576-23409453	Os04g0468600	chr04:23408999-23409453	IR	3	3	-	Os04t0468600-01	-11.75	6.70666e-05	6.70666e-05	10.6122448979592|11.6666666666667|12.9746835443038	0|0|0	chr04_23408999_23409453_R_Os04t0468600-01_1
chr11:16309624-16310200	Os11g0473100	chr11:16309720-16309944	IR	3	3	-	ONT.22079.3	-11.76	5.32192e-05	5.32192e-05	12.6984126984127|10.5263157894737|12.0689655172414	0|0|0	chr11_16309720_16309944_R_ONT.22079.3_1
chr07:28726817-28728714	Os07g0678600	chr07:28727463-28727546	IR	3	3	-	Os07t0678600-01	-11.76	0.00486255	0.00486255	9.79284369114878|9.56175298804781|15.929203539823	0|0|0	chr07_28727463_28727546_R_Os07t0678600-01_1
chr12:23617099-23618163	Os12g0573000	chr12:23617248-23617857	IR	3	3	-	Os12t0573000-01	-11.78	0.00716682	0.00716682	11.6666666666667|15.8730158730159|7.8125	0|0|0	chr12_23617248_23617857_R_Os12t0573000-01_1
chr10:23049129-23050189	Os10g0577900	chr10:23049289-23050034	IR	3	3	-	Ex.Os10t0577900-01	-11.79	0.00142627	0.00142627	14.2857142857143|12|9.09090909090909	0|0|0	chr10_23049289_23050034_R_Ex.Os10t0577900-01_1
chr03:20125474-20126667	Os03g0561400	chr03:20125687-20126607	IR	3	3	-	ONT.8500.8	-11.79	0.00441786	0.00441786	11.6666666666667|15.3846153846154|8.33333333333333	0|0|0	chr03_20125687_20126607_R_ONT.8500.8_1
chr03:20125474-20126667	Os03g0561400	chr03:20125687-20126603	IR	3	3	-	ONT.8500.8	-11.79	0.00441786	0.00441786	11.6666666666667|15.3846153846154|8.33333333333333	0|0|0	chr03_20125687_20126603_R_ONT.8500.8_1
chr03:20125468-20126667	Os03g0561400	chr03:20125805-20126607	IR	3	3	-	Ex.ONT.8500.6	-11.79	0.00441786	0.00441786	11.6666666666667|15.3846153846154|8.33333333333333	0|0|0	chr03_20125805_20126607_R_Ex.ONT.8500.6_1
chr03:20123680-20126667	Os03g0561400	chr03:20125448-20126603	IR	3	3	-	Ex.ONT.8500.4	-11.79	0.00441786	0.00441786	11.6666666666667|15.3846153846154|8.33333333333333	0|0|0	chr03_20125448_20126603_R_Ex.ONT.8500.4_1
chr02:3340447-3342019	Os02g0161900	chr02:3341211-3341437	IR	3	3	-	ONT.4918.3	-11.84	1.02031e-05	1.02031e-05	11.015400678674|12.4603174603175|12.0298672566372	0|0|0	chr02_3341211_3341437_R_ONT.4918.3_1
chr09:17478253-17478868	Os09g0462400	chr09:17478421-17478565	IR	3	3	-	Ex.ONT.18829.1	-11.89	2.98109e-07	2.98109e-07	12.1212121212121|11.5384615384615|12	0|0|0	chr09_17478421_17478565_R_Ex.ONT.18829.1_1
chr06:20821741-20825185	Os06g0549700	chr06:20822424-20822892	IR	3	3	-	Os06t0549700-01	-11.9	3.02689e-06	3.02689e-06	11.2903225806452|12.3595505617978|12.0481927710843	0|0|0	chr06_20822424_20822892_R_Os06t0549700-01_1
chr04:34114249-34116898	Os04g0668700	chr04:34116537-34116722	IR	3	3	-	Ex.Os04t0668700-01	-11.96	0.00187823	0.00187823	15.2073732718894|10.7142857142857|9.95260663507109	0|0|0	chr04_34116537_34116722_R_Ex.Os04t0668700-01_1
chr06:21344047-21344729	Os06g0558700	chr06:21344084-21344230	IR	3	3	-	ONT.14688.1	-11.98	2.20851e-06	2.20851e-06	12.0055517002082|11.4583333333333|12.4808575803982	0|0|0	chr06_21344084_21344230_R_ONT.14688.1_1
chr07:5277826-5278982	Os07g0197400	chr07:5278195-5278270	MES	3	3	-	ONT.15273.1	-11.99	0.00759057	0.00759057	28.5714285714286|26.0869565217391|32.2784810126582	19.1256830601093|13.855421686747|17.9775280898876	chr07_5277826_5278982_W_ONT.15273.1_1
chr03:30996489-30996810	Os03g0751800	chr03:30996592-30996672	IR	3	3	-	Ex.ONT.8877.2	-11.99	0.000674104	0.000674104	13.6363636363636|12.8205128205128|9.52380952380952	0|0|0	chr03_30996592_30996672_R_Ex.ONT.8877.2_1
chr03:30996489-30996779	Os03g0751800	chr03:30996589-30996672	IR	3	3	-	Ex.ONT.8877.1	-11.99	0.000674104	0.000674104	13.6363636363636|12.8205128205128|9.52380952380952	0|0|0	chr03_30996589_30996672_R_Ex.ONT.8877.1_1
chr12:27060567-27060828	Os12g0632000	chr12:27060707-27060806	IR	3	3	-	ONT.22939.23	-12.01	0.000404429	0.000404429	10.8949416342412|14.2222222222222|10.9268292682927	0|0|0	chr12_27060707_27060806_R_ONT.22939.23_1
chr02:6508888-6509384	Os02g0216300	chr02:6509009-6509097	IR	3	3	-	ONT.5065.3	-12.01	0.00059762	0.00059762	11.1486486486486|10.4587155963303|14.4144144144144	0|0|0	chr02_6509009_6509097_R_ONT.5065.3_1
chr08:15989356-15991488	Os08g0351300	chr08:15989356-15990497	A3SS	3	3	-	Ex.TSS.Os08t0351300-01	-12.02	0.00924139	0.00924139	93.4131736526946|97.8835978835979|98.4042553191489	88.5416666666667|82.3529411764706|82.7380952380952	chr08_15989356_15991488_S_Ex.TSS.Os08t0351300-01_1
chr08:15987708-15991488	Os08g0351300	chr08:15987708-15990497	TSS|A3SS	3	3	-	TSS.Os08t0351300-01	-12.02	0.00924139	0.00924139	93.4131736526946|97.8835978835979|98.4042553191489	88.5416666666667|82.3529411764706|82.7380952380952	chr08_15987708_15991488_S_TSS.Os08t0351300-01_1
chr03:19946703-19948010	ONT.8496	chr03:19946760-19947341	IR	3	3	-	ONT.8496.1	-12.03	0.00682342	0.00682342	16.6666666666667|10.3448275862069|9.09090909090909	0|0|0	chr03_19946760_19947341_R_ONT.8496.1_1
chr01:30382550-30383225	Os01g0728400	chr01:30382763-30382862	IR (overlapping region)	3	3	-	ONT.1053.5	-12.03	0.000222187	0.000222187	13.5593220338983|10.2941176470588|12.2222222222222	0|0|0	chr01_30382763_30382862_R_ONT.1053.5_1
chr06:22556192-22557713	Os06g0579100	chr06:22557277-22557340	IR	3	3	-	ONT.13767.4	-12.04	0.00279444	0.00279444	14.2045454545455|13.5135135135135|8.38709677419355	0|0|0	chr06_22557277_22557340_R_ONT.13767.4_1
chr01:11963177-11964024	Os01g0316600	chr01:11963441-11963616	SES	3	3	-	ONT.467.3	-12.04	0.00450947	0.00450947	22.972972972973|15.819209039548|19.5348837209302	6.94214876033058|7.26698262243286|8.01232665639445	chr01_11963177_11964024_W_ONT.467.3_1
chr06:12273798-12274285	Os06g0317100	chr06:12273933-12274145	IR	3	3	-	Ex.ONT.13590.11	-12.05	0.00021258	0.00021258	13.0081300813008|12.962962962963|10.1694915254237	0|0|0	chr06_12273933_12274145_R_Ex.ONT.13590.11_1
chr05:23633939-23635078	ONT.12870	chr05:23634230-23634907	IR	3	3	-	Ex.ONT.12870.1	-12.09	6.19421e-07	6.19421e-07	12|12.5|11.7647058823529	0|0|0	chr05_23634230_23634907_R_Ex.ONT.12870.1_1
chr06:30335435-30336108	Os06g0714500	chr06:30335573-30335679	IR	3	3	-	Os06t0714500-01	-12.11	0.000524178	0.000524178	10.1010101010101|14.2156862745098|12	0|0|0	chr06_30335573_30335679_R_Os06t0714500-01_1
chr01:41495713-41500529	Os01g0944100	chr01:41496149-41500468	IR (overlapping region)	3	3	-	Ex.ONT.1587.10	-12.11	0.00600628	0.00600628	16.2420382165605|11.6883116883117|8.39160839160839	0|0|0	chr01_41496149_41500468_R_Ex.ONT.1587.10_1
chr06:12212525-12213070	Os06g0316300	chr06:12212741-12212858	IR	3	3	-	Os06t0316300-00	-12.12	0.00136015	0.00136015	9.08346972176759|13.9171227521501|13.3489461358314	0|0|0	chr06_12212741_12212858_R_Os06t0316300-00_1
chr06:12212525-12213070	Os06g0316300	chr06:12212733-12212858	IR	3	3	-	Os06t0316300-00	-12.12	0.00136015	0.00136015	9.08346972176759|13.9171227521501|13.3489461358314	0|0|0	chr06_12212733_12212858_R_Os06t0316300-00_1
chr11:15674317-15675212	Os11g0460700	chr11:15674541-15674613	SES	3	3	-	Os11t0460700-01	-12.14	0.000574573	0.000574573	18.3673469387755|18.8118811881188|20.8791208791209	7.27272727272727|5.55555555555556|8.82352941176471	chr11_15674317_15675212_W_Os11t0460700-01_1
chr05:18721651-18723715	Os05g0386700	chr05:18721999-18722118	IR (overlapping region)	3	3	-	Os05t0386700-01	-12.14	0.000418121	0.000418121	10.3703703703704|14.2259414225941|11.8143459915612	0|0|0	chr05_18721999_18722118_R_Os05t0386700-01_1
chr12:21136174-21137215	Os12g0532500	chr12:21136980-21137162	IR	3	3	-	ONT.22750.3	-12.15	1.40622e-05	1.40622e-05	12.9032258064516|12.280701754386|11.2676056338028	0|0|0	chr12_21136980_21137162_R_ONT.22750.3_1
chr01:11665834-11666335	Os01g0310500	chr01:11665883-11665956	IR (overlapping region)	3	3	-	ONT.458.1	-12.17	0.000822694	0.000822694	11.4583333333333|14.7727272727273|10.2857142857143	0|0|0	chr01_11665883_11665956_R_ONT.458.1_1
chr03:26396424-26396837	Os03g0669100	chr03:26396549-26396621	IR	3	3	-	Ex.Os03t0669100-01	-12.23	0.00514762	0.00514762	7.84313725490196|14.7540983606557|14.1025641025641	0|0|0	chr03_26396549_26396621_R_Ex.Os03t0669100-01_1
chr03:26396385-26396837	Os03g0669100	chr03:26396573-26396628	IR	3	3	-	Ex.Os03t0669100-02	-12.23	0.00514762	0.00514762	7.84313725490196|14.7540983606557|14.1025641025641	0|0|0	chr03_26396573_26396628_R_Ex.Os03t0669100-02_1
chr01:172587-175073	Os01g0103050	chr01:172672-172769	IR (overlapping region)	3	3	-	Os01t0103050-01	-12.23	0.000831752	0.000831752	13.5714285714286|9.52380952380952|13.6	0|0|0	chr01_172672_172769_R_Os01t0103050-01_1
chr12:27060567-27061147	Os12g0632000	chr12:27060662-27060871	IR	3	3	-	Ex.ONT.22939.32	-12.24	0.000913369	0.000913369	11.2403100775194|14.9779735682819|10.4901960784314	0|0|0	chr12_27060662_27060871_R_Ex.ONT.22939.32_1
chr03:13033123-13033527	Os03g0347800	chr03:13033520-13033527	A3SS	3	3	-	ONT.6829.2	-12.24	0.00628233	0.00628233	48.780487804878|47.6190476190476|52.9411764705882	34.2105263157895|39.5348837209302|38.8888888888889	chr03_13033123_13033527_S_ONT.6829.2_1
chr05:23634908-23635574	ONT.12870	chr05:23635079-23635417	IR	3	3	-	Ex.ONT.12870.1	-12.25	9.57445e-07	9.57445e-07	12.5|12.5|11.7647058823529	0|0|0	chr05_23635079_23635417_R_Ex.ONT.12870.1_1
chr05:23634908-23635315	ONT.12870	chr05:23635079-23635171	IR	3	3	-	Ex.ONT.12870.3	-12.25	9.57445e-07	9.57445e-07	12.5|12.5|11.7647058823529	0|0|0	chr05_23635079_23635171_R_Ex.ONT.12870.3_1
chr06:12212525-12213070	Os06g0316300	chr06:12212744-12212875	IR	3	3	-	Os06t0316300-00	-12.26	0.001267	0.001267	9.23202614379085|13.9171227521501|13.6186770428016	0|0|0	chr06_12212744_12212875_R_Os06t0316300-00_1
chr06:12212525-12213070	Os06g0316300	chr06:12212741-12212875	IR	3	3	-	Os06t0316300-00	-12.26	0.001267	0.001267	9.23202614379085|13.9171227521501|13.6186770428016	0|0|0	chr06_12212741_12212875_R_Os06t0316300-00_1
chr06:12212525-12213070	Os06g0316300	chr06:12212741-12212869	IR	3	3	-	Os06t0316300-00	-12.26	0.001267	0.001267	9.23202614379085|13.9171227521501|13.6186770428016	0|0|0	chr06_12212741_12212869_R_Os06t0316300-00_1
chr06:12212525-12213070	Os06g0316300	chr06:12212741-12212866	IR	3	3	-	Os06t0316300-00	-12.26	0.001267	0.001267	9.23202614379085|13.9171227521501|13.6186770428016	0|0|0	chr06_12212741_12212866_R_Os06t0316300-00_1
chr05:18721651-18723715	Os05g0386700	chr05:18722400-18722490	IR (overlapping region)	3	3	-	Os05t0386700-01	-12.28	4.47706e-06	4.47706e-06	11.5671641791045|12.7429805615551|12.5274725274725	0|0|0	chr05_18722400_18722490_R_Os05t0386700-01_1
chr03:35447225-35448109	Os03g0843500	chr03:35447225-35447885	A3SS	3	3	-	ONT.9131.14	-12.28	0.00386119	0.00386119	71.6459197786999|71.2204007285975|66.9064748201439	60.0539811066127|55.297157622739|57.5709779179811	chr03_35447225_35448109_S_ONT.9131.14_1
chr01:172770-173149	Os01g0103000	chr01:172922-173003	IR (overlapping region)	3	3	-	ONT.1695.11	-12.28	0.000464516	0.000464516	12.3188405797101|10.2362204724409|14.2857142857143	0|0|0	chr01_172922_173003_R_ONT.1695.11_1
chr10:12121932-12125232	ONT.20580	chr10:12122290-12124784	IR	3	3	-	ONT.20580.2	-12.3	0.00873469	0.00873469	17.1122994652406|11.4503816793893|8.33333333333333	0|0|0	chr10_12122290_12124784_R_ONT.20580.2_1
chr10:12121932-12125232	ONT.20580	chr10:12122260-12124784	IR	3	3	-	ONT.20580.2	-12.3	0.00873469	0.00873469	17.1122994652406|11.4503816793893|8.33333333333333	0|0|0	chr10_12122260_12124784_R_ONT.20580.2_1
chr03:10391795-10392713	Os03g0297000	chr03:10392363-10392470	IR	3	3	-	ONT.8228.3	-12.3	0.00415507	0.00415507	8.125|14.3589743589744|14.4230769230769	0|0|0	chr03_10392363_10392470_R_ONT.8228.3_1
chr07:9095633-9096963	ONT.16298	chr07:9096091-9096888	IR	3	3	-	Ex.ONT.16298.3	-12.31	0.00199346	0.00199346	15.5737704918033|11.5702479338843|9.77443609022556	0|0|0	chr07_9096091_9096888_R_Ex.ONT.16298.3_1
chr06:700457-700985	Os06g0112400	chr06:700807-700906	SES	3	3	-	ONT.13194.4	-12.34	0.00248076	0.00248076	27.7886497064579|27.122641509434|22.2222222222222	13.012729844413|12.7591706539075|14.3401015228426	chr06_700457_700985_W_ONT.13194.4_1
chr03:26460516-26461145	Os03g0670700	chr03:26460551-26460835	IR	3	3	-	Ex.ONT.7164.36	-12.34	0.00226621	0.00226621	13.1764705882353|14.9105367793241|8.9247311827957	0|0|0	chr03_26460551_26460835_R_Ex.ONT.7164.36_1
chr03:26460516-26461135	Os03g0670700	chr03:26460561-26460833	IR	3	3	-	Ex.ONT.7164.68	-12.34	0.00226621	0.00226621	13.1764705882353|14.9105367793241|8.9247311827957	0|0|0	chr03_26460561_26460833_R_Ex.ONT.7164.68_1
chr03:26460516-26461133	Os03g0670700	chr03:26460561-26460808	IR	3	3	-	Ex.ONT.7164.30	-12.34	0.00226621	0.00226621	13.1764705882353|14.9105367793241|8.9247311827957	0|0|0	chr03_26460561_26460808_R_Ex.ONT.7164.30_1
chr03:26460516-26461126	Os03g0670700	chr03:26460561-26460803	IR	3	3	-	Ex.ONT.7164.77	-12.34	0.00226621	0.00226621	13.1764705882353|14.9105367793241|8.9247311827957	0|0|0	chr03_26460561_26460803_R_Ex.ONT.7164.77_1
chr03:26460516-26461078	Os03g0670700	chr03:26460561-26460841	IR	3	3	-	Ex.ONT.7164.24	-12.34	0.00226621	0.00226621	13.1764705882353|14.9105367793241|8.9247311827957	0|0|0	chr03_26460561_26460841_R_Ex.ONT.7164.24_1
chr01:28346413-28347688	Os01g0687300	chr01:28346413-28347009	A5SS	3	3	-	Ex.ONT.947.2	-12.34	0.00477476	0.00477476	29.7872340425532|33.7209302325581|35.9375	20.2702702702703|23.1481481481481|19	chr01_28346413_28347688_S_Ex.ONT.947.2_1
chr05:1294478-1295477	Os05g0123200	chr05:1294674-1294753	IR	3	3	-	Os05t0123200-01	-12.35	0.000100151	0.000100151	11.8098159509202|11.3207547169811|13.9112903225806	0|0|0	chr05_1294674_1294753_R_Os05t0123200-01_1
chr12:13177988-13178819	Os12g0421000	chr12:13178166-13178530	IR	3	3	-	Ex.ONT.22633.2	-12.36	0.00263535	0.00263535	8.65384615384615|14.0350877192982|14.3835616438356	0|0|0	chr12_13178166_13178530_R_Ex.ONT.22633.2_1
chr12:13177988-13178814	Os12g0421000	chr12:13178164-13178525	IR	3	3	-	Ex.ONT.22633.6	-12.36	0.00263535	0.00263535	8.65384615384615|14.0350877192982|14.3835616438356	0|0|0	chr12_13178164_13178525_R_Ex.ONT.22633.6_1
chr12:27060567-27061159	Os12g0632000	chr12:27060666-27060866	IR	3	3	-	Os12t0632000-01	-12.37	0.000375379	0.000375379	11.2403100775194|14.6017699115044|11.2730806608358	0|0|0	chr12_27060666_27060866_R_Os12t0632000-01_1
chr04:24371809-24373589	Os04g0488000	chr04:24371970-24372155	IR	3	3	-	ONT.9683.3	-12.39	0.00446356	0.00446356	8.3743842364532|15.7068062827225|13.0841121495327	0|0|0	chr04_24371970_24372155_R_ONT.9683.3_1
chr12:2605898-2607177	Os12g0152800	chr12:2606187-2606723	IR (overlapping region)	3	3	-	ONT.22422.3	-12.41	0.00329312	0.00329312	10|10.8910891089109|16.3265306122449	0|0|0	chr12_2606187_2606723_R_ONT.22422.3_1
chr09:16835245-16836721	Os09g0449600	chr09:16836504-16836690	IR	3	3	-	Ex.TSS.ONT.18790.9	-12.42	0.000238615	0.000238615	10.5454545454545|13.9442231075697|12.7753303964758	0|0|0	chr09_16836504_16836690_R_Ex.TSS.ONT.18790.9_1
chr01:32855390-32856598	Os01g0776700	chr01:32855783-32856529	IR	3	3	-	Ex.ONT.2863.2	-12.43	0.00422219	0.00422219	16.3636363636364|11.8421052631579|9.09090909090909	0|0|0	chr01_32855783_32856529_R_Ex.ONT.2863.2_1
chr11:24007267-24010471	Os11g0616900	chr11:24008506-24008631	IR	3	3	-	Os11t0616900-01	-12.44	0.00289342	0.00289342	8.69565217391304|13.6363636363636|15	0|0|0	chr11_24008506_24008631_R_Os11t0616900-01_1
chr01:27033057-27034323	ONT.2573	chr01:27033284-27034231	IR	3	3	-	Ex.ONT.2573.3	-12.44	0.000905759	0.000905759	10.4166666666667|11.7647058823529|15.1515151515152	0|0|0	chr01_27033284_27034231_R_Ex.ONT.2573.3_1
chr12:27060567-27061149	Os12g0632000	chr12:27060668-27060871	IR	3	3	-	Ex.ONT.22939.9	-12.46	0.000317158	0.000317158	11.2403100775194|14.6017699115044|11.531007751938	0|0|0	chr12_27060668_27060871_R_Ex.ONT.22939.9_1
chr12:27060567-27061146	Os12g0632000	chr12:27060669-27060872	IR	3	3	-	Ex.ONT.22939.5	-12.46	0.000317158	0.000317158	11.2403100775194|14.6017699115044|11.531007751938	0|0|0	chr12_27060669_27060872_R_Ex.ONT.22939.5_1
chr10:21991610-21991996	Os10g0558801	chr10:21991742-21991906	IR (overlapping region)	3	3	-	Ex.ONT.20290.1	-12.46	0.00246903	0.00246903	12.5|9.25925925925926|15.625	0|0|0	chr10_21991742_21991906_R_Ex.ONT.20290.1_1
chr06:12212525-12213070	Os06g0316300	chr06:12212741-12212905	IR	3	3	-	Os06t0316300-00	-12.48	0.00158628	0.00158628	9.23202614379085|14.4522144522145|13.7529137529138	0|0|0	chr06_12212741_12212905_R_Os06t0316300-00_1
chr06:12212525-12213070	Os06g0316300	chr06:12212741-12212896	IR	3	3	-	Os06t0316300-00	-12.48	0.00158628	0.00158628	9.23202614379085|14.4522144522145|13.7529137529138	0|0|0	chr06_12212741_12212896_R_Os06t0316300-00_1
chr05:4205908-4206686	Os05g0170200	chr05:4206456-4206565	SES	3	3	-	Os05t0170200-02	-12.49	0.00302685	0.00302685	91.304347826087|90.4761904761905|95.8333333333333	78.8059701492537|82.0422535211268|79.3103448275862	chr05_4205908_4206686_W_Os05t0170200-02_1
chr06:12212525-12213070	Os06g0316300	chr06:12212741-12212909	IR	3	3	-	Os06t0316300-00	-12.53	0.00150767	0.00150767	9.30612244897959|14.4522144522145|13.8198757763975	0|0|0	chr06_12212741_12212909_R_Os06t0316300-00_1
chr09:13533670-13533821	Os09g0391501	chr09:13533670-13533699	TSS|A5SS	3	3	-	TSS.ONT.18678.3	-12.54	0.00313162	0.00313162	74.6478873239437|73.1843575418994|76.4940239043825	63.3744855967078|64.4859813084112|58.8516746411483	chr09_13533670_13533821_S_TSS.ONT.18678.3_1
chr07:5277745-5278446	Os07g0197400	chr07:5277826-5278412	IR	3	3	-	Ex.ONT.15273.8	-12.54	0.000292928	0.000292928	14.6551724137931|11.3207547169811|11.6504854368932	0|0|0	chr07_5277826_5278412_R_Ex.ONT.15273.8_1
chr07:5277745-5278446	Os07g0197400	chr07:5277826-5278390	IR	3	3	-	Ex.ONT.15273.3	-12.54	0.000292928	0.000292928	14.6551724137931|11.3207547169811|11.6504854368932	0|0|0	chr07_5277826_5278390_R_Ex.ONT.15273.3_1
chr03:11719154-11720087	Os03g0323200	chr03:11719176-11719341	IR	3	3	-	ONT.6774.6	-12.54	0.00141266	0.00141266	10.2189781021898|15.5963302752294|11.8110236220472	0|0|0	chr03_11719176_11719341_R_ONT.6774.6_1
chr03:26460516-26461130	Os03g0670700	chr03:26460592-26460993	IR	3	3	-	Ex.ONT.7164.44	-12.55	0.00194453	0.00194453	13.785046728972|14.7410358565737|9.12017167381974	0|0|0	chr03_26460592_26460993_R_Ex.ONT.7164.44_1
chr06:12212525-12213070	Os06g0316300	chr06:12212744-12212914	IR	3	3	-	Os06t0316300-00	-12.57	0.00143319	0.00143319	9.38009787928222|14.4522144522145|13.8867339022498	0|0|0	chr06_12212744_12212914_R_Os06t0316300-00_1
chr06:12212525-12213070	Os06g0316300	chr06:12212741-12212914	IR	3	3	-	Os06t0316300-00	-12.57	0.00143319	0.00143319	9.38009787928222|14.4522144522145|13.8867339022498	0|0|0	chr06_12212741_12212914_R_Os06t0316300-00_1
chr06:12212525-12213070	Os06g0316300	chr06:12212741-12212911	IR	3	3	-	Os06t0316300-00	-12.57	0.00143319	0.00143319	9.38009787928222|14.4522144522145|13.8867339022498	0|0|0	chr06_12212741_12212911_R_Os06t0316300-00_1
chr02:34927042-34928139	Os02g0815400	chr02:34927407-34927539	MES	3	3	-	ONT.4704.1	-12.57	0.000800607	0.000800607	80.9557273366128|82.6869806094183|81.4690026954178	69.7771587743733|66.6666666666667|70.9529276693456	chr02_34927042_34928139_W_ONT.4704.1_2
chr03:27398978-27399212	Os03g0686700	chr03:27399103-27399179	IR (overlapping region)	3	3	-	ONT.7197.5	-12.58	0.0014816	0.0014816	15.2777777777778|9.67741935483871|12.7906976744186	0|0|0	chr03_27399103_27399179_R_ONT.7197.5_1
chr03:26460516-26461142	Os03g0670700	chr03:26460589-26460975	IR	3	3	-	Ex.ONT.7164.35	-12.58	0.00179519	0.00179519	13.785046728972|14.7410358565737|9.21757770632369	0|0|0	chr03_26460589_26460975_R_Ex.ONT.7164.35_1
chr05:23097262-23097605	Os05g0470650	chr05:23097393-23097489	IR	3	3	-	Ex.ONT.11889.2	-12.59	8.52299e-07	8.52299e-07	12.2950819672131|12.4031007751938|13.0769230769231	0|0|0	chr05_23097393_23097489_R_Ex.ONT.11889.2_1
chr05:18494334-18494832	Os05g0382600	chr05:18494535-18494761	IR	3	3	-	Os05t0382600-02	-12.6	9.48253e-05	9.48253e-05	11.4391143911439|12.2302158273381|14.1342756183746	0|0|0	chr05_18494535_18494761_R_Os05t0382600-02_1
chr11:24001668-24004788	Os11g0616900	chr11:24001942-24004216	IR	3	3	-	Ex.Os11t0616900-02	-12.62	0.00538818	0.00538818	16.6666666666667|8.69565217391304|12.5	0|0|0	chr11_24001942_24004216_R_Ex.Os11t0616900-02_1
chr08:25089529-25091002	Os08g0506700	chr08:25090491-25090649	IR	3	3	-	Ex.ONT.17519.3	-12.62	0.00508867	0.00508867	16.1290322580645|13.3333333333333|8.38323353293413	0|0|0	chr08_25090491_25090649_R_Ex.ONT.17519.3_1
chr03:27589130-27592166	Os03g0690600	chr03:27589376-27589855	IR	3	3	-	Os03t0690600-03	-12.63	0.00992076	0.00992076	7.69230769230769|13.0434782608696|17.1428571428571	0|0|0	chr03_27589376_27589855_R_Os03t0690600-03_1
chr02:3340447-3342019	Os02g0161900	chr02:3341058-3341285	IR	3	3	-	ONT.4918.3	-12.63	2.20772e-05	2.20772e-05	11.52348819102|13.1951731374606|13.1823144104804	0|0|0	chr02_3341058_3341285_R_ONT.4918.3_1
chr09:16060220-16060811	Os09g0436500	chr09:16060295-16060734	IR	3	3	-	Ex.ONT.18758.1	-12.64	0.00271001	0.00271001	11.7647058823529|16.304347826087|9.85915492957746	0|0|0	chr09_16060295_16060734_R_Ex.ONT.18758.1_1
chr03:26460516-26461155	Os03g0670700	chr03:26460586-26460975	IR	3	3	-	Ex.ONT.7164.75	-12.64	0.00191122	0.00191122	13.785046728972|14.9105367793241|9.21757770632369	0|0|0	chr03_26460586_26460975_R_Ex.ONT.7164.75_1
chr07:17778647-17780424	Os07g0484700	chr07:17779341-17780055	IR	3	3	-	ONT.15518.2	-12.65	0.00869739	0.00869739	8|12.8205128205128|17.1428571428571	0|0|0	chr07_17779341_17780055_R_ONT.15518.2_1
chr07:17778647-17780424	Os07g0484700	chr07:17779341-17779802	IR	3	3	-	ONT.15518.2	-12.65	0.00869739	0.00869739	8|12.8205128205128|17.1428571428571	0|0|0	chr07_17779341_17779802_R_ONT.15518.2_1
chr11:959794-963046	Os11g0121500	chr11:960179-962993	IR	3	3	-	Ex.ONT.21725.2	-12.66	0.00317218	0.00317218	9.09090909090909|12.9032258064516|16	0|0|0	chr11_960179_962993_R_Ex.ONT.21725.2_1
chr02:26388327-26388696	Os02g0654100	chr02:26388327-26388355	A5SS	3	3	-	ONT.4289.2	-12.66	0.00503197	0.00503197	39.1666666666667|42.2413793103448|45.6	28.0542986425339|32.2404371584699|28.7425149700599	chr02_26388327_26388696_S_ONT.4289.2_1
chr02:34927042-34928139	Os02g0815400	chr02:34927639-34927715	MES	3	3	-	ONT.4704.1	-12.68	7.64882e-05	7.64882e-05	88.1236823612087|90.5124653739612|88.8140161725067	77.0194986072423|76.2762762762763|76.1194029850746	chr02_34927042_34928139_W_ONT.4704.1_3
chr01:41495711-41498529	Os01g0944100	chr01:41496149-41498360	IR (overlapping region)	3	3	-	Ex.Os01t0944100-02	-12.68	0.00560693	0.00560693	17.0347003154574|11.9741100323625|9.02777777777778	0|0|0	chr01_41496149_41498360_R_Ex.Os01t0944100-02_1
chr12:23844497-23845207	Os12g0577100	chr12:23844809-23844900	IR	3	3	-	ONT.22842.3	-12.71	0.000437515	0.000437515	11|12.1212121212121|15	0|0|0	chr12_23844809_23844900_R_ONT.22842.3_1
chr11:11760348-11760956	Os11g0308600	chr11:11760542-11760624	IR	3	3	-	Ex.Os11t0308600-01	-12.72	0.00860786	0.00860786	16.6666666666667|7.69230769230769|13.7931034482759	0|0|0	chr11_11760542_11760624_R_Ex.Os11t0308600-01_1
chr06:26942705-26944050	Os06g0656400	chr06:26942754-26943455	IR	3	3	-	ONT.13895.6	-12.72	0.00035008	0.00035008	14.0350877192982|10.4761904761905|13.6363636363636	0|0|0	chr06_26942754_26943455_R_ONT.13895.6_1
chr01:9929299-9930403	Os01g0279900	chr01:9929738-9930404	A3SS	3	3	-	Ex.TSS.ONT.411.2	-12.73	0.00528339	0.00528339	61.2903225806452|64.1025641025641|62.0689655172414	52.0833333333333|45.4545454545455|51.7241379310345	chr01_9929299_9930403_S_Ex.TSS.ONT.411.2_1
chr11:289666-292084	Os11g0106200	chr11:291770-291961	IR (overlapping region)	3	3	-	Os11t0106200-01	-12.75	0.00313424	0.00313424	13.1578947368421|16|9.09090909090909	0|0|0	chr11_291770_291961_R_Os11t0106200-01_1
chr11:289666-292084	Os11g0106200	chr11:291767-291961	IR (overlapping region)	3	3	-	Os11t0106200-01	-12.75	0.00313424	0.00313424	13.1578947368421|16|9.09090909090909	0|0|0	chr11_291767_291961_R_Os11t0106200-01_1
chr12:12132281-12133437	Os12g0404400	chr12:12132362-12132839	IR	3	3	-	Ex.ONT.23297.2	-12.78	1.33584e-06	1.33584e-06	12.5|13.3333333333333|12.5	0|0|0	chr12_12132362_12132839_R_Ex.ONT.23297.2_1
chr01:41495710-41497018	Os01g0944100	chr01:41496149-41496931	IR (overlapping region)	3	3	-	Ex.ONT.1587.2	-12.78	0.00479151	0.00479151	17.0347003154574|11.9741100323625|9.34256055363322	0|0|0	chr01_41496149_41496931_R_Ex.ONT.1587.2_1
chr01:41495709-41497435	Os01g0944100	chr01:41496149-41497385	IR (overlapping region)	3	3	-	Ex.ONT.1587.1	-12.78	0.00479151	0.00479151	17.0347003154574|11.9741100323625|9.34256055363322	0|0|0	chr01_41496149_41497385_R_Ex.ONT.1587.1_1
chr07:5277745-5278270	Os07g0197400	chr07:5277826-5278194	IR	3	3	-	Ex.ONT.15273.1	-12.79	0.000605043	0.000605043	15.3846153846154|11.3207547169811|11.6504854368932	0|0|0	chr07_5277826_5278194_R_Ex.ONT.15273.1_1
chr05:25718415-25719197	Os05g0518600	chr05:25718583-25718700	SES	3	3	-	ONT.11997.4	-12.79	0.00277193	0.00277193	98.2832618025751|100|97.4842767295598	82.5301204819277|88.7323943661972|86.1386138613861	chr05_25718415_25719197_W_ONT.11997.4_1
chr11:21251777-21254683	Os11g0569500	chr11:21253990-21254050	IR	3	3	-	Os11t0569500-01	-12.8	0.00744897	0.00744897	11.3207547169811|9.30232558139535|17.7777777777778	0|0|0	chr11_21253990_21254050_R_Os11t0569500-01_1
chr12:27060567-27060828	Os12g0632000	chr12:27060729-27060797	IR	3	3	-	ONT.22939.23	-12.81	0.000182096	0.000182096	10.8949416342412|13.8392857142857|13.7051039697543	0|0|0	chr12_27060729_27060797_R_ONT.22939.23_1
chr09:14681485-14682308	Os09g0413200	chr09:14681723-14681830	MES	3	3	-	ONT.18712.2	-12.82	0.00174095	0.00174095	71.5686274509804|73.6607142857143|69.8884758364312	60.7003891050584|59.6774193548387|56.2913907284768	chr09_14681485_14682308_W_ONT.18712.2_1
chr05:2090469-2091945	Os05g0135700	chr05:2090518-2091835	IR (overlapping region)	3	3	-	Os05t0135700-01	-12.82	5.89731e-08	5.89731e-08	12.5814256467523|12.8574410352745|13.0186608122942	0|0|0	chr05_2090518_2091835_R_Os05t0135700-01_1
chr03:26460516-26461145	Os03g0670700	chr03:26460745-26460841	IR	3	3	-	Ex.ONT.7164.15	-12.82	0.000204393	0.000204393	11.7224880382775|11.9341563786008|14.7887323943662	0|0|0	chr03_26460745_26460841_R_Ex.ONT.7164.15_1
chr12:2605898-2607722	Os12g0152800	chr12:2606867-2607302	IR (overlapping region)	3	3	-	Os12t0152800-01	-12.83	0.00536077	0.00536077	13.2075471698113|8.60215053763441|16.6666666666667	0|0|0	chr12_2606867_2607302_R_Os12t0152800-01_1
chr08:2077346-2079298	Os08g0137100	chr08:2077604-2078937	IR	3	3	-	ONT.16951.5	-12.85	0.00317834	0.00317834	12.1428571428571|9.74729241877256|16.6666666666667	0|0|0	chr08_2077604_2078937_R_ONT.16951.5_1
chr06:8902610-8903216	Os06g0267600	chr06:8902797-8902886	IR	3	3	-	ONT.13511.2	-12.85	0.00161487	0.00161487	9.63855421686747|15.3846153846154|13.5135135135135	0|0|0	chr06_8902797_8902886_R_ONT.13511.2_1
chr09:22040739-22041358	Os09g0555450	chr09:22040832-22040916	IR	3	3	-	ONT.19043.1	-12.9	0.00073611	0.00073611	14.6596858638743|10.1694915254237|13.8613861386139	0|0|0	chr09_22040832_22040916_R_ONT.19043.1_1
chr07:21574986-21575896	Os07g0544800	chr07:21575282-21575685	IR	3	3	-	Ex.ONT.15627.1	-12.91	0.000876309	0.000876309	15.4515050167224|12.8395061728395|10.4352678571429	0|0|0	chr07_21575282_21575685_R_Ex.ONT.15627.1_1
chr06:14952665-14958965	Os06g0361500	chr06:14956573-14957034	IR	3	3	-	Os06t0361500-02	-12.92	6.60187e-05	6.60187e-05	11.4503816793893|13.4328358208955|13.8888888888889	0|0|0	chr06_14956573_14957034_R_Os06t0361500-02_1
chr05:24353711-24354579	Os05g0495600	chr05:24354104-24354199	IR	3	3	-	ONT.11931.2	-12.92	0.00474254	0.00474254	12|9.52380952380952|17.2413793103448	0|0|0	chr05_24354104_24354199_R_ONT.11931.2_1
chr12:23314775-23315761	Os12g0567100	chr12:23315076-23315194	IR (overlapping region)	3	3	-	ONT.22818.1	-12.93	0.00135083	0.00135083	15.3846153846154|9.85915492957746|13.5593220338983	0|0|0	chr12_23315076_23315194_R_ONT.22818.1_1
chr03:19946703-19948010	ONT.8496	chr03:19946760-19947119	IR	3	3	-	ONT.8496.1	-12.94	0.00826695	0.00826695	18.1818181818182|11.1111111111111|9.52380952380952	0|0|0	chr03_19946760_19947119_R_ONT.8496.1_1
chr06:26942171-26944050	Os06g0656400	chr06:26942754-26943844	IR	3	3	-	Ex.ONT.13895.2	-12.98	0.000492863	0.000492863	14.0350877192982|10.4761904761905|14.4144144144144	0|0|0	chr06_26942754_26943844_R_Ex.ONT.13895.2_1
chr04:16429912-16432470	ONT.10428	chr04:16430307-16432051	IR	3	3	-	ONT.10428.10	-13.03	0.000297878	0.000297878	11.4285714285714|15.1515151515152|12.5	0|0|0	chr04_16430307_16432051_R_ONT.10428.10_1
chr03:19946703-19947737	ONT.8496	chr03:19946784-19947341	IR	3	3	-	Ex.TSS.ONT.8496.3	-13.03	0.00401817	0.00401817	16.6666666666667|13.3333333333333|9.09090909090909	0|0|0	chr03_19946784_19947341_R_Ex.TSS.ONT.8496.3_1
chr05:21420372-21420508	Os05g0437300	chr05:21420498-21420508	TSS|A5SS	3	3	-	TSS.ONT.12767.3	-13.1	0.00688871	0.00688871	36|33.5365853658537|32.2981366459627	18.8235294117647|25.462962962963|18.2389937106918	chr05_21420372_21420508_S_TSS.ONT.12767.3_1
chr01:274065-275005	Os01g0104900	chr01:274334-274528	IR	3	3	-	Ex.ONT.1699.2	-13.11	0.000253113	0.000253113	15|11.304347826087|13.013698630137	0|0|0	chr01_274334_274528_R_Ex.ONT.1699.2_1
chr02:27667933-27669282	Os02g0677800	chr02:27668404-27668481	IR	3	3	-	Os02t0677800-01	-13.13	0.000125092	0.000125092	14.8148148148148|11.7647058823529|12.8205128205128	0|0|0	chr02_27668404_27668481_R_Os02t0677800-01_1
chr01:13801245-13801761	Os01g0347100	chr01:13801245-13801249	A3SS	3	3	-	ONT.2236.1	-13.13	0.00778397	0.00778397	83.3333333333333|75|80	66.6666666666667|68|64.2857142857143	chr01_13801245_13801761_S_ONT.2236.1_1
chr01:27033019-27035765	ONT.2573	chr01:27033284-27035318	IR	3	3	-	Ex.ONT.2573.2	-13.14	0.00473321	0.00473321	10|11.7647058823529|17.6470588235294	0|0|0	chr01_27033284_27035318_R_Ex.ONT.2573.2_1
chr11:14379808-14383367	Os11g0439300	chr11:14381033-14381441	IR	3	3	-	Os11t0439300-01	-13.15	0.00116676	0.00116676	11.1111111111111|12.0481927710843|16.2790697674419	0|0|0	chr11_14381033_14381441_R_Os11t0439300-01_1
chr06:28080797-28083063	Os06g0676300	chr06:28081386-28082860	IR (overlapping region)	3	3	-	Os06t0676300-02	-13.15	0.00764481	0.00764481	18.1818181818182|12.0689655172414|9.21052631578947	0|0|0	chr06_28081386_28082860_R_Os06t0676300-02_1
chr04:19453774-19454257	Os04g0395600	chr04:19453903-19454008	IR	3	3	-	Os04t0395600-01	-13.15	1.65597e-05	1.65597e-05	14.1843971631206|12.8676470588235|12.3867069486405	0|0|0	chr04_19453903_19454008_R_Os04t0395600-01_1
chr01:17154310-17155059	Os01g0498200	chr01:17154389-17154484	SES	3	3	-	ONT.583.1	-13.18	0.00126247	0.00126247	59.9410898379971|56.5295169946333|58.5808580858086	47.337962962963|42.8776978417266|45.3093812375249	chr01_17154310_17155059_W_ONT.583.1_1
chr09:21189386-21190729	Os09g0538400	chr09:21190224-21190380	IR	3	3	-	ONT.19639.3	-13.19	0.00029793	0.00029793	12.8342245989305|11.4457831325301|15.2777777777778	0|0|0	chr09_21190224_21190380_R_ONT.19639.3_1
chr03:32108701-32109944	Os03g0774400	chr03:32108848-32109560	IR	3	3	-	Os03t0774400-01	-13.19	0.000591202	0.000591202	10.6382978723404|15.1515151515152|13.7931034482759	0|0|0	chr03_32108848_32109560_R_Os03t0774400-01_1
chr08:26072241-26073070	Os08g0524200	chr08:26072734-26072844	IR	3	3	-	ONT.18348.4	-13.22	4.85998e-07	4.85998e-07	13.6363636363636|13.1578947368421|12.8712871287129	0|0|0	chr08_26072734_26072844_R_ONT.18348.4_1
chr04:32459573-32460498	Os04g0638700	chr04:32459906-32459987	IR	3	3	-	ONT.11088.3	-13.23	0.000406345	0.000406345	12.280701754386|15.6462585034014|11.7647058823529	0|0|0	chr04_32459906_32459987_R_ONT.11088.3_1
chr04:32459573-32460498	Os04g0638700	chr04:32459891-32459987	IR	3	3	-	ONT.11088.3	-13.23	0.000406345	0.000406345	12.280701754386|15.6462585034014|11.7647058823529	0|0|0	chr04_32459891_32459987_R_ONT.11088.3_1
chr07:5276957-5277825	Os07g0197400	chr07:5277635-5277744	IR	3	3	-	ONT.15273.9	-13.24	0.000868594	0.000868594	16.1290322580645|11.214953271028|12.3809523809524	0|0|0	chr07_5277635_5277744_R_ONT.15273.9_1
chr05:25460839-25462057	Os05g0513400	chr05:25461454-25461543	IR	3	3	-	ONT.11980.10	-13.25	0.000488337	0.000488337	15|13.9896373056995|10.762331838565	0|0|0	chr05_25461454_25461543_R_ONT.11980.10_1
chr05:25460839-25462057	Os05g0513400	chr05:25461450-25461543	IR	3	3	-	ONT.11980.10	-13.25	0.000488337	0.000488337	15|13.9896373056995|10.762331838565	0|0|0	chr05_25461450_25461543_R_ONT.11980.10_1
chr03:20124488-20127262	Os03g0561400	chr03:20126668-20126907	IR	3	3	-	Os03t0561400-01	-13.26	0.00327423	0.00327423	13.1147540983607|16.9811320754717|9.67741935483871	0|0|0	chr03_20126668_20126907_R_Os03t0561400-01_1
chr12:14962042-14965052	Os12g0444500	chr12:14962130-14963469	IR	3	3	-	ONT.23336.2	-13.33	0.00227843	0.00227843	16.6666666666667|10|13.3333333333333	0|0|0	chr12_14962130_14963469_R_ONT.23336.2_1
chr07:23582558-23584330	Os07g0582400	chr07:23583472-23583917	IR (overlapping region)	3	3	-	Os07t0582400-01	-13.35	0.00198565	0.00198565	12.0331950207469|11.0047846889952|17.0212765957447	0|0|0	chr07_23583472_23583917_R_Os07t0582400-01_1
chr03:26460054-26460604	Os03g0670700	chr03:26460269-26460515	IR	3	3	-	Ex.ONT.7164.12	-13.35	0.00583796	0.00583796	14.1573033707865|17.2101449275362|8.69565217391304	0|0|0	chr03_26460269_26460515_R_Ex.ONT.7164.12_1
chr03:26460062-26461131	Os03g0670700	chr03:26460269-26460913	IR	3	3	-	Ex.ONT.7164.67	-13.37	0.00559571	0.00559571	14.3497757847534|17.059891107078|8.69565217391304	0|0|0	chr03_26460269_26460913_R_Ex.ONT.7164.67_1
chr03:26460060-26461154	Os03g0670700	chr03:26460269-26460899	IR	3	3	-	Ex.ONT.7164.56	-13.37	0.00559571	0.00559571	14.3497757847534|17.059891107078|8.69565217391304	0|0|0	chr03_26460269_26460899_R_Ex.ONT.7164.56_1
chr03:26460060-26461136	Os03g0670700	chr03:26460269-26460936	IR	3	3	-	Ex.ONT.7164.48	-13.37	0.00559571	0.00559571	14.3497757847534|17.059891107078|8.69565217391304	0|0|0	chr03_26460269_26460936_R_Ex.ONT.7164.48_1
chr03:26460054-26461126	Os03g0670700	chr03:26460269-26460923	IR	3	3	-	Ex.ONT.7164.4	-13.37	0.00559571	0.00559571	14.3497757847534|17.059891107078|8.69565217391304	0|0|0	chr03_26460269_26460923_R_Ex.ONT.7164.4_1
chr10:12121932-12125232	ONT.20580	chr10:12122599-12122891	IR	3	3	-	ONT.20580.2	-13.39	0.00904091	0.00904091	18.5185185185185|12.8787878787879|8.7719298245614	0|0|0	chr10_12122599_12122891_R_ONT.20580.2_1
chr11:9819475-9820201	Os11g0276300	chr11:9819832-9819940	IR	3	3	-	Ex.ONT.21996.2	-13.43	0.00712104	0.00712104	15.9090909090909|16.25|8.13953488372093	0|0|0	chr11_9819832_9819940_R_Ex.ONT.21996.2_1
chr04:15390136-15397145	Os04g0330900	chr04:15395989-15397145	A5SS	3	3	-	Os04t0330900-02	-13.44	0.00204474	0.00204474	85.3556485355649|87.5621890547264|88.265306122449	74.8538011695906|75.6906077348066|70.3196347031963	chr04_15390136_15397145_S_Os04t0330900-02_1
chr06:21344821-21345762	ONT.13737	chr06:21345130-21345597	IR	3	3	-	ONT.13737.3	-13.45	0.00122981	0.00122981	14.6616541353383|15.5080213903743|10.1910828025478	0|0|0	chr06_21345130_21345597_R_ONT.13737.3_1
chr04:938131-941880	Os04g0115700	chr04:940468-941881	A3SS	3	3	-	Ex.TSS.ONT.9215.6	-13.45	0.00735356	0.00735356	73.0815204398757|74.0638640018378|75.0054478099804	55.3719008264463|63.4538152610442|62.9746835443038	chr04_938131_941880_S_Ex.TSS.ONT.9215.6_2
chr01:19468000-19468914	Os01g0535900	chr01:19468278-19468412	IR	3	3	-	ONT.647.1	-13.46	0.000152511	0.000152511	12.3711340206186|12.6315789473684|15.3846153846154	0|0|0	chr01_19468278_19468412_R_ONT.647.1_1
chr11:19593736-19594788	Os11g0537400	chr11:19594555-19594674	IR (overlapping region)	3	3	-	Ex.ONT.22127.4	-13.49	0.00580486	0.00580486	15.7894736842105|16.2162162162162|8.47457627118644	0|0|0	chr11_19594555_19594674_R_Ex.ONT.22127.4_1
chr05:26913910-26914120	Os05g0542200	chr05:26913910-26914035	TSS|A3SS	3	3	-	TSS.ONT.13007.7	-13.49	0.00368613	0.00368613	74.468085106383|75|68.2481751824817	58.7586206896552|60|58.4782608695652	chr05_26913910_26914120_S_TSS.ONT.13007.7_1
chr03:11651114-11652133	Os03g0321700	chr03:11651332-11651406	IR (overlapping region)	3	3	-	ONT.6769.3	-13.51	0.000341302	0.000341302	13.1428571428571|15.7232704402516|11.6564417177914	0|0|0	chr03_11651332_11651406_R_ONT.6769.3_1
chr08:21173501-21174492	Os08g0436000	chr08:21174134-21174379	IR	3	3	-	Ex.Os08t0436000-02	-13.52	0.00105032	0.00105032	16.2790697674419|13.5135135135135|10.7692307692308	0|0|0	chr08_21174134_21174379_R_Ex.Os08t0436000-02_1
chr06:3054305-3055004	Os06g0159900	chr06:3054390-3054601	IR	3	3	-	Ex.ONT.13329.1	-13.52	1.04152e-06	1.04152e-06	13.5135135135135|13.0434782608696|14	0|0|0	chr06_3054390_3054601_R_Ex.ONT.13329.1_1
chr11:16004379-16007344	Os11g0466966	chr11:16005313-16005414	IR	3	3	-	Os11t0466966-01	-13.54	0.000986428	0.000986428	11.7647058823529|12.1951219512195|16.6666666666667	0|0|0	chr11_16005313_16005414_R_Os11t0466966-01_1
chr08:25089529-25091002	Os08g0506700	chr08:25089989-25090930	IR	3	3	-	Ex.ONT.17519.4	-13.54	0.00278173	0.00278173	16.1290322580645|15.0326797385621|9.46745562130178	0|0|0	chr08_25089989_25090930_R_Ex.ONT.17519.4_1
chr04:12382080-12384416	Os04g0286400	chr04:12382295-12382418	IR	3	3	-	Ex.ONT.9348.10	-13.54	0.000403072	0.000403072	14.6341463414634|14.9305555555556|11.0619469026549	0|0|0	chr04_12382295_12382418_R_Ex.ONT.9348.10_1
chr04:12382067-12384416	Os04g0286400	chr04:12382333-12382418	IR	3	3	-	Ex.ONT.9348.7	-13.54	0.000403072	0.000403072	14.6341463414634|14.9305555555556|11.0619469026549	0|0|0	chr04_12382333_12382418_R_Ex.ONT.9348.7_1
chr03:31998887-32000618	Os03g0772300	chr03:31998927-31999854	IR	3	3	-	Os03t0772300-01	-13.54	0.00272809	0.00272809	16.6666666666667|9.67741935483871|14.2857142857143	0|0|0	chr03_31998927_31999854_R_Os03t0772300-01_1
chr01:28281557-28281975	Os01g0685800	chr01:28281731-28281823	IR (overlapping region)	3	3	-	ONT.942.10	-13.54	0.000114018	0.000114018	13.9495798319328|11.8110236220472|14.8459383753501	0|0|0	chr01_28281731_28281823_R_ONT.942.10_1
chr02:3340447-3342019	Os02g0161900	chr02:3340755-3341210	IR	3	3	-	ONT.4918.3	-13.55	2.33401e-05	2.33401e-05	12.3425044998714|14.1856846473029|14.1198704103672	0|0|0	chr02_3340755_3341210_R_ONT.4918.3_1
chr02:3340447-3342019	Os02g0161900	chr02:3340755-3340981	IR	3	3	-	ONT.4918.3	-13.58	3.94637e-05	3.94637e-05	12.207056399691|14.4076564924987|14.1198704103672	0|0|0	chr02_3340755_3340981_R_ONT.4918.3_1
chr03:9759666-9761443	Os03g0284100	chr03:9761225-9761337	IR (overlapping region)	3	3	-	Os03t0284100-01	-13.59	8.01263e-06	8.01263e-06	13.3159268929504|12.9682997118156|14.4981412639405	0|0|0	chr03_9761225_9761337_R_Os03t0284100-01_1
chr03:35447225-35448109	Os03g0843500	chr03:35447600-35447885	MES	3	3	-	ONT.9131.6	-13.59	0.00624135	0.00624135	59.8969072164948|58.9189189189189|53.0479896238651	46.218487394958|41.2024756852343|43.6619718309859	chr03_35447225_35448109_W_ONT.9131.6_2
chr01:16347834-16349542	Os01g0388200	chr01:16347987-16348749	IR	3	3	-	Ex.ONT.2296.1	-13.59	0.000630797	0.000630797	13.6986301369863|11.1111111111111|15.9574468085106	0|0|0	chr01_16347987_16348749_R_Ex.ONT.2296.1_1
chr12:27060567-27060828	Os12g0632000	chr12:27060724-27060818	IR	3	3	-	ONT.22939.23	-13.61	0.000824329	0.000824329	10.8949416342412|13.8392857142857|16.0845588235294	0|0|0	chr12_27060724_27060818_R_ONT.22939.23_1
chr03:26460054-26461142	Os03g0670700	chr03:26460264-26460923	IR	3	3	-	Ex.ONT.7164.13	-13.61	0.00528069	0.00528069	14.7321428571429|17.2101449275362|8.88429752066116	0|0|0	chr03_26460264_26460923_R_Ex.ONT.7164.13_1
chr12:27060567-27061148	Os12g0632000	chr12:27060666-27060890	IR	3	3	-	Ex.ONT.22939.26	-13.63	0.000851835	0.000851835	11.2403100775194|16.4502164502165|13.212927756654	0|0|0	chr12_27060666_27060890_R_Ex.ONT.22939.26_1
chr11:10887124-10889984	Os11g0296500	chr11:10887209-10888657	IR	3	3	-	ONT.21293.6	-13.64	0.000214579	0.000214579	14.0350877192982|15.2542372881356|11.6279069767442	0|0|0	chr11_10887209_10888657_R_ONT.21293.6_1
chr11:10887124-10889984	Os11g0296500	chr11:10887209-10888546	IR	3	3	-	ONT.21293.6	-13.64	0.000214579	0.000214579	14.0350877192982|15.2542372881356|11.6279069767442	0|0|0	chr11_10887209_10888546_R_ONT.21293.6_1
chr09:16879405-16880412	Os09g0450700	chr09:16879554-16879641	IR	3	3	-	ONT.19429.6	-13.65	0.00226146	0.00226146	13.8888888888889|16.9230769230769|10.126582278481	0|0|0	chr09_16879554_16879641_R_ONT.19429.6_1
chr11:11441876-11444759	Os11g0303800	chr11:11442654-11444670	IR	3	3	-	Ex.ONT.22014.18	-13.68	0.00101223	0.00101223	16.8316831683168|12.5|11.7021276595745	0|0|0	chr11_11442654_11444670_R_Ex.ONT.22014.18_1
chr09:22287181-22289060	Os09g0560900	chr09:22287637-22287768	IR	3	3	-	Os09t0560900-01	-13.68	0.00257535	0.00257535	9.59860383944154|15.7057654075547|15.7327586206897	0|0|0	chr09_22287637_22287768_R_Os09t0560900-01_1
chr07:9095630-9096372	ONT.16298	chr07:9096091-9096281	IR	3	3	-	Ex.ONT.16298.2	-13.68	0.00133705	0.00133705	16.9354838709677|13.0081300813008|11.1111111111111	0|0|0	chr07_9096091_9096281_R_Ex.ONT.16298.2_1
chr09:2289406-2290458	Os09g0129400	chr09:2289406-2290266	A5SS	3	3	-	ONT.18490.2	-13.7	0.0017227	0.0017227	93.9130434782609|97.5409836065574|91.9642857142857	80.7017543859649|79.3650793650794|82.258064516129	chr09_2289406_2290458_S_ONT.18490.2_1
chr09:15628379-15631501	Os09g0429600	chr09:15628632-15629445	IR	3	3	-	Ex.ONT.19400.2	-13.7	1.79363e-05	1.79363e-05	14.7727272727273|12.8205128205128|13.5135135135135	0|0|0	chr09_15628632_15629445_R_Ex.ONT.19400.2_1
chr07:4355267-4356572	Os07g0182400	chr07:4355686-4355797	IR	3	3	-	ONT.16182.2	-13.73	1.34817e-05	1.34817e-05	14.3048128342246|14.2276422764228|12.6684636118598	0|0|0	chr07_4355686_4355797_R_ONT.16182.2_1
chr10:1009541-1011168	Os10g0115600	chr10:1009700-1011168	A5SS	3	3	-	ONT.20387.2	-13.74	0.00486035	0.00486035	65.5699177438308|67.4172185430464|61.0194902548726	53.8548752834467|50.199203187251|48.7364620938628	chr10_1009541_1011168_S_ONT.20387.2_1
chr11:12011765-12013301	Os11g0312000	chr11:12011880-12013137	IR	3	3	-	Ex.ONT.21310.3	-13.76	4.55078e-05	4.55078e-05	12.3711340206186|14.8148148148148|14.1025641025641	0|0|0	chr11_12011880_12013137_R_Ex.ONT.21310.3_1
chr02:30625671-30626787	Os02g0734300	chr02:30626123-30626257	IR	3	3	-	ONT.4491.3	-13.78	0.000296226	0.000296226	15.3846153846154|14.4444444444444|11.5044247787611	0|0|0	chr02_30626123_30626257_R_ONT.4491.3_1
chr11:28031068-28032957	Os11g0689800	chr11:28031656-28032718	IR	3	3	-	Os11t0689800-01	-13.8	3.91121e-05	3.91121e-05	14.3939393939394|12.4031007751938|14.5985401459854	0|0|0	chr11_28031656_28032718_R_Os11t0689800-01_1
chr08:9907320-9910440	ONT.17960	chr08:9909283-9910081	IR	3	3	-	ONT.17960.5	-13.8	0.0047885	0.0047885	17.8571428571429|14.1176470588235|9.43396226415094	0|0|0	chr08_9909283_9910081_R_ONT.17960.5_1
chr07:17778647-17780424	Os07g0484700	chr07:17779946-17780055	IR	3	3	-	ONT.15518.2	-13.83	0.00122779	0.00122779	11.5384615384615|12.8205128205128|17.1428571428571	0|0|0	chr07_17779946_17780055_R_ONT.15518.2_1
chr10:21911221-21911392	Os10g0556900	chr10:21911388-21911392	A3SS	3	3	-	ONT.20287.1	-13.84	0.00453517	0.00453517	52.1739130434783|56.5217391304348|50.6849315068493	39.1304347826087|36.5079365079365|42.2222222222222	chr10_21911221_21911392_S_ONT.20287.1_1
chr02:27667933-27669282	Os02g0677800	chr02:27668202-27668481	IR	3	3	-	Os02t0677800-01	-13.86	0.00018954	0.00018954	14.8148148148148|11.7647058823529|15	0|0|0	chr02_27668202_27668481_R_Os02t0677800-01_1
chr12:9514736-9515728	Os12g0267064	chr12:9514899-9515523	IR	3	3	-	ONT.23251.4	-13.87	0.003239	0.003239	10.9375|12.5|18.1818181818182	0|0|0	chr12_9514899_9515523_R_ONT.23251.4_1
chr02:15442166-15445302	Os02g0461100	chr02:15442465-15444313	IR	3	3	-	ONT.5274.3	-13.88	0.00881842	0.00881842	8.06451612903226|16.9014084507042|16.6666666666667	0|0|0	chr02_15442465_15444313_R_ONT.5274.3_1
chr07:28631211-28632251	Os07g0676200	chr07:28631532-28631984	IR	3	3	-	Ex.Os07t0676200-02	-13.89	0.00446113	0.00446113	12.7272727272727|18.5185185185185|10.4347826086957	0|0|0	chr07_28631532_28631984_R_Ex.Os07t0676200-02_1
chr01:11980894-11981819	Os01g0316900	chr01:11981200-11981375	IR (overlapping region)	3	3	-	ONT.470.10	-13.89	0.00919446	0.00919446	9.16030534351145|19.2982456140351|13.2231404958678	0|0|0	chr01_11981200_11981375_R_ONT.470.10_1
chr04:11450578-11451033	Os04g0272700	chr04:11450830-11450903	IR	3	3	-	ONT.9338.3	-13.9	0.000526146	0.000526146	16.5094339622642|11.8918918918919|13.2978723404255	0|0|0	chr04_11450830_11450903_R_ONT.9338.3_1
chr01:26392352-26392676	Os01g0652600	chr01:26392483-26392583	IR	3	3	-	Ex.ONT.871.1	-13.92	0.0045604	0.0045604	11.9047619047619|18.75|11.1111111111111	0|0|0	chr01_26392483_26392583_R_Ex.ONT.871.1_1
chr09:16059333-16060620	Os09g0436500	chr09:16060062-16060219	IR	3	3	-	Ex.ONT.18758.2	-13.94	0.00276111	0.00276111	12.621359223301|18.0851063829787|11.1111111111111	0|0|0	chr09_16060062_16060219_R_Ex.ONT.18758.2_1
chr01:30885367-30886329	Os01g0739500	chr01:30885893-30885991	IR	3	3	-	ONT.2756.1	-13.96	0.0024973	0.0024973	15.748031496063|16.2907268170426|9.84204131227217	0|0|0	chr01_30885893_30885991_R_ONT.2756.1_1
chr01:3326825-3327158	Os01g0164400	chr01:3327025-3327140	IR	3	3	-	ONT.158.4	-14	0.00755609	0.00755609	19.3548387096774|9.85915492957746|12.7906976744186	0|0|0	chr01_3327025_3327140_R_ONT.158.4_1
chr07:7321544-7322068	Os07g0231800	chr07:7321626-7321730	IR	3	3	-	ONT.15330.3	-14.01	0.00236372	0.00236372	12.962962962963|11.1111111111111|17.9487179487179	0|0|0	chr07_7321626_7321730_R_ONT.15330.3_1
chr07:9096282-9096963	ONT.16298	chr07:9096373-9096888	IR	3	3	-	Ex.ONT.16298.2	-14.02	0.00461496	0.00461496	18.8118811881188|12.5|10.7438016528926	0|0|0	chr07_9096373_9096888_R_Ex.ONT.16298.2_1
chr06:14605019-14605945	Os06g0355800	chr06:14605104-14605505	IR	3	3	-	Ex.Os06t0355800-01	-14.05	0.000412474	0.000412474	16.1616161616162|11.6883116883117|14.2857142857143	0|0|0	chr06_14605104_14605505_R_Ex.Os06t0355800-01_1
chr06:14605019-14605943	Os06g0355800	chr06:14605104-14605181	IR	3	3	-	Ex.ONT.14558.6	-14.05	0.000412474	0.000412474	16.1616161616162|11.6883116883117|14.2857142857143	0|0|0	chr06_14605104_14605181_R_Ex.ONT.14558.6_1
chr06:14605019-14605940	Os06g0355800	chr06:14605104-14605579	IR	3	3	-	Ex.ONT.14558.4	-14.05	0.000412474	0.000412474	16.1616161616162|11.6883116883117|14.2857142857143	0|0|0	chr06_14605104_14605579_R_Ex.ONT.14558.4_1
chr06:14605019-14605873	Os06g0355800	chr06:14605101-14605181	IR	3	3	-	Ex.ONT.14558.2	-14.05	0.000412474	0.000412474	16.1616161616162|11.6883116883117|14.2857142857143	0|0|0	chr06_14605101_14605181_R_Ex.ONT.14558.2_1
chr06:14604856-14605100	Os06g0355800	chr06:14604908-14605018	IR	3	3	-	Ex.ONT.14558.2	-14.05	0.000412474	0.000412474	16.1616161616162|11.6883116883117|14.2857142857143	0|0|0	chr06_14604908_14605018_R_Ex.ONT.14558.2_1
chr05:1743368-1744542	Os05g0129800	chr05:1743742-1743942	IR	3	3	-	ONT.11344.1	-14.15	0.00645184	0.00645184	18.9189189189189|14|9.52380952380952	0|0|0	chr05_1743742_1743942_R_ONT.11344.1_1
chr01:34441240-34442422	Os01g0810700	chr01:34441792-34441925	IR (overlapping region)	3	3	-	Os01t0810700-01	-14.21	0.0013054	0.0013054	14.2857142857143|11.1111111111111|17.2413793103448	0|0|0	chr01_34441792_34441925_R_Os01t0810700-01_1
chr11:28703907-28705315	Os11g0700500	chr11:28704667-28704748	IR	3	3	-	ONT.22294.2	-14.3	0.000513655	0.000513655	15.0943396226415|16.2162162162162|11.5789473684211	0|0|0	chr11_28704667_28704748_R_ONT.22294.2_1
chr02:15442166-15445302	Os02g0461100	chr02:15442418-15444313	IR	3	3	-	ONT.5274.3	-14.36	0.00404549	0.00404549	9.52380952380952|16.9014084507042|16.6666666666667	0|0|0	chr02_15442418_15444313_R_ONT.5274.3_1
chr11:5336615-5339804	Os11g0205800	chr11:5337016-5339066	IR	3	3	-	Os11t0205800-01	-14.42	0.00424958	0.00424958	17.9487179487179|9.67741935483871|15.625	0|0|0	chr11_5337016_5339066_R_Os11t0205800-01_1
chr09:17843412-17844717	Os09g0469300	chr09:17843683-17843934	IR	3	3	-	ONT.18841.2	-14.42	0.00964446	0.00964446	16.4556962025316|8.33333333333333|18.4782608695652	0|0|0	chr09_17843683_17843934_R_ONT.18841.2_1
chr06:14602554-14603131	Os06g0355800	chr06:14602888-14603075	IR	3	3	-	Ex.ONT.14558.2	-14.51	0.00401317	0.00401317	16.0919540229885|9.72222222222222|17.7215189873418	0|0|0	chr06_14602888_14603075_R_Ex.ONT.14558.2_1
chr02:1618903-1621036	ONT.3473	chr02:1620523-1620710	IR (overlapping region)	3	3	-	ONT.3473.1	-14.52	0.000174147	0.000174147	16.6666666666667|13.5593220338983|13.3333333333333	0|0|0	chr02_1620523_1620710_R_ONT.3473.1_1
chr01:22951320-22952187	Os01g0588800	chr01:22951619-22951835	IR	3	3	-	Os01t0588800-01	-14.53	0.000104097	0.000104097	14.7540983606557|12.7906976744186|16.0377358490566	0|0|0	chr01_22951619_22951835_R_Os01t0588800-01_1
chr12:27060567-27061159	Os12g0632000	chr12:27060662-27060910	IR	3	3	-	Os12t0632000-01	-14.59	0.000965053	0.000965053	11.2403100775194|16.4502164502165|16.0845588235294	0|0|0	chr12_27060662_27060910_R_Os12t0632000-01_1
chr04:11450578-11452631	Os04g0272700	chr04:11451034-11451498	IR	3	3	-	Os04t0272700-01	-14.59	0.000967408	0.000967408	17.6744186046512|11.8918918918919|14.2105263157895	0|0|0	chr04_11451034_11451498_R_Os04t0272700-01_1
chr11:2234676-2235328	Os11g0148400	chr11:2234897-2234947	IR (overlapping region)	3	3	-	ONT.21108.1	-14.61	0.00279468	0.00279468	15.625|10.3448275862069|17.8571428571429	0|0|0	chr11_2234897_2234947_R_ONT.21108.1_1
chr02:32092748-32094628	Os02g0762100	chr02:32094471-32094589	IR	3	3	-	Os02t0762100-01	-14.62	0.000464954	0.000464954	17.2413793103448|14.1104294478528|12.5	0|0|0	chr02_32094471_32094589_R_Os02t0762100-01_1
chr09:18985756-18987182	Os09g0491756	chr09:18985966-18986079	IR	3	3	-	Os09t0491756-01	-14.63	1.89995e-06	1.89995e-06	13.9874739039666|15.1774785801714|14.7395171537484	0|0|0	chr09_18985966_18986079_R_Os09t0491756-01_1
chr01:16204405-16205139	ONT.569	chr01:16204473-16204604	IR	3	3	-	Ex.ONT.569.2	-14.63	0.000704155	0.000704155	16|16.3636363636364|11.5384615384615	0|0|0	chr01_16204473_16204604_R_Ex.ONT.569.2_1
chr07:28473697-28474017	Os07g0673500	chr07:28474007-28474017	TSS|A5SS	3	3	-	TSS.ONT.16810.1	-14.65	0.000469623	0.000469623	47.9371316306483|51.195219123506|51.8828451882845	37.0157819225251|35.3552859618718|34.7003154574132	chr07_28473697_28474017_S_TSS.ONT.16810.1_1
chr05:23635172-23635573	ONT.12870	chr05:23635316-23635417	IR	3	3	-	Ex.ONT.12870.3	-14.65	2.33402e-06	2.33402e-06	14.2857142857143|14.2857142857143|15.3846153846154	0|0|0	chr05_23635316_23635417_R_Ex.ONT.12870.3_1
chr01:16232984-16234453	Os01g0386700	chr01:16233064-16233529	IR	3	3	-	ONT.571.17	-14.66	0.000469294	0.000469294	15.600624024961|16.4684354986276|11.9047619047619	0|0|0	chr01_16233064_16233529_R_ONT.571.17_1
chr01:16232984-16234453	Os01g0386700	chr01:16233064-16233520	IR	3	3	-	ONT.571.17	-14.66	0.000469294	0.000469294	15.600624024961|16.4684354986276|11.9047619047619	0|0|0	chr01_16233064_16233520_R_ONT.571.17_1
chr09:18985756-18987135	Os09g0491756	chr09:18985995-18986079	IR	3	3	-	Ex.ONT.18890.1	-14.67	2.04257e-06	2.04257e-06	13.9874739039666|15.1774785801714|14.8477157360406	0|0|0	chr09_18985995_18986079_R_Ex.ONT.18890.1_1
chr02:26171365-26172342	Os02g0649900	chr02:26171472-26171571	IR	3	3	-	Ex.ONT.5655.10	-14.67	5.23453e-05	5.23453e-05	14.390243902439|16.1728395061728|13.4396355353075	0|0|0	chr02_26171472_26171571_R_Ex.ONT.5655.10_1
chr11:28031068-28032957	Os11g0689800	chr11:28031656-28031858	IR	3	3	-	Os11t0689800-01	-14.68	8.76051e-06	8.76051e-06	15.6716417910448|14.3939393939394|13.9705882352941	0|0|0	chr11_28031656_28031858_R_Os11t0689800-01_1
chr03:20124488-20127262	Os03g0561400	chr03:20125448-20126607	IR	3	3	-	Os03t0561400-01	-14.7	0.00444145	0.00444145	13.7254901960784|19.5121951219512|10.8695652173913	0|0|0	chr03_20125448_20126607_R_Os03t0561400-01_1
chr09:16060735-16061165	Os09g0436500	chr09:16060812-16061076	IR	3	3	-	Ex.ONT.18758.1	-14.72	0.00698945	0.00698945	10.7692307692308|20.3389830508475|13.0434782608696	0|0|0	chr09_16060812_16061076_R_Ex.ONT.18758.1_1
chr07:15869782-15870447	Os07g0456400	chr07:15869963-15870055	IR	3	3	-	Os07t0456400-03	-14.72	0.00337861	0.00337861	16.9230769230769|10|17.2413793103448	0|0|0	chr07_15869963_15870055_R_Os07t0456400-03_1
chr12:2124944-2126454	Os12g0143300	chr12:2125458-2126455	A5SS	3	3	-	Ex.ONT.23073.3	-14.74	0.00125026	0.00125026	51.9434628975265|46.2450592885375|49.5207667731629	33.1683168316832|35.7723577235772|34.5622119815668	chr12_2124944_2126454_S_Ex.ONT.23073.3_1
chr06:14604449-14604907	Os06g0355800	chr06:14604742-14604855	IR	3	3	-	Ex.ONT.14558.2	-14.74	0.000637729	0.000637729	17|11.8421052631579|15.3846153846154	0|0|0	chr06_14604742_14604855_R_Ex.ONT.14558.2_1
chr06:14604449-14604907	Os06g0355800	chr06:14604735-14604855	IR	3	3	-	Ex.ONT.14558.4	-14.74	0.000637729	0.000637729	17|11.8421052631579|15.3846153846154	0|0|0	chr06_14604735_14604855_R_Ex.ONT.14558.4_1
chr04:11450578-11452631	Os04g0272700	chr04:11451034-11451130	IR	3	3	-	Os04t0272700-01	-14.74	0.000908449	0.000908449	17.6744186046512|11.8918918918919|14.6596858638743	0|0|0	chr04_11451034_11451130_R_Os04t0272700-01_1
chr10:22594988-22596159	ONT.20330	chr10:22595193-22595749	IR (overlapping region)	3	3	-	Ex.ONT.20330.4	-14.76	0.0083396	0.0083396	14.8148148148148|9.45945945945946|20	0|0|0	chr10_22595193_22595749_R_Ex.ONT.20330.4_1
chr11:2452773-2453462	Os11g0152500	chr11:2453326-2453421	IR (overlapping region)	3	3	-	Ex.Os11t0152500-01	-14.77	0.00142119	0.00142119	11.5942028985507|14.6067415730337|18.1034482758621	0|0|0	chr11_2453326_2453421_R_Ex.Os11t0152500-01_1
chr02:8976782-8978378	Os02g0258900	chr02:8977139-8977602	IR (overlapping region)	3	3	-	ONT.5142.3	-14.78	3.11918e-08	3.11918e-08	15.0197628458498|14.7368421052632|14.5922746781116	0|0|0	chr02_8977139_8977602_R_ONT.5142.3_1
chr02:8976779-8978423	Os02g0258900	chr02:8977144-8977602	IR (overlapping region)	3	3	-	Ex.ONT.5142.1	-14.78	3.11918e-08	3.11918e-08	15.0197628458498|14.7368421052632|14.5922746781116	0|0|0	chr02_8977144_8977602_R_Ex.ONT.5142.1_1
chr04:8457236-8457972	Os04g0226400	chr04:8457401-8457456	SES	3	3	-	ONT.9313.3	-14.83	0.0050318	0.0050318	28.1879194630872|21.9512195121951|29.7029702970297	11.1607142857143|10.1010101010101|14.0845070422535	chr04_8457236_8457972_W_ONT.9313.3_1
chr07:5277826-5278982	Os07g0197400	chr07:5278413-5278446	MES	3	3	-	ONT.15273.1	-14.85	0.00578958	0.00578958	42.2077922077922|35.5072463768116|43.0379746835443	27.8688524590164|25.3012048192771|23.0337078651685	chr07_5277826_5278982_W_ONT.15273.1_2
chr01:17154310-17155059	Os01g0498200	chr01:17154310-17154484	A5SS	3	3	-	ONT.583.11	-14.85	0.00122885	0.00122885	65.4545454545455|61.8122977346278|64.4117647058824	51.9650655021834|47.4666666666667|47.6923076923077	chr01_17154310_17155059_S_ONT.583.11_1
chr11:12852815-12852972	Os11g0417300	chr11:12852815-12852898	A5SS	3	3	-	Ex.TSS.ONT.21312.2	-14.87	0.00300164	0.00300164	28.7671232876712|33.8028169014084|26.2295081967213	13.7931034482759|14.4927536231884|15.9090909090909	chr11_12852815_12852972_S_Ex.TSS.ONT.21312.2_1
chr05:26935205-26935793	Os05g0542600	chr05:26935472-26935697	IR (overlapping region)	3	3	-	ONT.12063.1	-14.88	0.00152992	0.00152992	11.1940298507463|15.702479338843|17.7304964539007	0|0|0	chr05_26935472_26935697_R_ONT.12063.1_1
chr06:21343401-21344729	Os06g0558700	chr06:21343949-21344049	IR	3	3	-	ONT.14688.4	-14.92	1.32553e-06	1.32553e-06	14.9787234042553|14.3326039387309|15.4494382022472	0|0|0	chr06_21343949_21344049_R_ONT.14688.4_1
chr06:21343401-21344729	Os06g0558700	chr06:21343949-21344047	IR	3	3	-	ONT.14688.4	-14.92	1.32553e-06	1.32553e-06	14.9787234042553|14.3326039387309|15.4494382022472	0|0|0	chr06_21343949_21344047_R_ONT.14688.4_1
chr06:21343401-21344729	Os06g0558700	chr06:21343949-21344046	IR	3	3	-	ONT.14688.4	-14.92	1.32553e-06	1.32553e-06	14.9787234042553|14.3326039387309|15.4494382022472	0|0|0	chr06_21343949_21344046_R_ONT.14688.4_1
chr06:21343401-21344729	Os06g0558700	chr06:21343949-21344045	IR	3	3	-	ONT.14688.4	-14.92	1.32553e-06	1.32553e-06	14.9787234042553|14.3326039387309|15.4494382022472	0|0|0	chr06_21343949_21344045_R_ONT.14688.4_1
chr06:21343401-21344729	Os06g0558700	chr06:21343949-21344023	IR	3	3	-	ONT.14688.4	-14.92	1.32553e-06	1.32553e-06	14.9787234042553|14.3326039387309|15.4494382022472	0|0|0	chr06_21343949_21344023_R_ONT.14688.4_1
chr06:21343401-21344729	Os06g0558700	chr06:21343948-21344045	IR	3	3	-	ONT.14688.4	-14.92	1.32553e-06	1.32553e-06	14.9787234042553|14.3326039387309|15.4494382022472	0|0|0	chr06_21343948_21344045_R_ONT.14688.4_1
chr05:28080432-28081662	Os05g0564200	chr05:28080996-28081662	A3SS	3	3	-	ONT.12126.11	-14.92	0.00132496	0.00132496	41.9624217118998|43.5897435897436|39.4957983193277	25.6472491909385|29.6129612961296|25.0268528464017	chr05_28080432_28081662_S_ONT.12126.11_1
chr01:40669102-40669383	Os01g0927300	chr01:40669102-40669104	TSS|A3SS	3	3	-	TSS.ONT.3243.3	-14.92	0.00258688	0.00258688	57.2390572390572|55.5555555555556|54.5833333333333	43.0555555555556|42.8571428571429|36.6906474820144	chr01_40669102_40669383_S_TSS.ONT.3243.3_1
chr06:12273798-12274287	Os06g0317100	chr06:12274014-12274139	IR	3	3	-	ONT.13590.3	-14.93	0.0017352	0.0017352	17.0542635658915|16.8141592920354|10.9243697478992	0|0|0	chr06_12274014_12274139_R_ONT.13590.3_1
chr06:12273798-12274287	Os06g0317100	chr06:12273999-12274136	IR	3	3	-	ONT.13590.3	-14.93	0.0017352	0.0017352	17.0542635658915|16.8141592920354|10.9243697478992	0|0|0	chr06_12273999_12274136_R_ONT.13590.3_1
chr06:12273798-12274281	Os06g0317100	chr06:12274014-12274116	IR	3	3	-	Ex.ONT.13590.12	-14.93	0.0017352	0.0017352	17.0542635658915|16.8141592920354|10.9243697478992	0|0|0	chr06_12274014_12274116_R_Ex.ONT.13590.12_1
chr11:8466841-8469281	Os11g0256900	chr11:8467729-8467840	IR	3	3	-	ONT.21254.4	-14.97	2.34143e-07	2.34143e-07	15.3846153846154|14.7058823529412|14.8148148148148	0|0|0	chr11_8467729_8467840_R_ONT.21254.4_1
chr05:8692604-8692993	Os05g0243200	chr05:8692713-8692792	IR	3	3	-	Ex.ONT.12495.1	-14.97	3.47377e-05	3.47377e-05	16.3265306122449|14.7826086956522|13.7931034482759	0|0|0	chr05_8692713_8692792_R_Ex.ONT.12495.1_1
chr10:17159825-17161329	Os10g0465000	chr10:17160769-17161330	A5SS	3	3	-	Ex.ONT.20729.1	-14.98	0.00276113	0.00276113	22.9508196721311|30|25.5813953488372	13.1313131313131|10.4651162790698|10	chr10_17159825_17161329_S_Ex.ONT.20729.1_1
chr09:18001290-18003733	ONT.18848	chr09:18001672-18003049	IR	3	3	-	Ex.ONT.18848.2	-14.99	0.00527798	0.00527798	10|15.625|19.3548387096774	0|0|0	chr09_18001672_18003049_R_Ex.ONT.18848.2_1
chr10:21989352-21990568	Os10g0558700	chr10:21989677-21989762	IR (overlapping region)	3	3	-	ONT.20943.3	-15	3.96587e-10	3.96587e-10	15|14.9253731343284|15.0735294117647	0|0|0	chr10_21989677_21989762_R_ONT.20943.3_1
chr10:21989349-21990015	Os10g0558725	chr10:21989647-21989737	IR (overlapping region)	3	3	-	Ex.Os10t0558725-00	-15	7.86612e-08	7.86612e-08	15.3024911032028|14.9253731343284|14.760147601476	0|0|0	chr10_21989647_21989737_R_Ex.Os10t0558725-00_1
chr09:2289406-2290458	Os09g0129400	chr09:2290225-2290266	SES	3	3	-	ONT.18490.1	-15.02	0.00159	0.00159	91.8918918918919|95.3125|88.7640449438202	76.1111111111111|76.8115942028985|78	chr09_2289406_2290458_W_ONT.18490.1_1
chr08:7994425-7995192	Os08g0231400	chr08:7994990-7995079	IR	3	3	-	Ex.ONT.17919.2	-15.07	8.50983e-07	8.50983e-07	14.6018970968669|15.6087709174841|15.0028686173264	0|0|0	chr08_7994990_7995079_R_Ex.ONT.17919.2_1
chr08:7994449-7995192	Os08g0231400	chr08:7994991-7995072	IR	3	3	-	Ex.ONT.17919.4	-15.08	7.76085e-07	7.76085e-07	14.6264367816092|15.6087709174841|15.0028686173264	0|0|0	chr08_7994991_7995072_R_Ex.ONT.17919.4_1
chr08:7994818-7995192	Os08g0231400	chr08:7994989-7995072	IR	3	3	-	ONT.17919.3	-15.14	6.01564e-07	6.01564e-07	14.6754738655945|15.6087709174841|15.1246061300487	0|0|0	chr08_7994989_7995072_R_ONT.17919.3_1
chr08:7994818-7995192	Os08g0231400	chr08:7994989-7995069	IR	3	3	-	ONT.17919.3	-15.14	6.01564e-07	6.01564e-07	14.6754738655945|15.6087709174841|15.1246061300487	0|0|0	chr08_7994989_7995069_R_ONT.17919.3_1
chr08:7994818-7995192	Os08g0231400	chr08:7994986-7995070	IR	3	3	-	ONT.17919.3	-15.14	5.40778e-07	5.40778e-07	14.6999712891186|15.6087709174841|15.1246061300487	0|0|0	chr08_7994986_7995070_R_ONT.17919.3_1
chr08:7994818-7995192	Os08g0231400	chr08:7994984-7995072	IR	3	3	-	ONT.17919.3	-15.14	5.40778e-07	5.40778e-07	14.6999712891186|15.6087709174841|15.1246061300487	0|0|0	chr08_7994984_7995072_R_ONT.17919.3_1
chr07:16427003-16427627	Os07g0465100	chr07:16427432-16427570	IR	3	3	-	ONT.15487.3	-15.14	0.00336453	0.00336453	19.8019801980198|11.6504854368932|13.953488372093	0|0|0	chr07_16427432_16427570_R_ONT.15487.3_1
chr08:15987708-15990437	Os08g0351300	chr08:15989143-15989190	MES	3	3	-	ONT.18057.1	-15.18	0.00294885	0.00294885	89.1975308641975|92.0103092783505|85.8666666666667	75.8823529411765|70.8333333333333|74.8175182481752	chr08_15987708_15990437_W_ONT.18057.1_1
chr02:13361598-13362740	Os02g0329600	chr02:13361795-13362741	A5SS	3	3	-	Ex.ONT.5246.1	-15.19	0.00157466	0.00157466	31.1111111111111|25.8620689655172|29.7872340425532	16|13.3333333333333|11.864406779661	chr02_13361598_13362740_S_Ex.ONT.5246.1_1
chr10:9258824-9259335	ONT.20528	chr10:9258828-9258901	IR (overlapping region)	3	3	-	ONT.20528.1	-15.2	3.36526e-05	3.36526e-05	16.6666666666667|14.2857142857143|14.6341463414634	0|0|0	chr10_9258828_9258901_R_ONT.20528.1_1
chr07:3241946-3243812	Os07g0160300	chr07:3242327-3243694	IR	3	3	-	ONT.15179.5	-15.2	5.05485e-05	5.05485e-05	14.3801652892562|14.367816091954|16.8421052631579	0|0|0	chr07_3242327_3243694_R_ONT.15179.5_1
chr10:12048114-12048899	Os10g0377400	chr10:12048218-12048332	IR	3	3	-	Os10t0377400-01	-15.26	0.000912345	0.000912345	11.8243243243243|16.6123778501629|17.3410404624277	0|0|0	chr10_12048218_12048332_R_Os10t0377400-01_1
chr10:12048114-12048899	Os10g0377400	chr10:12048215-12048338	IR	3	3	-	Os10t0377400-01	-15.26	0.000912345	0.000912345	11.8243243243243|16.6123778501629|17.3410404624277	0|0|0	chr10_12048215_12048338_R_Os10t0377400-01_1
chr10:12048114-12048899	Os10g0377400	chr10:12048203-12048371	IR	3	3	-	Os10t0377400-01	-15.26	0.000912345	0.000912345	11.8243243243243|16.6123778501629|17.3410404624277	0|0|0	chr10_12048203_12048371_R_Os10t0377400-01_1
chr09:18985580-18986079	Os09g0491756	chr09:18985756-18986079	A3SS	3	3	-	Ex.Os09t0491756-01	-15.3	8.61287e-06	8.61287e-06	96.4830011723329|95.7123098201936|95.4415954415954	81.4057826520439|79.9680340969632|80.3571428571429	chr09_18985580_18986079_S_Ex.Os09t0491756-01_1
chr01:41495711-41498596	Os01g0944100	chr01:41497019-41498360	IR (overlapping region)	3	3	-	ONT.1587.4	-15.32	0.00548919	0.00548919	20.6896551724138|14.0794223826715|11.2	0|0|0	chr01_41497019_41498360_R_ONT.1587.4_1
chr01:30401447-30403759	Os01g0729200	chr01:30401904-30402364	IR (overlapping region)	3	3	-	Ex.ONT.2735.1	-15.34	8.2596e-06	8.2596e-06	15.8469945355191|15.8823529411765|14.2857142857143	0|0|0	chr01_30401904_30402364_R_Ex.ONT.2735.1_1
chr03:1270541-1271217	Os03g0122500	chr03:1270789-1270982	IR (overlapping region)	3	3	-	Ex.TSS.Os03t0122500-01	-15.36	6.91339e-05	6.91339e-05	16.6666666666667|13.6363636363636|15.7894736842105	0|0|0	chr03_1270789_1270982_R_Ex.TSS.Os03t0122500-01_1
chr03:1270541-1271213	Os03g0122500	chr03:1270789-1270884	IR (overlapping region)	3	3	-	Ex.ONT.6202.1	-15.36	6.91339e-05	6.91339e-05	16.6666666666667|13.6363636363636|15.7894736842105	0|0|0	chr03_1270789_1270884_R_Ex.ONT.6202.1_1
chr03:35134109-35135155	Os03g0836200	chr03:35134759-35134860	IR	3	3	-	ONT.9107.3	-15.4	0.00223055	0.00223055	13.7931034482759|12.639405204461|19.7718631178707	0|0|0	chr03_35134759_35134860_R_ONT.9107.3_1
chr03:35134109-35135155	Os03g0836200	chr03:35134759-35134829	IR	3	3	-	ONT.9107.3	-15.4	0.00223055	0.00223055	13.7931034482759|12.639405204461|19.7718631178707	0|0|0	chr03_35134759_35134829_R_ONT.9107.3_1
chr06:12273798-12274281	Os06g0317100	chr06:12274014-12274145	IR	3	3	-	Ex.ONT.13590.2	-15.42	0.000523391	0.000523391	17.0542635658915|16.8141592920354|12.396694214876	0|0|0	chr06_12274014_12274145_R_Ex.ONT.13590.2_1
chr03:36281121-36282177	Os03g0859550	chr03:36281212-36282090	IR	3	3	-	Ex.Os03t0859550-01	-15.42	0.00208368	0.00208368	11.1111111111111|17.0731707317073|18.0722891566265	0|0|0	chr03_36281212_36282090_R_Ex.Os03t0859550-01_1
chr08:22066292-22066723	Os08g0451500	chr08:22066416-22066606	SES	3	3	-	Os08t0451500-01	-15.43	0.00356307	0.00356307	21.0526315789474|26.9230769230769|29.1666666666667	9.09090909090909|10.3448275862069|11.4285714285714	chr08_22066292_22066723_W_Os08t0451500-01_1
chr03:19946703-19948010	ONT.8496	chr03:19947189-19947341	IR	3	3	-	ONT.8496.1	-15.46	0.00243798	0.00243798	20|13.3333333333333|13.0434782608696	0|0|0	chr03_19947189_19947341_R_ONT.8496.1_1
chr04:238805-239366	Os04g0103400	chr04:238962-239105	IR	3	3	-	ONT.9195.1	-15.49	0.00407055	0.00407055	19.6078431372549|10.6382978723404|16.2162162162162	0|0|0	chr04_238962_239105_R_ONT.9195.1_1
chr04:238805-239366	Os04g0103400	chr04:238962-239100	IR	3	3	-	ONT.9195.1	-15.49	0.00407055	0.00407055	19.6078431372549|10.6382978723404|16.2162162162162	0|0|0	chr04_238962_239100_R_ONT.9195.1_1
chr07:20725609-20726069	Os07g0529600	chr07:20725692-20725755	IR	3	3	-	Os07t0529600-01	-15.5	6.05334e-05	6.05334e-05	14.9895178197065|17.2158805370091|14.3062176431391	0|0|0	chr07_20725692_20725755_R_Os07t0529600-01_1
chr05:20881284-20881522	Os05g0426200	chr05:20881394-20881522	A5SS	3	3	-	Os05t0426200-02	-15.53	4.02739e-05	4.02739e-05	79.5638126009693|78.28418230563|76.9305019305019	62.4704956726987|62.5346901017576|63.1858407079646	chr05_20881284_20881522_S_Os05t0426200-02_1
chr03:21947123-21949632	Os03g0592100	chr03:21947770-21948648	IR	3	3	-	Os03t0592100-00	-15.53	0.00028319	0.00028319	17.6470588235294|13.1578947368421|15.7894736842105	0|0|0	chr03_21947770_21948648_R_Os03t0592100-00_1
chr06:14603076-14604734	Os06g0355800	chr06:14603132-14604448	IR	3	3	-	ONT.14558.7	-15.55	0.00132077	0.00132077	18.8888888888889|12.1621621621622|15.5844155844156	0|0|0	chr06_14603132_14604448_R_ONT.14558.7_1
chr03:3209181-3209939	ONT.7854	chr03:3209350-3209508	IR (overlapping region)	3	3	-	ONT.7854.1	-15.59	4.9119e-06	4.9119e-06	16.4677804295943|14.8648648648649|15.4269972451791	0|0|0	chr03_3209350_3209508_R_ONT.7854.1_1
chr04:5924012-5924772	ONT.10298	chr04:5924479-5924741	IR	3	3	-	ONT.10298.2	-15.61	0.000426911	0.000426911	18.5185185185185|14.2857142857143|14.0350877192982	0|0|0	chr04_5924479_5924741_R_ONT.10298.2_1
chr03:20123678-20125686	Os03g0561400	chr03:20125448-20125548	IR	3	3	-	ONT.8500.3	-15.61	0.00621142	0.00621142	14.8936170212766|21.0526315789474|10.8695652173913	0|0|0	chr03_20125448_20125548_R_ONT.8500.3_1
chr02:14979760-14981518	Os02g0453300	chr02:14979785-14981474	IR	3	3	-	Ex.Os02t0453300-02	-15.62	0.000157254	0.000157254	14.7058823529412|17.8571428571429|14.2857142857143	0|0|0	chr02_14979785_14981474_R_Ex.Os02t0453300-02_1
chr02:6680306-6682203	Os02g0219900	chr02:6680900-6682091	IR	3	3	-	ONT.5074.3	-15.63	5.33775e-05	5.33775e-05	16.9117647058824|15.9883720930233|14.0030441400304	0|0|0	chr02_6680900_6682091_R_ONT.5074.3_1
chr10:23129162-23131939	Os10g0579800	chr10:23129554-23129637	IR (overlapping region)	3	3	-	Ex.Os10t0579800-02	-15.65	2.49485e-05	2.49485e-05	16.6666666666667|16|14.2857142857143	0|0|0	chr10_23129554_23129637_R_Ex.Os10t0579800-02_1
chr08:302010-303778	Os08g0105850	chr08:302612-302830	IR (overlapping region)	3	3	-	Ex.Os08t0105850-00	-15.65	0.000222394	0.000222394	13.3333333333333|16.0714285714286|17.5438596491228	0|0|0	chr08_302612_302830_R_Ex.Os08t0105850-00_1
chr02:28532904-28536134	Os02g0694400	chr02:28533411-28533834	IR	3	3	-	Os02t0694400-02	-15.66	0.000549981	0.000549981	13.75|14.4927536231884|18.75	0|0|0	chr02_28533411_28533834_R_Os02t0694400-02_1
chr02:1947604-1949387	Os02g0136800	chr02:1949079-1949176	IR (overlapping region)	3	3	-	ONT.4869.3	-15.66	0.000109049	0.000109049	14.5631067961165|14.6919431279621|17.7142857142857	0|0|0	chr02_1949079_1949176_R_ONT.4869.3_1
chr02:1946812-1949354	Os02g0136800	chr02:1946921-1949176	IR	3	3	-	Os02t0136800-02	-15.66	0.000109049	0.000109049	14.5631067961165|14.6919431279621|17.7142857142857	0|0|0	chr02_1946921_1949176_R_Os02t0136800-02_1
chr01:41495711-41498596	Os01g0944100	chr01:41497023-41497385	IR (overlapping region)	3	3	-	ONT.1587.4	-15.66	0.00185754	0.00185754	19.622641509434|15.0627615062762|12.280701754386	0|0|0	chr01_41497023_41497385_R_ONT.1587.4_1
chr01:41495711-41498596	Os01g0944100	chr01:41497019-41497385	IR (overlapping region)	3	3	-	ONT.1587.4	-15.66	0.00185754	0.00185754	19.622641509434|15.0627615062762|12.280701754386	0|0|0	chr01_41497019_41497385_R_ONT.1587.4_1
chr01:41495711-41498596	Os01g0944100	chr01:41497018-41497385	IR (overlapping region)	3	3	-	ONT.1587.4	-15.66	0.00185754	0.00185754	19.622641509434|15.0627615062762|12.280701754386	0|0|0	chr01_41497018_41497385_R_ONT.1587.4_1
chr12:27060567-27061151	Os12g0632000	chr12:27060723-27060866	IR	3	3	-	Ex.ONT.22939.33	-15.67	0.00858581	0.00858581	10.8949416342412|14.2222222222222|21.8990590248075	0|0|0	chr12_27060723_27060866_R_Ex.ONT.22939.33_1
chr10:12340610-12343726	Os10g0382400	chr10:12341215-12343631	IR	3	3	-	Ex.ONT.20582.3	-15.68	0.00072535	0.00072535	16.3636363636364|12.5|18.1818181818182	0|0|0	chr10_12341215_12343631_R_Ex.ONT.20582.3_1
chr02:24784083-24785311	Os02g0622500	chr02:24784083-24785226	A3SS	3	3	-	Os02t0622500-01	-15.69	0.00177726	0.00177726	43.4782608695652|45.4545454545455|40.3846153846154	26.271186440678|30.4347826086957|25.5555555555556	chr02_24784083_24785311_S_Os02t0622500-01_1
chr12:13177988-13178802	Os12g0421000	chr12:13178371-13178525	IR	3	3	-	Ex.ONT.22633.5	-15.72	0.00224753	0.00224753	11.214953271028|17.6470588235294|18.3006535947712	0|0|0	chr12_13178371_13178525_R_Ex.ONT.22633.5_1
chr10:21989352-21989676	Os10g0558700	chr10:21989430-21989507	IR (overlapping region)	3	3	-	Ex.ONT.20943.8	-15.72	4.80765e-06	4.80765e-06	15|15.5555555555556|16.6064981949458	0|0|0	chr10_21989430_21989507_R_Ex.ONT.20943.8_1
chr05:25608303-25610770	Os05g0516300	chr05:25608821-25609514	IR	3	3	-	ONT.11990.3	-15.72	0.00117711	0.00117711	18.5185185185185|16.5562913907285|12.0805369127517	0|0|0	chr05_25608821_25609514_R_ONT.11990.3_1
chr05:25608303-25610770	Os05g0516300	chr05:25608821-25609504	IR	3	3	-	ONT.11990.3	-15.72	0.00117711	0.00117711	18.5185185185185|16.5562913907285|12.0805369127517	0|0|0	chr05_25608821_25609504_R_ONT.11990.3_1
chr05:25608303-25610770	Os05g0516300	chr05:25608818-25609504	IR	3	3	-	ONT.11990.3	-15.72	0.00117711	0.00117711	18.5185185185185|16.5562913907285|12.0805369127517	0|0|0	chr05_25608818_25609504_R_ONT.11990.3_1
chr01:15777387-15780180	Os01g0379400	chr01:15777672-15778675	IR	3	3	-	Ex.Os01t0379400-03	-15.72	0.000132383	0.000132383	17.6470588235294|13.8888888888889|15.625	0|0|0	chr01_15777672_15778675_R_Ex.Os01t0379400-03_1
chr01:15777381-15779575	Os01g0379400	chr01:15777672-15778682	IR	3	3	-	Ex.Os01t0379400-02	-15.72	0.000132383	0.000132383	17.6470588235294|13.8888888888889|15.625	0|0|0	chr01_15777672_15778682_R_Ex.Os01t0379400-02_1
chr02:26171382-26172350	Os02g0649900	chr02:26171472-26171580	IR	3	3	-	ONT.5655.14	-15.73	7.93071e-05	7.93071e-05	15.5612244897959|17.4603174603175|14.1676505312869	0|0|0	chr02_26171472_26171580_R_ONT.5655.14_1
chr10:21991907-21992736	Os10g0558801	chr10:21991997-21992207	IR (overlapping region)	3	3	-	Ex.ONT.20290.1	-15.74	0.00344065	0.00344065	18.8679245283019|10.7142857142857|17.6470588235294	0|0|0	chr10_21991997_21992207_R_Ex.ONT.20290.1_1
chr03:27364031-27364540	Os03g0685700	chr03:27364325-27364330	IR (overlapping region)	3	3	-	ONT.7195.4	-15.74	5.91689e-05	5.91689e-05	17.5|15|14.7058823529412	0|0|0	chr03_27364325_27364330_R_ONT.7195.4_1
chr01:28099905-28100389	Os01g0682001	chr01:28100062-28100157	SES	3	3	-	ONT.2631.1	-15.74	0.00473092	0.00473092	35|29.4117647058824|30	17.6470588235294|18.0555555555556|11.4754098360656	chr01_28099905_28100389_W_ONT.2631.1_1
chr05:28039232-28039732	Os05g0563400	chr05:28039363-28039448	IR	3	3	-	Ex.Os05t0563400-01	-15.77	0.00315648	0.00315648	12.1212121212121|20.5128205128205|14.6666666666667	0|0|0	chr05_28039363_28039448_R_Ex.Os05t0563400-01_1
chr02:1947604-1949387	Os02g0136800	chr02:1949076-1949176	IR (overlapping region)	3	3	-	ONT.4869.3	-15.79	8.11158e-05	8.11158e-05	14.975845410628|14.6919431279621|17.7142857142857	0|0|0	chr02_1949076_1949176_R_ONT.4869.3_1
chr03:13154308-13155493	Os03g0351100	chr03:13155059-13155180	IR	3	3	-	Ex.ONT.6831.4	-15.81	0.00385496	0.00385496	20.8333333333333|14.6666666666667|11.9402985074627	0|0|0	chr03_13155059_13155180_R_Ex.ONT.6831.4_1
chr10:15222170-15223120	Os10g0427900	chr10:15222362-15222587	IR	3	3	-	Os10t0427900-01	-15.87	0.000480112	0.000480112	17.3913043478261|17.3913043478261|12.8205128205128	0|0|0	chr10_15222362_15222587_R_Os10t0427900-01_1
chr03:35659820-35661840	Os03g0848100	chr03:35660445-35660538	IR	3	3	-	ONT.9144.3	-15.87	0.000702875	0.000702875	19.047619047619|15.2173913043478|13.3333333333333	0|0|0	chr03_35660445_35660538_R_ONT.9144.3_1
chr03:35659820-35661840	Os03g0848100	chr03:35660432-35660538	IR	3	3	-	ONT.9144.3	-15.87	0.000702875	0.000702875	19.047619047619|15.2173913043478|13.3333333333333	0|0|0	chr03_35660432_35660538_R_ONT.9144.3_1
chr04:22941711-22942006	Os04g0459600	chr04:22941842-22942006	TSS|A5SS	3	3	-	TSS.ONT.10603.4	-15.88	0.00239927	0.00239927	52.027027027027|53.4883720930233|48.3443708609272	33.0543933054393|34.3283582089552|38.8235294117647	chr04_22941711_22942006_S_TSS.ONT.10603.4_1
chr03:20124488-20127262	Os03g0561400	chr03:20126245-20126607	IR	3	3	-	Os03t0561400-01	-15.89	0.00126819	0.00126819	15.3846153846154|19.5121951219512|12.7659574468085	0|0|0	chr03_20126245_20126607_R_Os03t0561400-01_1
chr03:20124488-20127262	Os03g0561400	chr03:20126197-20126607	IR	3	3	-	Os03t0561400-01	-15.89	0.00126819	0.00126819	15.3846153846154|19.5121951219512|12.7659574468085	0|0|0	chr03_20126197_20126607_R_Os03t0561400-01_1
chr04:12382419-12384416	Os04g0286400	chr04:12382599-12382898	IR	3	3	-	ONT.9348.10	-15.9	6.96725e-05	6.96725e-05	17.2297297297297|16.382252559727|14.1025641025641	0|0|0	chr04_12382599_12382898_R_ONT.9348.10_1
chr11:13752524-13753800	Os11g0429200	chr11:13752846-13753419	IR	3	3	-	Os11t0429200-01	-15.91	0.00268887	0.00268887	17.0731707317073|19.3548387096774|11.2903225806452	0|0|0	chr11_13752846_13753419_R_Os11t0429200-01_1
chr11:13752524-13753800	Os11g0429200	chr11:13752846-13753416	IR	3	3	-	Os11t0429200-01	-15.91	0.00268887	0.00268887	17.0731707317073|19.3548387096774|11.2903225806452	0|0|0	chr11_13752846_13753416_R_Os11t0429200-01_1
chr10:12345733-12346950	ONT.19925	chr10:12346042-12346593	IR (overlapping region)	3	3	-	ONT.19925.1	-15.91	0.00851595	0.00851595	17.6470588235294|20.5479452054795|9.52380952380952	0|0|0	chr10_12346042_12346593_R_ONT.19925.1_1
chr06:6088957-6089281	Os06g0218500	chr06:6089129-6089281	TSS|A5SS	3	3	-	TSS.ONT.14360.10	-15.92	0.00783045	0.00783045	29.9435028248588|29.940119760479|33.3333333333333	14.2857142857143|20.7650273224044|10.4166666666667	chr06_6088957_6089281_S_TSS.ONT.14360.10_1
chr02:34091209-34092461	Os02g0801200	chr02:34091209-34091904	A3SS	3	3	-	Ex.Os02t0801200-01	-15.94	0.00027213	0.00027213	74.1935483870968|74.8|73.6842105263158	58.8588588588589|55.8333333333333|60.1659751037344	chr02_34091209_34092461_S_Ex.Os02t0801200-01_3
chr01:23838868-23839998	Os01g0605100	chr01:23839544-23839755	IR (overlapping region)	3	3	-	ONT.769.1	-15.94	0.000105206	0.000105206	14.2857142857143|17.8571428571429|15.6862745098039	0|0|0	chr01_23839544_23839755_R_ONT.769.1_1
chr01:23838868-23839998	Os01g0605100	chr01:23839295-23839393	IR (overlapping region)	3	3	-	ONT.769.1	-15.94	0.000105206	0.000105206	14.2857142857143|17.8571428571429|15.6862745098039	0|0|0	chr01_23839295_23839393_R_ONT.769.1_1
chr01:3059152-3059636	Os01g0158400	chr01:3059271-3059370	IR	3	3	-	ONT.1849.3	-15.95	0.00128645	0.00128645	16|19.3548387096774|12.5	0|0|0	chr01_3059271_3059370_R_ONT.1849.3_1
chr01:3058534-3059636	Os01g0158400	chr01:3059041-3059151	IR	3	3	-	ONT.1849.4	-15.95	0.00128645	0.00128645	16|19.3548387096774|12.5	0|0|0	chr01_3059041_3059151_R_ONT.1849.4_1
chr01:3058534-3059636	Os01g0158400	chr01:3059038-3059151	IR	3	3	-	ONT.1849.4	-15.95	0.00128645	0.00128645	16|19.3548387096774|12.5	0|0|0	chr01_3059038_3059151_R_ONT.1849.4_1
chr05:8691776-8692945	Os05g0243200	chr05:8692713-8692904	IR	3	3	-	ONT.12495.4	-15.99	0.000197148	0.000197148	18.4|15.1515151515152|14.4230769230769	0|0|0	chr05_8692713_8692904_R_ONT.12495.4_1
chr10:12113586-12115269	Os10g0378400	chr10:12114861-12115112	IR	3	3	-	ONT.20578.2	-16	0.00641313	0.00641313	16.8|10.3448275862069|20.8695652173913	0|0|0	chr10_12114861_12115112_R_ONT.20578.2_1
chr07:29576669-29578525	Os07g0694500	chr07:29578033-29578251	IR	3	3	-	Os07t0694500-03	-16	0.00276791	0.00276791	12.3076923076923|20.5882352941176|15.0943396226415	0|0|0	chr07_29578033_29578251_R_Os07t0694500-03_1
chr04:12382419-12384416	Os04g0286400	chr04:12382694-12382898	IR	3	3	-	ONT.9348.10	-16.03	3.97884e-05	3.97884e-05	17.2297297297297|16.382252559727|14.468085106383	0|0|0	chr04_12382694_12382898_R_ONT.9348.10_1
chr11:20518368-20519655	Os11g0551800	chr11:20518875-20519546	IR	3	3	-	ONT.22156.2	-16.04	0.000668022	0.000668022	18.021978021978|12.70207852194|17.381974248927	0|0|0	chr11_20518875_20519546_R_ONT.22156.2_1
chr07:11222033-11224012	Os07g0289600	chr07:11222695-11223630	IR	3	3	-	Os07t0289600-01	-16.05	0.00074169	0.00074169	19.4915254237288|14.5038167938931|14.1509433962264	0|0|0	chr07_11222695_11223630_R_Os07t0289600-01_1
chr02:31527130-31528529	Os02g0750200	chr02:31527755-31528209	IR (overlapping region)	3	3	-	Ex.ONT.4541.3	-16.08	2.33261e-05	2.33261e-05	17.3333333333333|14.8514851485149|16.0642570281125	0|0|0	chr02_31527755_31528209_R_Ex.ONT.4541.3_1
chr11:20518368-20519655	Os11g0551800	chr11:20518935-20519546	IR (overlapping region)	3	3	-	ONT.22156.2	-16.09	0.000687854	0.000687854	17.84140969163|12.70207852194|17.7350427350427	0|0|0	chr11_20518935_20519546_R_ONT.22156.2_1
chr07:29024593-29025486	Os07g0684400	chr07:29025241-29025376	IR (overlapping region)	3	3	-	Ex.ONT.15982.1	-16.12	3.41728e-05	3.41728e-05	17.6470588235294|15.7142857142857|15	0|0|0	chr07_29025241_29025376_R_Ex.ONT.15982.1_1
chr12:7455329-7456861	Os12g0236225	chr12:7455574-7456774	IR	3	3	-	Ex.ONT.23214.2	-16.13	0.000343249	0.000343249	15.4255319148936|18.859649122807|14.0909090909091	0|0|0	chr12_7455574_7456774_R_Ex.ONT.23214.2_1
chr06:28461732-28463493	Os06g0682800	chr06:28462281-28463205	IR (overlapping region)	3	3	-	Ex.ONT.14917.3	-16.14	2.29615e-07	2.29615e-07	16.3636363636364|16.3636363636364|15.6862745098039	0|0|0	chr06_28462281_28463205_R_Ex.ONT.14917.3_1
chr11:1994627-1995026	Os11g0142500	chr11:1994856-1994876	IR	3	3	-	ONT.21100.1	-16.17	0.00076625	0.00076625	19.6078431372549|13.8686131386861|15.028901734104	0|0|0	chr11_1994856_1994876_R_ONT.21100.1_1
chr01:41495711-41498596	Os01g0944100	chr01:41497287-41497385	IR (overlapping region)	3	3	-	ONT.1587.4	-16.21	0.00211643	0.00211643	20.2247191011236|16.1157024793388|12.280701754386	0|0|0	chr01_41497287_41497385_R_ONT.1587.4_1
chr08:15987708-15990437	Os08g0351300	chr08:15989311-15989355	MES	3	3	-	ONT.18057.1	-16.22	0.00230731	0.00230731	87.6543209876543|90.7216494845361|84.5333333333333	73.5294117647059|68.4523809523809|72.2627737226277	chr08_15987708_15990437_W_ONT.18057.1_2
chr04:11450578-11452631	Os04g0272700	chr04:11451262-11451498	IR	3	3	-	Os04t0272700-01	-16.23	0.00134115	0.00134115	20.1058201058201|13.2075471698113|15.3846153846154	0|0|0	chr04_11451262_11451498_R_Os04t0272700-01_1
chr01:2700021-2700467	Os01g0149900	chr01:2700321-2700467	A5SS	3	3	-	Ex.TSS.Os01t0149900-01	-16.25	0.00212072	0.00212072	77.7777777777778|74.1935483870968|81.25	62.3188405797101|59.375|62.7906976744186	chr01_2700021_2700467_S_Ex.TSS.Os01t0149900-01_1
chr04:15390136-15397145	Os04g0330900	chr04:15395989-15396096	SES	3	3	-	ONT.10419.2	-16.27	0.00202835	0.00202835	84.1463414634146|88.7052341597796|86.7052023121387	72.875816993464|71.2074303405573|66.6666666666667	chr04_15390136_15397145_W_ONT.10419.2_1
chr02:29595992-29596394	Os02g0714000	chr02:29596264-29596300	SES	3	3	-	ONT.4426.10	-16.28	0.00118967	0.00118967	84.0531561461794|80.4878048780488|85.9106529209622	69.5259593679458|66.3755458515284|65.7142857142857	chr02_29595992_29596394_W_ONT.4426.10_1
chr03:27397086-27398125	Os03g0686700	chr03:27397851-27397958	IR	3	3	-	Os03t0686700-01	-16.32	0.00651964	0.00651964	16.6666666666667|10.7142857142857|21.5686274509804	0|0|0	chr03_27397851_27397958_R_Os03t0686700-01_1
chr06:26942171-26942753	Os06g0656400	chr06:26942478-26942644	IR	3	3	-	ONT.13895.2	-16.34	0.00120355	0.00120355	18.1818181818182|12.3595505617978|18.4782608695652	0|0|0	chr06_26942478_26942644_R_ONT.13895.2_1
chr04:794959-796232	Os04g0113000	chr04:795936-796040	IR	3	3	-	Ex.Os04t0113000-03	-16.34	0.00744753	0.00744753	12|14.2857142857143|22.7272727272727	0|0|0	chr04_795936_796040_R_Ex.Os04t0113000-03_1
chr03:11120434-11121507	Os03g0311300	chr03:11120771-11121018	SES	3	3	-	ONT.6747.13	-16.34	0.0063632	0.0063632	79.9270072992701|85.2459016393443|80.8429118773946	70.9677419354839|63.265306122449|62.7659574468085	chr03_11120434_11121507_W_ONT.6747.13_1
chr02:31523463-31528490	Os02g0749900	chr02:31523696-31528209	IR	3	3	-	Ex.ONT.4541.2	-16.37	1.40777e-06	1.40777e-06	16.8918918918919|15.6756756756757|16.5289256198347	0|0|0	chr02_31523696_31528209_R_Ex.ONT.4541.2_1
chr02:24784083-24785311	Os02g0622500	chr02:24785014-24785226	SES	3	3	-	ONT.5600.5	-16.37	0.00114011	0.00114011	41.1111111111111|40.1869158878505|35.2380952380952	22.0797720797721|23.9043824701195|21.4285714285714	chr02_24784083_24785311_W_ONT.5600.5_1
chr02:13162094-13163965	Os02g0326700	chr02:13162400-13163504	IR	3	3	-	ONT.3884.17	-16.42	0.00054853	0.00054853	19.6798493408663|14.7846332945285|14.7864184008762	0|0|0	chr02_13162400_13163504_R_ONT.3884.17_1
chr09:15628940-15631509	Os09g0429600	chr09:15629341-15629445	IR	3	3	-	Ex.ONT.19400.3	-16.43	0.000249909	0.000249909	18.4782608695652|13.9240506329114|16.8831168831169	0|0|0	chr09_15629341_15629445_R_Ex.ONT.19400.3_1
chr08:301708-304040	Os08g0105800	chr08:302615-302797	IR (overlapping region)	3	3	-	Ex.Os08t0105800-01	-16.44	0.000271289	0.000271289	14.2857142857143|16.0714285714286|18.9655172413793	0|0|0	chr08_302615_302797_R_Ex.Os08t0105800-01_1
chr02:3623695-3625406	Os02g0167500	chr02:3624023-3624593	IR	3	3	-	ONT.4930.4	-16.44	0.00045289	0.00045289	18.0094786729858|17.989417989418|13.3333333333333	0|0|0	chr02_3624023_3624593_R_ONT.4930.4_1
chr05:28760132-28760649	Os05g0577700	chr05:28760262-28760364	IR	3	3	-	ONT.13103.2	-16.45	0.0033802	0.0033802	12.1301775147929|15.9695817490494|21.2365591397849	0|0|0	chr05_28760262_28760364_R_ONT.13103.2_1
chr04:22941711-22942006	Os04g0459600	chr04:22941842-22941877	SES	3	3	-	Os04t0459600-01	-16.48	0.00286064	0.00286064	53.1468531468531|53.75|49.0974729241877	32.5327510917031|34.5360824742268|39.4789579158317	chr04_22941711_22942006_W_Os04t0459600-01_1
chr09:15629446-15631501	Os09g0429600	chr09:15629507-15630420	IR	3	3	-	ONT.19400.2	-16.49	2.82923e-05	2.82923e-05	17.5824175824176|15|16.8831168831169	0|0|0	chr09_15629507_15630420_R_ONT.19400.2_1
chr02:31527429-31528510	Os02g0750200	chr02:31527755-31528223	IR (overlapping region)	3	3	-	Ex.ONT.4541.5	-16.5	2.45197e-06	2.45197e-06	17.3333333333333|16.0975609756098|16.0642570281125	0|0|0	chr02_31527755_31528223_R_Ex.ONT.4541.5_1
chr01:23584039-23585296	Os01g0600500	chr01:23585064-23585174	IR (overlapping region)	3	3	-	Ex.Os01t0600500-01	-16.5	0.000407495	0.000407495	13.7931034482759|16.6666666666667|19.047619047619	0|0|0	chr01_23585064_23585174_R_Ex.Os01t0600500-01_1
chr08:28180670-28181619	Os08g0562700	chr08:28180927-28181004	MES	3	3	-	ONT.18445.2	-16.53	0.000246941	0.000246941	36.7139959432049|37.4031007751938|37.3563218390805	23.2704402515723|19.2592592592593|19.3675889328063	chr08_28180670_28181619_W_ONT.18445.2_2
chr12:11718998-11721170	Os12g0297400	chr12:11721021-11721065	MES	3	3	-	Os12t0297400-01	-16.57	0.00127845	0.00127845	36.6197183098592|35.6060606060606|31.7073170731707	16.6666666666667|20.8791208791209|16.6666666666667	chr12_11718998_11721170_W_Os12t0297400-01_2
chr01:14800812-14801946	Os01g0363500	chr01:14801007-14801533	IR	3	3	-	Ex.Os01t0363500-01	-16.57	0.000652969	0.000652969	16.6666666666667|13.5338345864662|19.4968553459119	0|0|0	chr01_14801007_14801533_R_Ex.Os01t0363500-01_1
chr01:38084980-38085392	Os01g0877600	chr01:38084980-38085258	A3SS	3	3	-	ONT.3096.1	-16.59	0.00144546	0.00144546	63.1578947368421|64.8|61.5894039735099	50|46.3768115942029|43.3962264150943	chr01_38084980_38085392_S_ONT.3096.1_1
chr08:6598716-6599158	Os08g0213400	chr08:6599015-6599158	A3SS	3	3	-	ONT.17110.1	-16.6	0.00235567	0.00235567	57.7777777777778|61.7256637168142|56.7264573991031	38.9247311827957|45.4320987654321|42.0650095602294	chr08_6598716_6599158_S_ONT.17110.1_1
chr01:41497386-41498605	Os01g0944100	chr01:41497436-41498360	IR (overlapping region)	3	3	-	Ex.ONT.1587.1	-16.63	0.0016763	0.0016763	20.2247191011236|17.0731707317073|12.5984251968504	0|0|0	chr01_41497436_41498360_R_Ex.ONT.1587.1_1
chr06:27319482-27322589	Os06g0662550	chr06:27320972-27322161	IR	3	3	-	Os06t0662550-01	-16.64	0.00914163	0.00914163	16.6666666666667|22.7272727272727|10.5263157894737	0|0|0	chr06_27320972_27322161_R_Os06t0662550-01_1
chr12:6892608-6892978	ONT.23202	chr12:6892704-6892761	SES	3	3	-	ONT.23202.1	-16.66	0.00932308	0.00932308	67.8899082568807|64.0625|75.3968253968254	54.8812664907652|51.5151515151515|50.9700176366843	chr12_6892608_6892978_W_ONT.23202.1_1
chr11:23333669-23334846	Os11g0605100	chr11:23334688-23334799	IR	3	3	-	ONT.21531.2	-16.66	0.0043477	0.0043477	10.958904109589|19.0140845070423|20	0|0|0	chr11_23334688_23334799_R_ONT.21531.2_1
chr08:28180813-28181619	Os08g0562700	chr08:28181295-28181402	MES	3	3	-	ONT.18445.3	-16.66	0.000442207	0.000442207	44.3037974683544|46.3068181818182|45.1327433628319	31.2252964426877|26.2068965517241|28.3333333333333	chr08_28180813_28181619_W_ONT.18445.3_2
chr11:23333669-23334846	Os11g0605100	chr11:23334469-23334799	IR	3	3	-	ONT.21531.2	-16.67	0.00432686	0.00432686	10.958904109589|19.8581560283688|19.1919191919192	0|0|0	chr11_23334469_23334799_R_ONT.21531.2_1
chr01:23632388-23632632	ONT.763	chr01:23632503-23632589	IR (overlapping region)	3	3	-	ONT.763.1	-16.68	0.00302491	0.00302491	21.875|13.8888888888889|14.2857142857143	0|0|0	chr01_23632503_23632589_R_ONT.763.1_1
chr09:2359606-2360688	Os09g0130800	chr09:2360479-2360570	IR	3	3	-	ONT.19135.3	-16.73	0.000387789	0.000387789	14.9532710280374|19.7530864197531|15.4761904761905	0|0|0	chr09_2360479_2360570_R_ONT.19135.3_1
chr01:41497382-41498594	Os01g0944100	chr01:41497607-41498360	IR (overlapping region)	3	3	-	Ex.ONT.1587.11	-16.73	0.00167303	0.00167303	20.2247191011236|17.3611111111111|12.5984251968504	0|0|0	chr01_41497607_41498360_R_Ex.ONT.1587.11_1
chr01:31981933-31982776	Os01g0760000	chr01:31982145-31982324	IR	3	3	-	Os01t0760000-01	-16.74	1.8614e-06	1.8614e-06	16.9082125603865|17.3184357541899|15.9817351598174	0|0|0	chr01_31982145_31982324_R_Os01t0760000-01_1
chr01:31981933-31982776	Os01g0760000	chr01:31982141-31982324	IR	3	3	-	Os01t0760000-01	-16.74	1.8614e-06	1.8614e-06	16.9082125603865|17.3184357541899|15.9817351598174	0|0|0	chr01_31982141_31982324_R_Os01t0760000-01_1
chr10:22531116-22531626	Os10g0568300	chr10:22531469-22531586	IR (overlapping region)	3	3	-	Ex.ONT.20972.1	-16.75	0.000153985	0.000153985	18.8679245283019|16.6666666666667|14.7058823529412	0|0|0	chr10_22531469_22531586_R_Ex.ONT.20972.1_1
chr10:11537637-11538948	Os10g0368100	chr10:11537892-11538333	IR	3	3	-	Ex.Os10t0368100-01	-16.78	5.89377e-05	5.89377e-05	14.9425287356322|17.3333333333333|18.0722891566265	0|0|0	chr10_11537892_11538333_R_Ex.Os10t0368100-01_1
chr01:41495711-41498596	Os01g0944100	chr01:41497436-41498363	IR (overlapping region)	3	3	-	ONT.1587.4	-16.79	0.00199954	0.00199954	20.6896551724138|17.0731707317073|12.5984251968504	0|0|0	chr01_41497436_41498363_R_ONT.1587.4_1
chr12:27060567-27061159	Os12g0632000	chr12:27060644-27060985	IR	3	3	-	Os12t0632000-01	-16.81	0.00573741	0.00573741	11.2403100775194|17.1673819742489|22.0324508966695	0|0|0	chr12_27060644_27060985_R_Os12t0632000-01_1
chr01:16348210-16349545	Os01g0388200	chr01:16348500-16348749	IR	3	3	-	Ex.ONT.2296.4	-16.83	0.00250943	0.00250943	14.8648648648649|13.8461538461538|21.7821782178218	0|0|0	chr01_16348500_16348749_R_Ex.ONT.2296.4_1
chr09:15629446-15631501	Os09g0429600	chr09:15629867-15630420	IR	3	3	-	ONT.19400.2	-16.84	2.86434e-06	2.86434e-06	17.5824175824176|16.0493827160494|16.8831168831169	0|0|0	chr09_15629867_15630420_R_ONT.19400.2_1
chr06:700457-700985	Os06g0112400	chr06:700807-700985	A3SS	3	3	-	ONT.13194.3	-16.88	0.00203744	0.00203744	40.8360128617363|40.6976744186046|34.2307692307692	20.5194805194805|21.0982658959538|23.5159817351598	chr06_700457_700985_S_ONT.13194.3_1
chr03:3342619-3343564	Os03g0161900	chr03:3343295-3343383	SES	3	3	-	ONT.6327.4	-16.91	0.00234006	0.00234006	78.1065088757396|75.9493670886076|71.7557251908397	57.1428571428571|61.5384615384615|56.4102564102564	chr03_3342619_3343564_W_ONT.6327.4_1
chr01:25029829-25031396	Os01g0626900	chr01:25030204-25030291	IR	3	3	-	Os01t0626900-01	-16.96	0.00193675	0.00193675	13.4920634920635|15.9663865546218|21.4285714285714	0|0|0	chr01_25030204_25030291_R_Os01t0626900-01_1
chr02:14981475-14982717	Os02g0453300	chr02:14981519-14981666	IR	3	3	-	Ex.Os02t0453300-02	-16.97	0.000299189	0.000299189	14.2857142857143|19.2307692307692|17.3913043478261	0|0|0	chr02_14981519_14981666_R_Ex.Os02t0453300-02_1
chr01:8213695-8214997	Os01g0249300	chr01:8214801-8214875	SES	3	3	-	ONT.2074.3	-16.97	0.00231094	0.00231094	64.3931795386159|62.6680455015512|57.9303675048356	46.7124631992149|45.6585365853659|41.7173252279635	chr01_8213695_8214997_W_ONT.2074.3_1
chr04:24916459-24918132	Os04g0498600	chr04:24916520-24918086	IR (overlapping region)	3	3	-	Ex.ONT.9712.3	-17.02	0.000551486	0.000551486	14.4502617801047|16.3865546218487|20.2139037433155	0|0|0	chr04_24916520_24918086_R_Ex.ONT.9712.3_1
chr02:24784083-24785144	Os02g0622500	chr02:24785014-24785144	A5SS	3	3	-	ONT.5600.5	-17.02	0.00223116	0.00223116	38.6363636363636|34.6153846153846|30.188679245283	17.7142857142857|17.2690763052209|17.3913043478261	chr02_24784083_24785144_S_ONT.5600.5_1
chr11:10888547-10890516	Os11g0296500	chr11:10889791-10890223	IR	3	3	-	Ex.TSS.ONT.21293.5	-17.04	0.00187136	0.00187136	21.1267605633803|13.0434782608696|16.9491525423729	0|0|0	chr11_10889791_10890223_R_Ex.TSS.ONT.21293.5_1
chr04:22553013-22555038	Os04g0452100	chr04:22553845-22554683	IR	3	3	-	Os04t0452100-01	-17.04	0.000486302	0.000486302	20.3125|15.1515151515152|15.6626506024096	0|0|0	chr04_22553845_22554683_R_Os04t0452100-01_1
chr04:22553013-22555033	Os04g0452100	chr04:22553862-22554683	IR	3	3	-	Ex.Os04t0452100-02	-17.04	0.000486302	0.000486302	20.3125|15.1515151515152|15.6626506024096	0|0|0	chr04_22553862_22554683_R_Ex.Os04t0452100-02_1
chr04:22553013-22555033	Os04g0452100	chr04:22553828-22554683	IR	3	3	-	Ex.ONT.9614.1	-17.04	0.000486302	0.000486302	20.3125|15.1515151515152|15.6626506024096	0|0|0	chr04_22553828_22554683_R_Ex.ONT.9614.1_1
chr10:7435159-7438007	Os10g0204300	chr10:7435450-7437767	IR	3	3	-	Os10t0204300-01	-17.05	5.78944e-06	5.78944e-06	16|17.3913043478261|17.7570093457944	0|0|0	chr10_7435450_7437767_R_Os10t0204300-01_1
chr07:5277826-5278982	Os07g0197400	chr07:5278195-5278270	MES	3	3	-	ONT.15273.4	-17.15	0.0046259	0.0046259	38.3116883116883|36.9565217391304|45.5696202531646	21.8579234972678|21.6867469879518|25.8426966292135	chr07_5277826_5278982_W_ONT.15273.4_1
chr01:8260666-8263522	ONT.2077	chr01:8261539-8263097	IR	3	3	-	Ex.ONT.2077.1	-17.17	0.00188137	0.00188137	15|14.6341463414634|21.875	0|0|0	chr01_8261539_8263097_R_Ex.ONT.2077.1_1
chr08:25586175-25586325	Os08g0515700	chr08:25586175-25586178	A5SS	3	3	-	ONT.17543.2	-17.2	0.00782791	0.00782791	35.9116022099448|28.5714285714286|38.5245901639344	14.8148148148148|20.6896551724138|15.9090909090909	chr08_25586175_25586325_S_ONT.17543.2_1
chr07:11582603-11584937	Os07g0296100	chr07:11583197-11584817	IR (overlapping region)	3	3	-	Ex.Os07t0296100-01	-17.2	0.000582026	0.000582026	20.2898550724638|14.2857142857143|17.0212765957447	0|0|0	chr07_11583197_11584817_R_Ex.Os07t0296100-01_1
chr03:34464340-34464967	Os03g0821250	chr03:34464652-34464762	IR	3	3	-	Ex.ONT.7570.2	-17.23	1.41223e-05	1.41223e-05	16.3958641063516|16.71826625387|18.5672514619883	0|0|0	chr03_34464652_34464762_R_Ex.ONT.7570.2_1
chr03:34464254-34465101	Os03g0821250	chr03:34464652-34464764	IR	3	3	-	Ex.ONT.7570.1	-17.23	1.41223e-05	1.41223e-05	16.3958641063516|16.71826625387|18.5672514619883	0|0|0	chr03_34464652_34464764_R_Ex.ONT.7570.1_1
chr01:10515442-10516076	Os01g0290700	chr01:10515790-10515862	IR (overlapping region)	3	3	-	ONT.2170.1	-17.26	4.53443e-05	4.53443e-05	19.047619047619|16.0714285714286|16.6666666666667	0|0|0	chr01_10515790_10515862_R_ONT.2170.1_1
chr07:16209262-16210654	Os07g0461900	chr07:16209760-16210120	IR	3	3	-	Ex.Os07t0461900-01	-17.27	0.00365196	0.00365196	22.4489795918367|12.6984126984127|16.6666666666667	0|0|0	chr07_16209760_16210120_R_Ex.Os07t0461900-01_1
chr01:9809381-9810637	Os01g0278466	chr01:9809554-9810465	IR	3	3	-	ONT.2150.2	-17.3	0.00292733	0.00292733	19.3548387096774|12|20.5357142857143	0|0|0	chr01_9809554_9810465_R_ONT.2150.2_1
chr08:28180670-28181619	Os08g0562700	chr08:28180768-28180812	MES	3	3	-	ONT.18445.2	-17.32	0.001468	0.001468	52.7383367139959|55.0387596899225|52.0114942528736	38.7840670859539|37.037037037037|32.0158102766798	chr08_28180670_28181619_W_ONT.18445.2_1
chr08:17204581-17205074	Os08g0369300	chr08:17204916-17204986	IR	3	3	-	ONT.18081.3	-17.34	0.00035067	0.00035067	14.8387096774194|20.1342281879195|17.0454545454545	0|0|0	chr08_17204916_17204986_R_ONT.18081.3_1
chr01:27386339-27390395	Os01g0668700	chr01:27387530-27389139	IR (overlapping region)	3	3	-	Ex.Os01t0668700-01	-17.35	1.39972e-05	1.39972e-05	18.1818181818182|16|17.8571428571429	0|0|0	chr01_27387530_27389139_R_Ex.Os01t0668700-01_1
chr05:29386035-29388151	Os05g0590300	chr05:29386798-29387702	IR (overlapping region)	3	3	-	ONT.13133.2	-17.39	0.000135383	0.000135383	15.1515151515152|19.2982456140351|17.7083333333333	0|0|0	chr05_29386798_29387702_R_ONT.13133.2_1
chr07:19935552-19936423	Os07g0517100	chr07:19935797-19935881	IR	3	3	-	Os07t0517100-03	-17.4	0.000130157	0.000130157	15.0246305418719|18.361153262519|18.8253012048193	0|0|0	chr07_19935797_19935881_R_Os07t0517100-03_1
chr10:101805-102102	Os10g0101100	chr10:102043-102102	A5SS	3	3	-	ONT.20365.2	-17.42	0.000939761	0.000939761	43.1372549019608|42.8571428571429|37.1428571428571	22.9508196721311|23.6363636363636|24.2857142857143	chr10_101805_102102_S_ONT.20365.2_1
chr09:2360409-2362164	Os09g0130800	chr09:2360622-2360782	IR	3	3	-	ONT.19135.7	-17.45	0.000325069	0.000325069	14.5833333333333|19.7368421052632|18.0327868852459	0|0|0	chr09_2360622_2360782_R_ONT.19135.7_1
chr03:26460516-26461142	Os03g0670700	chr03:26460769-26460841	IR	3	3	-	Ex.ONT.7164.34	-17.46	0.00437714	0.00437714	12.5592417061611|16.8932038834951|22.9299363057325	0|0|0	chr03_26460769_26460841_R_Ex.ONT.7164.34_1
chr12:13512108-13513454	Os12g0425800	chr12:13512573-13512891	IR	3	3	-	ONT.23316.2	-17.49	2.04328e-05	2.04328e-05	16.2303664921466|18.8365650969529|17.4013921113689	0|0|0	chr12_13512573_13512891_R_ONT.23316.2_1
chr06:13314452-13315808	Os06g0334600	chr06:13314712-13315718	IR	3	3	-	Os06t0334600-01	-17.49	4.27659e-06	4.27659e-06	17.3913043478261|16.6666666666667|18.4210526315789	0|0|0	chr06_13314712_13315718_R_Os06t0334600-01_1
chr06:13314452-13315808	Os06g0334600	chr06:13314700-13315718	IR	3	3	-	Os06t0334600-01	-17.49	4.27659e-06	4.27659e-06	17.3913043478261|16.6666666666667|18.4210526315789	0|0|0	chr06_13314700_13315718_R_Os06t0334600-01_1
chr02:18316804-18317574	ONT.5337	chr02:18317335-18317460	IR (overlapping region)	3	3	-	ONT.5337.11	-17.49	0.00371171	0.00371171	22.8346456692913|12.962962962963|16.6666666666667	0|0|0	chr02_18317335_18317460_R_ONT.5337.11_1
chr06:27640336-27641152	Os06g0667200	chr06:27640748-27640908	SES	3	3	-	ONT.13918.3	-17.52	0.00577758	0.00577758	51.2820512820513|58.9285714285714|51.5151515151515	40|36.3636363636364|32.8125	chr06_27640336_27641152_W_ONT.13918.3_1
chr10:23050035-23050709	Os10g0577900	chr10:23050190-23050294	IR	3	3	-	Ex.Os10t0577900-01	-17.54	0.00030567	0.00030567	18.6046511627907|19.4444444444444|14.5833333333333	0|0|0	chr10_23050190_23050294_R_Ex.Os10t0577900-01_1
chr02:1618903-1621036	ONT.3473	chr02:1619631-1619743	IR (overlapping region)	3	3	-	ONT.3473.1	-17.56	0.00371349	0.00371349	21.875|12.0689655172414|18.75	0|0|0	chr02_1619631_1619743_R_ONT.3473.1_1
chr09:19981400-19982416	Os09g0513500	chr09:19982412-19982416	A5SS	3	3	-	ONT.19570.5	-17.58	1.14558e-05	1.14558e-05	21.2765957446809|21.7391304347826|20	3.84615384615385|2.63157894736842|3.80434782608696	chr09_19981400_19982416_S_ONT.19570.5_1
chr02:153885-154742	Os02g0102850	chr02:154107-154323	IR	3	3	-	ONT.3394.1	-17.61	0.00941979	0.00941979	12.7272727272727|25|15.0943396226415	0|0|0	chr02_154107_154323_R_ONT.3394.1_1
chr02:153885-154742	Os02g0102850	chr02:154034-154323	IR	3	3	-	ONT.3394.1	-17.61	0.00941979	0.00941979	12.7272727272727|25|15.0943396226415	0|0|0	chr02_154034_154323_R_ONT.3394.1_1
chr01:31636027-31638070	Os01g0754000	chr01:31637455-31637527	SES	3	3	-	ONT.1117.5	-17.61	0.00245586	0.00245586	32.4324324324324|26.984126984127|34.1463414634146	10.7142857142857|15.2542372881356|14.7540983606557	chr01_31636027_31638070_W_ONT.1117.5_1
chr04:31061682-31062598	Os04g0612500	chr04:31061728-31062171	IR	3	3	-	Ex.ONT.9970.28	-17.64	0.0096746	0.0096746	12.3595505617978|15.5555555555556|25	0|0|0	chr04_31061728_31062171_R_Ex.ONT.9970.28_1
chr01:8627828-8629145	Os01g0258000	chr01:8628777-8628933	IR (overlapping region)	3	3	-	ONT.362.1	-17.66	0.00868597	0.00868597	23.5294117647059|10.8695652173913|18.5714285714286	0|0|0	chr01_8628777_8628933_R_ONT.362.1_1
chr03:15214303-15215129	Os03g0383800	chr03:15214534-15214615	IR	3	3	-	Os03t0383800-03	-17.68	0.00296139	0.00296139	14.8514851485149|15.0375939849624|23.1578947368421	0|0|0	chr03_15214534_15214615_R_Os03t0383800-03_1
chr10:7688932-7689165	Os10g0208500	chr10:7689053-7689110	IR	3	3	-	ONT.19853.1	-17.76	0.00345036	0.00345036	19.1489361702128|12.2448979591837|21.875	0|0|0	chr10_7689053_7689110_R_ONT.19853.1_1
chr07:29617061-29617278	Os07g0695100	chr07:29617156-29617185	SES	3	3	-	ONT.16010.4	-17.76	0.0077094	0.0077094	47.6470588235294|39.2265193370166|44.375	21.0884353741497|26.8817204301075|30	chr07_29617061_29617278_W_ONT.16010.4_1
chr03:26248952-26251936	Os03g0666850	chr03:26249454-26251041	IR	3	3	-	ONT.8680.4	-17.78	0.00635226	0.00635226	20|11.1111111111111|22.2222222222222	0|0|0	chr03_26249454_26251041_R_ONT.8680.4_1
chr03:26248952-26251936	Os03g0666850	chr03:26249451-26251041	IR	3	3	-	ONT.8680.4	-17.78	0.00635226	0.00635226	20|11.1111111111111|22.2222222222222	0|0|0	chr03_26249451_26251041_R_ONT.8680.4_1
chr11:8301865-8302895	ONT.21965	chr11:8302255-8302520	IR	3	3	-	ONT.21965.3	-17.8	0.000534722	0.000534722	19.4029850746269|19.6969696969697|14.2857142857143	0|0|0	chr11_8302255_8302520_R_ONT.21965.3_1
chr11:8301865-8302895	ONT.21965	chr11:8302245-8302520	IR	3	3	-	ONT.21965.3	-17.8	0.000534722	0.000534722	19.4029850746269|19.6969696969697|14.2857142857143	0|0|0	chr11_8302245_8302520_R_ONT.21965.3_1
chr01:16696790-16700454	Os01g0392600	chr01:16698402-16698493	IR (overlapping region)	3	3	-	Os01t0392600-02	-17.85	0.000995918	0.000995918	15|21.875|16.6666666666667	0|0|0	chr01_16698402_16698493_R_Os01t0392600-02_1
chr01:26392165-26392482	Os01g0652600	chr01:26392276-26392358	IR	3	3	-	Ex.ONT.871.5	-17.89	0.00493135	0.00493135	15.1515151515152|24.2424242424242|14.2857142857143	0|0|0	chr01_26392276_26392358_R_Ex.ONT.871.5_1
chr01:26392165-26392482	Os01g0652600	chr01:26392271-26392352	IR	3	3	-	Ex.ONT.871.6	-17.89	0.00493135	0.00493135	15.1515151515152|24.2424242424242|14.2857142857143	0|0|0	chr01_26392271_26392352_R_Ex.ONT.871.6_1
chr01:26392164-26392482	Os01g0652600	chr01:26392276-26392374	IR	3	3	-	Ex.Os01t0652600-01	-17.89	0.00493135	0.00493135	15.1515151515152|24.2424242424242|14.2857142857143	0|0|0	chr01_26392276_26392374_R_Ex.Os01t0652600-01_1
chr12:26425353-26426826	Os12g0620400	chr12:26426104-26426777	IR	3	3	-	Ex.Os12t0620400-02	-17.94	0.00188427	0.00188427	22.8687415426252|15.4819863680623|15.4819863680623	0|0|0	chr12_26426104_26426777_R_Ex.Os12t0620400-02_1
chr03:30478062-30482124	Os03g0742800	chr03:30480008-30481506	IR (overlapping region)	3	3	-	Ex.Os03t0742800-02	-17.94	0.000667919	0.000667919	15|17.3913043478261|21.4285714285714	0|0|0	chr03_30480008_30481506_R_Ex.Os03t0742800-02_1
chr01:34780410-34780584	Os01g0817100	chr01:34780410-34780428	TSS|A3SS	3	3	-	TSS.ONT.2941.2	-17.95	0.000867363	0.000867363	85.1428571428571|81.5384615384615|83.0985915492958	61.9469026548673|67.5925925925926|66.3865546218487	chr01_34780410_34780584_S_TSS.ONT.2941.2_1
chr06:25056158-25057695	Os06g0622900	chr06:25056384-25056510	SES	3	3	-	ONT.14787.1	-17.97	0.00259625	0.00259625	89.7260273972603|90.5660377358491|94.8275862068966	77.6859504132231|73.3333333333333|70.1923076923077	chr06_25056158_25057695_W_ONT.14787.1_1
chr06:27319482-27322589	Os06g0662550	chr06:27319961-27322161	IR	3	3	-	Os06t0662550-01	-18	0.00238438	0.00238438	17.6470588235294|22.7272727272727|13.6363636363636	0|0|0	chr06_27319961_27322161_R_Os06t0662550-01_1
chr09:2288236-2290874	Os09g0129400	chr09:2290267-2290458	IR (overlapping region)	3	3	-	ONT.18490.4	-18.02	0.000137526	0.000137526	20.1388888888889|18.1208053691275|15.7894736842105	0|0|0	chr09_2290267_2290458_R_ONT.18490.4_1
chr08:5242895-5243656	Os08g0189600	chr08:5242978-5243619	IR	3	3	-	Ex.ONT.17054.1	-18.02	0.00282346	0.00282346	12.6582278481013|19.5979899497487|21.8009478672986	0|0|0	chr08_5242978_5243619_R_Ex.ONT.17054.1_1
chr03:26460516-26461156	Os03g0670700	chr03:26460781-26460831	IR	3	3	-	Os03t0670700-02	-18.04	0.00557964	0.00557964	12.5592417061611|17.5337186897881|24.0358744394619	0|0|0	chr03_26460781_26460831_R_Os03t0670700-02_1
chr02:1618903-1621036	ONT.3473	chr02:1619945-1620444	IR (overlapping region)	3	3	-	ONT.3473.1	-18.06	0.00173612	0.00173612	21.875|13.5593220338983|18.75	0|0|0	chr02_1619945_1620444_R_ONT.3473.1_1
chr11:28031859-28032970	Os11g0689800	chr11:28032003-28032718	IR	3	3	-	Ex.ONT.21640.4	-18.13	9.61135e-06	9.61135e-06	18.75|16.8421052631579|18.8118811881188	0|0|0	chr11_28032003_28032718_R_Ex.ONT.21640.4_1
chr11:28031859-28032911	Os11g0689800	chr11:28031937-28032718	IR	3	3	-	Ex.ONT.21640.1	-18.13	9.61135e-06	9.61135e-06	18.75|16.8421052631579|18.8118811881188	0|0|0	chr11_28031937_28032718_R_Ex.ONT.21640.1_1
chr06:21343401-21344729	Os06g0558700	chr06:21343825-21344046	IR	3	3	-	ONT.14688.4	-18.13	5.84649e-09	5.84649e-09	17.9664363277394|18.1122448979592|18.3157894736842	0|0|0	chr06_21343825_21344046_R_ONT.14688.4_1
chr08:5242897-5243651	Os08g0189600	chr08:5242982-5243610	IR	3	3	-	Ex.ONT.17054.3	-18.15	0.00290306	0.00290306	12.6582278481013|20|21.8009478672986	0|0|0	chr08_5242982_5243610_R_Ex.ONT.17054.3_1
chr04:12382295-12382418	Os04g0286400	chr04:12382295-12382332	TSS|A5SS	3	3	-	TSS.ONT.9348.7	-18.17	0.000398249	0.000398249	72.6530612244898|72.2448979591837|71.6417910447761	50.8695652173913|54.7717842323651|56.3829787234042	chr04_12382295_12382418_S_TSS.ONT.9348.7_1
chr01:367384-368307	Os01g0106700	chr01:368067-368308	A3SS	3	3	-	Ex.Os01t0106700-00	-18.18	0.00198993	0.00198993	76.4705882352941|78.9473684210526|81.8181818181818	64|61.5384615384615|57.1428571428571	chr01_367384_368307_S_Ex.Os01t0106700-00_1
chr01:20041617-20044749	Os01g0543000	chr01:20043634-20044528	IR	3	3	-	Os01t0543000-02	-18.18	0.00723684	0.00723684	25.3521126760563|14.0350877192982|15.1515151515152	0|0|0	chr01_20043634_20044528_R_Os01t0543000-02_1
chr07:8281895-8286282	Os07g0249100	chr07:8282359-8283226	IR	3	3	-	Os07t0249100-01	-18.2	0.00559452	0.00559452	22.2222222222222|20.8333333333333|11.5384615384615	0|0|0	chr07_8282359_8283226_R_Os07t0249100-01_1
chr03:338225-339291	Os03g0105500	chr03:338745-338923	IR	3	3	-	Os03t0105500-01	-18.2	0.000293441	0.000293441	15.3846153846154|20.6896551724138|18.5185185185185	0|0|0	chr03_338745_338923_R_Os03t0105500-01_1
chr11:10888547-10890516	Os11g0296500	chr11:10889791-10890021	IR	3	3	-	ONT.21293.4	-18.25	0.000224512	0.000224512	21.1267605633803|16.6666666666667|16.9491525423729	0|0|0	chr11_10889791_10890021_R_ONT.21293.4_1
chr05:2313902-2315827	Os05g0140100	chr05:2315132-2315529	IR (overlapping region)	3	3	-	Ex.ONT.11375.1	-18.33	0.00150935	0.00150935	13.9344262295082|18.9814814814815|22.0720720720721	0|0|0	chr05_2315132_2315529_R_Ex.ONT.11375.1_1
chr04:23983804-23987175	Os04g0479700	chr04:23986450-23986787	IR	3	3	-	ONT.10670.1	-18.36	0.0053927	0.0053927	14.2857142857143|25|15.7894736842105	0|0|0	chr04_23986450_23986787_R_ONT.10670.1_1
chr06:11684230-11684895	Os06g0308100	chr06:11684730-11684735	IR	3	3	-	ONT.14501.2	-18.38	0.000340639	0.000340639	20|20|15.1515151515152	0|0|0	chr06_11684730_11684735_R_ONT.14501.2_1
chr06:1458122-1458842	Os06g0127500	chr06:1458262-1458562	IR	3	3	-	Ex.ONT.13231.8	-18.41	4.72193e-05	4.72193e-05	19.8473282442748|18.8405797101449|16.5374677002584	0|0|0	chr06_1458262_1458562_R_Ex.ONT.13231.8_1
chr06:1458122-1458727	Os06g0127500	chr06:1458262-1458366	IR	3	3	-	Ex.ONT.13231.6	-18.41	4.72193e-05	4.72193e-05	19.8473282442748|18.8405797101449|16.5374677002584	0|0|0	chr06_1458262_1458366_R_Ex.ONT.13231.6_1
chr07:11582580-11585917	Os07g0296100	chr07:11584938-11585335	IR (overlapping region)	3	3	-	ONT.16332.1	-18.45	0.000708964	0.000708964	22.3684210526316|16.6666666666667|16.3265306122449	0|0|0	chr07_11584938_11585335_R_ONT.16332.1_1
chr06:9095927-9096543	Os06g0270900	chr06:9096293-9096444	IR	3	3	-	ONT.13516.2	-18.45	1.09227e-05	1.09227e-05	17.425320056899|18.1878747501666|19.734219269103	0|0|0	chr06_9096293_9096444_R_ONT.13516.2_1
chr10:5288819-5290257	Os10g0176700	chr10:5289279-5289903	IR	3	3	-	ONT.19817.3	-18.46	1.57238e-06	1.57238e-06	19.2982456140351|18.0327868852459|18.0555555555556	0|0|0	chr10_5289279_5289903_R_ONT.19817.3_1
chr10:5288819-5290257	Os10g0176700	chr10:5289279-5289893	IR	3	3	-	ONT.19817.3	-18.46	1.57238e-06	1.57238e-06	19.2982456140351|18.0327868852459|18.0555555555556	0|0|0	chr10_5289279_5289893_R_ONT.19817.3_1
chr10:5288804-5290282	Os10g0176700	chr10:5289279-5290002	IR	3	3	-	Ex.ONT.19817.1	-18.46	1.57238e-06	1.57238e-06	19.2982456140351|18.0327868852459|18.0555555555556	0|0|0	chr10_5289279_5290002_R_Ex.ONT.19817.1_1
chr03:3678317-3679970	Os03g0168100	chr03:3679475-3679613	IR	3	3	-	ONT.7870.1	-18.48	0.00359738	0.00359738	13.7362637362637|17.6229508196721|24.0802675585284	0|0|0	chr03_3679475_3679613_R_ONT.7870.1_1
chr03:3678317-3679970	Os03g0168100	chr03:3679469-3679613	IR	3	3	-	ONT.7870.1	-18.48	0.00359738	0.00359738	13.7362637362637|17.6229508196721|24.0802675585284	0|0|0	chr03_3679469_3679613_R_ONT.7870.1_1
chr07:11583835-11584937	Os07g0296100	chr07:11583964-11584817	IR (overlapping region)	3	3	-	Ex.ONT.16332.5	-18.5	0.00035562	0.00035562	20.2898550724638|15.2173913043478|20	0|0|0	chr07_11583964_11584817_R_Ex.ONT.16332.5_1
chr10:20589777-20590845	Os10g0529300	chr10:20590165-20590247	IR	3	3	-	ONT.20217.2	-18.51	0.000786841	0.000786841	22.4489795918367|17.2955974842767|15.7760814249364	0|0|0	chr10_20590165_20590247_R_ONT.20217.2_1
chr08:28010316-28011742	Os08g0559700	chr08:28010572-28011336	IR	3	3	-	Ex.ONT.17674.1	-18.52	0.00341834	0.00341834	23.4042553191489|13.1147540983607|19.047619047619	0|0|0	chr08_28010572_28011336_R_Ex.ONT.17674.1_1
chr05:29759413-29761157	Os05g0597200	chr05:29760668-29760727	IR	3	3	-	ONT.13157.3	-18.53	0.00166344	0.00166344	16.6666666666667|23.4042553191489|15.5172413793103	0|0|0	chr05_29760668_29760727_R_ONT.13157.3_1
chr04:4968582-4969284	Os04g0173300	chr04:4968681-4968863	IR	3	3	-	Ex.ONT.9263.10	-18.53	4.7143e-08	4.7143e-08	18.1818181818182|18.6440677966102|18.75	0|0|0	chr04_4968681_4968863_R_Ex.ONT.9263.10_1
chr04:4968579-4969559	Os04g0173300	chr04:4968681-4968841	IR	3	3	-	Ex.ONT.9263.5	-18.53	4.7143e-08	4.7143e-08	18.1818181818182|18.6440677966102|18.75	0|0|0	chr04_4968681_4968841_R_Ex.ONT.9263.5_1
chr07:14368463-14370138	Os07g0432800	chr07:14369911-14370039	IR	3	3	-	ONT.16377.2	-18.56	0.00746256	0.00746256	24.1379310344828|11.5384615384615|20	0|0|0	chr07_14369911_14370039_R_ONT.16377.2_1
chr02:32119668-32120795	Os02g0762600	chr02:32120035-32120144	IR	3	3	-	ONT.5933.2	-18.56	0.000220441	0.000220441	16.1764705882353|18.2926829268293|21.2121212121212	0|0|0	chr02_32120035_32120144_R_ONT.5933.2_1
chr02:32119668-32120795	Os02g0762600	chr02:32120035-32120140	IR	3	3	-	ONT.5933.2	-18.56	0.000220441	0.000220441	16.1764705882353|18.2926829268293|21.2121212121212	0|0|0	chr02_32120035_32120140_R_ONT.5933.2_1
chr05:19607688-19608912	Os05g0402700	chr05:19608572-19608699	IR	3	3	-	ONT.11772.1	-18.59	2.5232e-05	2.5232e-05	17.1899529042386|18.4603299293009|20.1074443591711	0|0|0	chr05_19608572_19608699_R_ONT.11772.1_1
chr07:11582601-11584405	Os07g0296100	chr07:11583197-11584301	IR (overlapping region)	3	3	-	Ex.ONT.16332.3	-18.62	0.00374092	0.00374092	24.5614035087719|14.2857142857143|17.0212765957447	0|0|0	chr07_11583197_11584301_R_Ex.ONT.16332.3_1
chr01:16233530-16234458	Os01g0386700	chr01:16234133-16234211	IR	3	3	-	ONT.571.11	-18.63	2.8467e-06	2.8467e-06	18.9764041209704|19.241862381541|17.6590538336052	0|0|0	chr01_16234133_16234211_R_ONT.571.11_1
chr01:16233530-16234458	Os01g0386700	chr01:16234122-16234211	IR	3	3	-	ONT.571.11	-18.63	2.92555e-06	2.92555e-06	18.9764041209704|19.2584963954686|17.6590538336052	0|0|0	chr01_16234122_16234211_R_ONT.571.11_1
chr01:16233530-16234458	Os01g0386700	chr01:16234118-16234211	IR	3	3	-	ONT.571.11	-18.63	2.92555e-06	2.92555e-06	18.9764041209704|19.2584963954686|17.6590538336052	0|0|0	chr01_16234118_16234211_R_ONT.571.11_1
chr01:16233530-16234458	Os01g0386700	chr01:16234113-16234206	IR	3	3	-	ONT.571.11	-18.63	2.8467e-06	2.8467e-06	18.9764041209704|19.241862381541|17.6590538336052	0|0|0	chr01_16234113_16234206_R_ONT.571.11_1
chr11:26524977-26525860	Os11g0661000	chr11:26525218-26525814	IR	3	3	-	ONT.22262.1	-18.66	0.00173423	0.00173423	22.5|13.953488372093|19.5121951219512	0|0|0	chr11_26525218_26525814_R_ONT.22262.1_1
chr01:16233530-16234458	Os01g0386700	chr01:16233921-16234211	IR	3	3	-	ONT.571.11	-18.67	2.55101e-06	2.55101e-06	19.0302225174361|19.2584963954686|17.7261613691932	0|0|0	chr01_16233921_16234211_R_ONT.571.11_1
chr06:1458367-1458621	Os06g0127500	chr06:1458449-1458562	IR	3	3	-	ONT.13231.3	-18.7	2.78487e-06	2.78487e-06	19.3798449612403|18.978102189781|17.7545691906005	0|0|0	chr06_1458449_1458562_R_ONT.13231.3_1
chr03:26460516-26461127	Os03g0670700	chr03:26460774-26460848	IR	3	3	-	Ex.Os03t0670700-04	-18.71	0.00485559	0.00485559	13.1764705882353|18.3206106870229|24.644128113879	0|0|0	chr03_26460774_26460848_R_Ex.Os03t0670700-04_1
chr01:20731102-20732566	Os01g0552100	chr01:20731986-20732450	IR	3	3	-	Ex.ONT.2378.3	-18.73	0.00246826	0.00246826	20.4081632653061|13.3333333333333|22.4489795918367	0|0|0	chr01_20731986_20732450_R_Ex.ONT.2378.3_1
chr05:4706117-4706518	Os05g0178900	chr05:4706117-4706439	A5SS	3	3	-	ONT.11461.6	-18.77	0.008554	0.008554	31.7460317460317|41.747572815534|36.5384615384615	19.2982456140351|12.8378378378378|21.5827338129496	chr05_4706117_4706518_S_ONT.11461.6_1
chr01:16233530-16234458	Os01g0386700	chr01:16233694-16234211	IR	3	3	-	ONT.571.11	-18.79	2.77882e-06	2.77882e-06	19.1912495856811|19.3581567578688|17.8098921229391	0|0|0	chr01_16233694_16234211_R_ONT.571.11_1
chr06:24789590-24790020	Os06g0617800	chr06:24789639-24789730	IR	3	3	-	Os06t0617800-04	-18.82	1.28155e-08	1.28155e-08	18.6046511627907|18.8118811881188|19.047619047619	0|0|0	chr06_24789639_24789730_R_Os06t0617800-04_1
chr02:26476662-26477053	Os02g0655600	chr02:26476819-26476907	IR	3	3	-	ONT.5672.2	-18.83	0.000302271	0.000302271	15.625|20.2072538860104|20.6434316353887	0|0|0	chr02_26476819_26476907_R_ONT.5672.2_1
chr01:23585175-23585680	Os01g0600500	chr01:23585297-23585381	IR (overlapping region)	3	3	-	Ex.ONT.2447.1	-18.85	0.00709741	0.00709741	13.7931034482759|16.6666666666667|26.0869565217391	0|0|0	chr01_23585297_23585381_R_Ex.ONT.2447.1_1
chr03:33106755-33107953	Os03g0795900	chr03:33107598-33107954	A3SS	3	3	-	Ex.Os03t0795900-01	-18.87	0.00766978	0.00766978	40.5797101449275|27.9411764705882|31.4814814814815	13.9784946236559|13.9240506329114|15.4929577464789	chr03_33106755_33107953_S_Ex.Os03t0795900-01_1
chr05:2013699-2014950	Os05g0134400	chr05:2013840-2013944	IR	3	3	-	Os05t0134400-02	-18.88	0.00157184	0.00157184	23.4782608695652|18.125|15.0259067357513	0|0|0	chr05_2013840_2013944_R_Os05t0134400-02_1
chr05:5749993-5750384	Os05g0193800	chr05:5750213-5750385	A3SS	3	3	-	Ex.TSS.ONT.11486.2	-18.9	0.000790478	0.000790478	31.25|34.9315068493151|35.9477124183007	15.9663865546218|17.2131147540984|12.2448979591837	chr05_5749993_5750384_S_Ex.TSS.ONT.11486.2_1
chr04:4968582-4969304	Os04g0173300	chr04:4968758-4968841	IR	3	3	-	Ex.ONT.9263.4	-18.9	8.57592e-08	8.57592e-08	19.3103448275862|18.6440677966102|18.75	0|0|0	chr04_4968758_4968841_R_Ex.ONT.9263.4_1
chr04:30172152-30172680	Os04g0598000	chr04:30172171-30172329	IR	3	3	-	Ex.ONT.10953.2	-18.95	3.57253e-05	3.57253e-05	20.7012811867835|18.6652197504069|17.4828857293312	0|0|0	chr04_30172171_30172329_R_Ex.ONT.10953.2_1
chr10:12340872-12341993	Os10g0382400	chr10:12341215-12341937	IR	3	3	-	Ex.Os10t0382400-01	-18.98	0.00117092	0.00117092	18.4782608695652|15.2777777777778|23.1884057971014	0|0|0	chr10_12341215_12341937_R_Ex.Os10t0382400-01_1
chr11:17381643-17382913	Os11g0491400	chr11:17382534-17382615	IR	3	3	-	ONT.21399.1	-19.02	0.00351494	0.00351494	19.6078431372549|24.0384615384615|13.4020618556701	0|0|0	chr11_17382534_17382615_R_ONT.21399.1_1
chr06:6086685-6088711	Os06g0218500	chr06:6087056-6088662	IR (overlapping region)	3	3	-	Ex.Os06t0218500-01	-19.05	0.00219919	0.00219919	13.6029411764706|21.6535433070866|21.8884120171674	0|0|0	chr06_6087056_6088662_R_Ex.Os06t0218500-01_1
chr05:25460622-25462057	Os05g0513400	chr05:25460715-25461328	IR (overlapping region)	3	3	-	Ex.ONT.11980.2	-19.06	0.000400177	0.000400177	22.2222222222222|18.75|16.1971830985916	0|0|0	chr05_25460715_25461328_R_Ex.ONT.11980.2_1
chr06:28401740-28404417	Os06g0681400	chr06:28401809-28403945	IR	3	3	-	Ex.ONT.13945.4	-19.08	9.00566e-05	9.00566e-05	17.4774774774775|18.3441558441558|21.4173228346457	0|0|0	chr06_28401809_28403945_R_Ex.ONT.13945.4_1
chr09:15629446-15631501	Os09g0429600	chr09:15630543-15630631	IR	3	3	-	ONT.19400.2	-19.12	0.000362524	0.000362524	19.3548387096774|16.0493827160494|21.9512195121951	0|0|0	chr09_15630543_15630631_R_ONT.19400.2_1
chr09:2288236-2290874	Os09g0129400	chr09:2289406-2290458	IR	3	3	-	ONT.18490.4	-19.13	0.000244567	0.000244567	21.7687074829932|19.205298013245|16.4179104477612	0|0|0	chr09_2289406_2290458_R_ONT.18490.4_1
chr01:39915044-39915529	Os01g0915800	chr01:39915528-39915529	A5SS	3	3	-	Ex.ONT.3204.1	-19.13	9.38269e-05	9.38269e-05	86.0040567951318|85.2889667250438|82.56	66.2756598240469|64.3010752688172|65.8901830282862	chr01_39915044_39915529_S_Ex.ONT.3204.1_1
chr01:27386339-27387529	Os01g0668700	chr01:27386551-27386701	IR	3	3	-	Os01t0668700-01	-19.17	0.000912505	0.000912505	18.1818181818182|16|23.3333333333333	0|0|0	chr01_27386551_27386701_R_Os01t0668700-01_1
chr05:16298420-16300169	Os05g0346200	chr05:16299291-16299343	SES	3	3	-	Os05t0346200-01	-19.18	2.60666e-05	2.60666e-05	89.3401015228426|90.4891304347826|90.8641975308642	71.8446601941748|71.7488789237668|69.5488721804511	chr05_16298420_16300169_W_Os05t0346200-01_1
chr11:11411518-11414841	Os11g0303500	chr11:11411734-11411844	IR	3	3	-	Ex.ONT.22013.3	-19.19	7.04683e-05	7.04683e-05	18.348623853211|17.7966101694915|21.4285714285714	0|0|0	chr11_11411734_11411844_R_Ex.ONT.22013.3_1
chr06:30667957-30668288	Os06g0722100	chr06:30668120-30668198	IR	3	3	-	Os06t0722100-01	-19.19	0.00427628	0.00427628	25|18.9189189189189|13.6363636363636	0|0|0	chr06_30668120_30668198_R_Os06t0722100-01_1
chr06:30667957-30668288	Os06g0722100	chr06:30668090-30668198	IR	3	3	-	Os06t0722100-01	-19.19	0.00427628	0.00427628	25|18.9189189189189|13.6363636363636	0|0|0	chr06_30668090_30668198_R_Os06t0722100-01_1
chr10:2054900-2057059	Os10g0132700	chr10:2056094-2056205	IR (overlapping region)	3	3	-	Os10t0132700-01	-19.21	0.0018056	0.0018056	22|21.6216216216216|14	0|0|0	chr10_2056094_2056205_R_Os10t0132700-01_1
chr08:2427802-2429603	Os08g0143900	chr08:2428400-2428576	SES	3	3	-	ONT.17787.3	-19.22	0.00417877	0.00417877	68.2352941176471|72.6027397260274|70.0680272108844	57.0934256055363|47.682119205298|48.4848484848485	chr08_2427802_2429603_W_ONT.17787.3_1
chr04:15389108-15397145	Os04g0330900	chr04:15395989-15396096	SES	3	3	-	ONT.10419.1	-19.22	0.00327958	0.00327958	83.3333333333333|89.0052356020942|82.122905027933	69.8863636363636|64.367816091954|62.5570776255708	chr04_15389108_15397145_W_ONT.10419.1_1
chr02:28766623-28767377	Os02g0699400	chr02:28766952-28767006	IR	3	3	-	ONT.4388.1	-19.22	5.74034e-05	5.74034e-05	17.0940170940171|20.5607476635514|20	0|0|0	chr02_28766952_28767006_R_ONT.4388.1_1
chr03:20923581-20925487	Os03g0573750	chr03:20924527-20925242	IR	3	3	-	ONT.7019.2	-19.23	0.0048654	0.0048654	12.6760563380282|20.8791208791209|24.1379310344828	0|0|0	chr03_20924527_20925242_R_ONT.7019.2_1
chr02:3038010-3040481	Os02g0155300	chr02:3038115-3040396	IR (overlapping region)	3	3	-	Os02t0155300-01	-19.24	0.00934482	0.00934482	16.6666666666667|27.2727272727273|13.7931034482759	0|0|0	chr02_3038115_3040396_R_Os02t0155300-01_1
chr10:15220785-15222361	Os10g0427900	chr10:15222017-15222169	IR	3	3	-	ONT.20661.1	-19.27	0.00549644	0.00549644	25|20|12.8205128205128	0|0|0	chr10_15222017_15222169_R_ONT.20661.1_1
chr04:31061684-31062587	Os04g0612500	chr04:31061739-31062171	IR	3	3	-	Ex.ONT.9970.48	-19.27	0.00554778	0.00554778	14.2857142857143|17.3913043478261|26.1194029850746	0|0|0	chr04_31061739_31062171_R_Ex.ONT.9970.48_1
chr05:8691773-8692712	Os05g0243200	chr05:8692243-8692627	IR	3	3	-	Ex.ONT.12495.2	-19.4	9.44063e-06	9.44063e-06	18.5185185185185|20.7547169811321|18.9189189189189	0|0|0	chr05_8692243_8692627_R_Ex.ONT.12495.2_1
chr04:9562969-9564711	Os04g0247500	chr04:9563628-9563709	IR	3	3	-	Ex.Os04t0247500-01	-19.4	0.000881923	0.000881923	19.4888178913738|23.1270358306189|15.5763239875389	0|0|0	chr04_9563628_9563709_R_Ex.Os04t0247500-01_1
chr01:39915044-39916188	Os01g0915800	chr01:39915528-39915590	SES	3	3	-	ONT.3204.1	-19.41	4.54088e-05	4.54088e-05	88.3196721311475|87.4777975133215|85.4115729421353	68.4053651266766|66.5936473165389|67.9831932773109	chr01_39915044_39916188_W_ONT.3204.1_1
chr06:10445244-10445965	Os06g0287700	chr06:10445244-10445868	A5SS	3	3	-	Ex.TSS.Os06t0287700-01	-19.43	0.00212423	0.00212423	39.5348837209302|35.2459016393443|40.4761904761905	23.2558139534884|15.7142857142857|18	chr06_10445244_10445965_S_Ex.TSS.Os06t0287700-01_1
chr05:15931964-15933657	Os05g0340000	chr05:15932290-15933136	IR	3	3	-	Os05t0340000-01	-19.49	0.0019135	0.0019135	15|24.2857142857143|19.1780821917808	0|0|0	chr05_15932290_15933136_R_Os05t0340000-01_1
chr05:15931964-15933657	Os05g0340000	chr05:15932290-15932995	IR	3	3	-	Os05t0340000-01	-19.49	0.0019135	0.0019135	15|24.2857142857143|19.1780821917808	0|0|0	chr05_15932290_15932995_R_Os05t0340000-01_1
chr07:14368463-14370138	Os07g0432800	chr07:14369805-14370039	IR	3	3	-	ONT.16377.2	-19.51	0.00920892	0.00920892	25.4237288135593|11.5384615384615|21.5686274509804	0|0|0	chr07_14369805_14370039_R_ONT.16377.2_1
chr04:20810670-20815241	Os04g0420801	chr04:20811722-20815137	IR (overlapping region)	3	3	-	Ex.ONT.10525.3	-19.51	0.000558929	0.000558929	15.625|21.7391304347826|21.1538461538462	0|0|0	chr04_20811722_20815137_R_Ex.ONT.10525.3_1
chr10:16207149-16207743	ONT.20690	chr10:16207355-16207443	IR (overlapping region)	3	3	-	ONT.20690.1	-19.52	0.000343222	0.000343222	16.3265306122449|20|22.2222222222222	0|0|0	chr10_16207355_16207443_R_ONT.20690.1_1
chr04:23165556-23166329	Os04g0464100	chr04:23165700-23165806	IR	3	3	-	Os04t0464100-01	-19.54	0.00145037	0.00145037	23.0769230769231|20.8333333333333|14.7058823529412	0|0|0	chr04_23165700_23165806_R_Os04t0464100-01_1
chr11:21730855-21732996	Os11g0576900	chr11:21732783-21732905	IR	3	3	-	ONT.22180.5	-19.55	0.00401817	0.00401817	20|13.6363636363636|25	0|0|0	chr11_21732783_21732905_R_ONT.22180.5_1
chr11:21728853-21732999	Os11g0576900	chr11:21729359-21732905	IR (overlapping region)	3	3	-	Ex.ONT.22180.3	-19.55	0.00401817	0.00401817	20|13.6363636363636|25	0|0|0	chr11_21729359_21732905_R_Ex.ONT.22180.3_1
chr07:2029178-2030763	ONT.16094	chr07:2030473-2030584	IR	3	3	-	ONT.16094.2	-19.55	0.00863846	0.00863846	23.0769230769231|11.4285714285714|24.1379310344828	0|0|0	chr07_2030473_2030584_R_ONT.16094.2_1
chr04:31061682-31062587	Os04g0612500	chr04:31061748-31062171	IR	3	3	-	Ex.ONT.9970.13	-19.56	0.00490251	0.00490251	14.2857142857143|18.2795698924731|26.1194029850746	0|0|0	chr04_31061748_31062171_R_Ex.ONT.9970.13_1
chr04:28197618-28198584	Os04g0563300	chr04:28197665-28197819	IR	3	3	-	Os04t0563300-01	-19.58	0.00177877	0.00177877	22.2222222222222|14.2857142857143|22.2222222222222	0|0|0	chr04_28197665_28197819_R_Os04t0563300-01_1
chr04:31448208-31449896	Os04g0619200	chr04:31448347-31449836	IR	3	3	-	Ex.Os04t0619200-02	-19.65	0.00106457	0.00106457	19.3548387096774|23.8095238095238|15.7894736842105	0|0|0	chr04_31448347_31449836_R_Ex.Os04t0619200-02_1
chr04:31448207-31449603	Os04g0619200	chr04:31448347-31449037	IR	3	3	-	Ex.ONT.9997.4	-19.65	0.00106457	0.00106457	19.3548387096774|23.8095238095238|15.7894736842105	0|0|0	chr04_31448347_31449037_R_Ex.ONT.9997.4_1
chr03:4873376-4874429	Os03g0193300	chr03:4873765-4874403	IR (overlapping region)	3	3	-	ONT.7937.3	-19.66	0.00130916	0.00130916	21.4285714285714|14.8148148148148|22.7272727272727	0|0|0	chr03_4873765_4874403_R_ONT.7937.3_1
chr03:4873376-4874429	Os03g0193300	chr03:4873762-4874403	IR (overlapping region)	3	3	-	ONT.7937.3	-19.66	0.00130916	0.00130916	21.4285714285714|14.8148148148148|22.7272727272727	0|0|0	chr03_4873762_4874403_R_ONT.7937.3_1
chr01:20785183-20787913	Os01g0553200	chr01:20786261-20787914	A5SS	3	3	-	Ex.ONT.2381.1	-19.66	0.00985992	0.00985992	45.4545454545455|50|44.4444444444444	34.4827586206897|25|21.4285714285714	chr01_20785183_20787913_S_Ex.ONT.2381.1_1
chr07:11584302-11584937	Os07g0296100	chr07:11584406-11584817	IR (overlapping region)	3	3	-	Ex.ONT.16332.3	-19.68	1.98514e-06	1.98514e-06	20.2898550724638|18.75|20	0|0|0	chr07_11584406_11584817_R_Ex.ONT.16332.3_1
chr04:23983804-23987397	Os04g0479700	chr04:23987176-23987248	IR	3	3	-	Ex.ONT.10670.1	-19.76	0.00308834	0.00308834	14.2857142857143|25|20	0|0|0	chr04_23987176_23987248_R_Ex.ONT.10670.1_1
chr07:11582607-11583963	Os07g0296100	chr07:11583197-11583834	IR (overlapping region)	3	3	-	Ex.ONT.16332.5	-19.77	0.00143349	0.00143349	24.5614035087719|16|18.75	0|0|0	chr07_11583197_11583834_R_Ex.ONT.16332.5_1
chr02:8177809-8178346	Os02g0244700	chr02:8177857-8177966	IR	3	3	-	ONT.5118.2	-19.77	2.13733e-05	2.13733e-05	18.1159420289855|21.0191082802548|20.1657458563536	0|0|0	chr02_8177857_8177966_R_ONT.5118.2_1
chr01:19884692-19884780	Os01g0541000	chr01:19884692-19884700	A5SS	3	3	-	ONT.653.2	-19.78	0.000829358	0.000829358	35.632183908046|37.5|37	21.1111111111111|14.2857142857143|15.3846153846154	chr01_19884692_19884780_S_ONT.653.2_1
chr12:2605898-2607177	Os12g0152800	chr12:2606081-2606652	IR (overlapping region)	3	3	-	ONT.22422.3	-19.79	0.00448481	0.00448481	14.9253731343284|18.0327868852459|26.4150943396226	0|0|0	chr12_2606081_2606652_R_ONT.22422.3_1
chr05:8691776-8692945	Os05g0243200	chr05:8692243-8692603	IR	3	3	-	ONT.12495.4	-19.81	5.58291e-05	5.58291e-05	18.5185185185185|22|18.9189189189189	0|0|0	chr05_8692243_8692603_R_ONT.12495.4_1
chr05:65980-66494	Os05g0100700	chr05:66117-66309	IR	3	3	-	ONT.12215.2	-19.85	2.81013e-05	2.81013e-05	18.4331797235023|19.5348837209302|21.5962441314554	0|0|0	chr05_66117_66309_R_ONT.12215.2_1
chr02:8976782-8978378	Os02g0258900	chr02:8977688-8978354	IR	3	3	-	ONT.5142.3	-19.85	1.76884e-07	1.76884e-07	20.1219512195122|20.1058201058201|19.3333333333333	0|0|0	chr02_8977688_8978354_R_ONT.5142.3_1
chr12:4035808-4035908	Os12g0179800	chr12:4035808-4035821	A3SS	3	3	-	ONT.23145.1	-19.89	0.00510478	0.00510478	78.9473684210526|79.0697674418605|79.5454545454545	52.3809523809524|61.2244897959184|64.2857142857143	chr12_4035808_4035908_S_ONT.23145.1_1
chr06:27294034-27299280	Os06g0662100	chr06:27294246-27298622	IR	3	3	-	Ex.ONT.13906.3	-19.93	0.00782477	0.00782477	28|15.7894736842105|16	0|0|0	chr06_27294246_27298622_R_Ex.ONT.13906.3_1
chr04:35222824-35224153	ONT.10192	chr04:35223656-35223746	IR (overlapping region)	3	3	-	ONT.10192.1	-19.95	0.00700263	0.00700263	27.7777777777778|15.9090909090909|16.1616161616162	0|0|0	chr04_35223656_35223746_R_ONT.10192.1_1
chr04:35222824-35224153	ONT.10192	chr04:35223656-35223745	IR (overlapping region)	3	3	-	ONT.10192.1	-19.95	0.00700263	0.00700263	27.7777777777778|15.9090909090909|16.1616161616162	0|0|0	chr04_35223656_35223745_R_ONT.10192.1_1
chr04:35222824-35224153	ONT.10192	chr04:35223656-35223744	IR (overlapping region)	3	3	-	ONT.10192.1	-19.95	0.00700263	0.00700263	27.7777777777778|15.9090909090909|16.1616161616162	0|0|0	chr04_35223656_35223744_R_ONT.10192.1_1
chr04:35222824-35224153	ONT.10192	chr04:35223656-35223742	IR (overlapping region)	3	3	-	ONT.10192.1	-19.95	0.00700263	0.00700263	27.7777777777778|15.9090909090909|16.1616161616162	0|0|0	chr04_35223656_35223742_R_ONT.10192.1_1
chr02:7148892-7150530	Os02g0227400	chr02:7149739-7149846	IR	3	3	-	ONT.3732.1	-19.97	0.000124181	0.000124181	20.7253886010363|21.8487394957983|17.3333333333333	0|0|0	chr02_7149739_7149846_R_ONT.3732.1_1
chr06:9840913-9841624	Os06g0281400	chr06:9841330-9841446	IR (overlapping region)	3	3	-	Os06t0281400-01	-19.98	0.00140408	0.00140408	24.1379310344828|15.3846153846154|20.4081632653061	0|0|0	chr06_9841330_9841446_R_Os06t0281400-01_1
chr03:12630755-12631662	Os03g0339900	chr03:12631409-12631642	IR	3	3	-	ONT.8323.2	-19.99	5.57645e-05	5.57645e-05	17.9487179487179|20.2453987730061|21.7647058823529	0|0|0	chr03_12631409_12631642_R_ONT.8323.2_1
chr07:5277826-5278982	Os07g0197400	chr07:5278391-5278446	MES	3	3	-	ONT.15273.4	-20.01	0.0025898	0.0025898	51.9480519480519|46.3768115942029|56.3291139240506	30.6010928961749|33.1325301204819|30.8988764044944	chr07_5277826_5278982_W_ONT.15273.4_2
chr03:20182589-20183101	Os03g0562000	chr03:20182962-20183000	SES	3	3	-	ONT.8501.11	-20.02	0.00465034	0.00465034	32.7212020033389|35.1528384279476|42.7435387673956	19.3737769080235|17.7718832891247|13.4020618556701	chr03_20182589_20183101_W_ONT.8501.11_1
chr10:14894482-14895572	Os10g0421800	chr10:14894934-14895346	IR	3	3	-	Ex.ONT.20654.2	-20.04	0.0038121	0.0038121	22.2222222222222|13.5135135135135|24.390243902439	0|0|0	chr10_14894934_14895346_R_Ex.ONT.20654.2_1
chr05:18786138-18786819	Os05g0388400	chr05:18786229-18786344	IR	3	3	-	ONT.11737.1	-20.08	0.0014391	0.0014391	16.3636363636364|18.8679245283019|25	0|0|0	chr05_18786229_18786344_R_ONT.11737.1_1
chr08:13481778-13482512	ONT.17222	chr08:13482213-13482452	IR	3	3	-	ONT.17222.5	-20.11	0.00978453	0.00978453	20.7792207792208|27.2727272727273|12.280701754386	0|0|0	chr08_13482213_13482452_R_ONT.17222.5_1
chr03:9759569-9761443	Os03g0284100	chr03:9760209-9760659	IR (overlapping region)	3	3	-	Ex.ONT.8194.2	-20.23	0.000103637	0.000103637	20.5426356589147|17.8121974830591|22.3282442748092	0|0|0	chr03_9760209_9760659_R_Ex.ONT.8194.2_1
chr03:26680696-26683370	Os03g0674600	chr03:26681026-26681321	IR (overlapping region)	3	3	-	Os03t0674600-01	-20.24	0.00301638	0.00301638	14.2857142857143|25|21.4285714285714	0|0|0	chr03_26681026_26681321_R_Os03t0674600-01_1
chr11:1477309-1477556	Os11g0132400	chr11:1477357-1477366	IR (overlapping region)	3	3	-	ONT.21752.1	-20.25	1.17479e-06	1.17479e-06	21.09375|19.7424892703863|19.9029126213592	0|0|0	chr11_1477357_1477366_R_ONT.21752.1_1
chr03:9759666-9761443	Os03g0284100	chr03:9760207-9760657	IR (overlapping region)	3	3	-	Os03t0284100-01	-20.25	0.000104153	0.000104153	20.6195546950629|17.8121974830591|22.3282442748092	0|0|0	chr03_9760207_9760657_R_Os03t0284100-01_1
chr02:31013344-31013434	Os02g0741400	chr02:31013344-31013346	A3SS	3	3	-	ONT.5871.3	-20.26	0.00407701	0.00407701	68.8888888888889|60.3174603174603|64	45|39.7058823529412|47.7272727272727	chr02_31013344_31013434_S_ONT.5871.3_1
chr01:20041617-20044749	Os01g0543000	chr01:20042809-20044528	IR	3	3	-	Os01t0543000-02	-20.33	0.00259111	0.00259111	26.3888888888889|16.9491525423729|17.6470588235294	0|0|0	chr01_20042809_20044528_R_Os01t0543000-02_1
chr03:9759666-9761443	Os03g0284100	chr03:9760197-9760659	IR (overlapping region)	3	3	-	Os03t0284100-01	-20.35	0.000107722	0.000107722	20.6963249516441|17.8916827852998|22.4761904761905	0|0|0	chr03_9760197_9760659_R_Os03t0284100-01_1
chr01:32276649-32278225	Os01g0766200	chr01:32277622-32277883	IR	3	3	-	Os01t0766200-02	-20.35	0.000134371	0.000134371	17.7777777777778|20.6349206349206|22.6415094339623	0|0|0	chr01_32277622_32277883_R_Os01t0766200-02_1
chr01:32276648-32278195	Os01g0766200	chr01:32277622-32277909	IR	3	3	-	Ex.ONT.2834.3	-20.35	0.000134371	0.000134371	17.7777777777778|20.6349206349206|22.6415094339623	0|0|0	chr01_32277622_32277909_R_Ex.ONT.2834.3_1
chr07:28726817-28728714	Os07g0678600	chr07:28727180-28727192	IR	3	3	-	Os07t0678600-01	-20.37	0.00252462	0.00252462	16.1120840630473|18.783542039356|26.2135922330097	0|0|0	chr07_28727180_28727192_R_Os07t0678600-01_1
chr09:21162028-21163649	ONT.19001	chr09:21162620-21163241	IR	3	3	-	ONT.19001.2	-20.4	0.000704205	0.000704205	19.1176470588235|17.4603174603175|24.6153846153846	0|0|0	chr09_21162620_21163241_R_ONT.19001.2_1
chr09:21162028-21163649	ONT.19001	chr09:21162620-21163238	IR	3	3	-	ONT.19001.2	-20.4	0.000704205	0.000704205	19.1176470588235|17.4603174603175|24.6153846153846	0|0|0	chr09_21162620_21163238_R_ONT.19001.2_1
chr01:21535342-21536832	Os01g0564400	chr01:21536559-21536622	SES	3	3	-	ONT.2397.1	-20.4	0.00500008	0.00500008	73.972602739726|77.6119402985075|74.025974025974	59.6491228070175|56.6037735849057|48.1481481481481	chr01_21535342_21536832_W_ONT.2397.1_1
chr03:9759666-9761443	Os03g0284100	chr03:9760192-9760659	IR (overlapping region)	3	3	-	Os03t0284100-01	-20.41	9.21047e-05	9.21047e-05	20.6963249516441|18.0501930501931|22.4761904761905	0|0|0	chr03_9760192_9760659_R_Os03t0284100-01_1
chr03:7324610-7325996	Os03g0238700	chr03:7324859-7325678	IR (overlapping region)	3	3	-	Ex.ONT.8069.1	-20.42	0.00376445	0.00376445	14.2857142857143|21.0526315789474|25.9259259259259	0|0|0	chr03_7324859_7325678_R_Ex.ONT.8069.1_1
chr03:30039177-30043015	Os03g0733400	chr03:30041620-30042877	IR (overlapping region)	3	3	-	Ex.ONT.8833.3	-20.42	0.00147273	0.00147273	20.3389830508475|25|15.9090909090909	0|0|0	chr03_30041620_30042877_R_Ex.ONT.8833.3_1
chr07:15727974-15730113	Os07g0454200	chr07:15728290-15729734	IR	3	3	-	Ex.ONT.15472.1	-20.48	0.00183529	0.00183529	25|15.3846153846154|21.0526315789474	0|0|0	chr07_15728290_15729734_R_Ex.ONT.15472.1_1
chr02:7148892-7150530	Os02g0227400	chr02:7149903-7150070	IR	3	3	-	ONT.3732.1	-20.52	2.63114e-05	2.63114e-05	21.5384615384615|21.3740458015267|18.6335403726708	0|0|0	chr02_7149903_7150070_R_ONT.3732.1_1
chr02:7148892-7150530	Os02g0227400	chr02:7149899-7150070	IR	3	3	-	ONT.3732.1	-20.52	2.63114e-05	2.63114e-05	21.5384615384615|21.3740458015267|18.6335403726708	0|0|0	chr02_7149899_7150070_R_ONT.3732.1_1
chr02:7148892-7150530	Os02g0227400	chr02:7149897-7150068	IR	3	3	-	ONT.3732.1	-20.52	2.63114e-05	2.63114e-05	21.5384615384615|21.3740458015267|18.6335403726708	0|0|0	chr02_7149897_7150068_R_ONT.3732.1_1
chr03:33554053-33554373	Os03g0804100	chr03:33554194-33554288	IR (overlapping region)	3	3	-	Ex.ONT.7511.1	-20.56	0.00105609	0.00105609	25|20|16.6666666666667	0|0|0	chr03_33554194_33554288_R_Ex.ONT.7511.1_1
chr12:20029857-20030163	Os12g0515600	chr12:20029965-20030163	A5SS	3	3	-	ONT.23414.4	-20.58	0.00202526	0.00202526	89.010989010989|89.0625|87.1428571428571	68.5950413223141|62.6262626262626|72.2627737226277	chr12_20029857_20030163_S_ONT.23414.4_1
chr01:10515442-10516076	Os01g0290700	chr01:10515461-10515694	IR (overlapping region)	3	3	-	ONT.2170.1	-20.58	2.90307e-06	2.90307e-06	21.5384615384615|19.6581196581197|20.5298013245033	0|0|0	chr01_10515461_10515694_R_ONT.2170.1_1
chr06:14952665-14958965	Os06g0361500	chr06:14952994-14956508	IR	3	3	-	Os06t0361500-02	-20.6	0.00708552	0.00708552	12.9032258064516|26.6666666666667|22.2222222222222	0|0|0	chr06_14952994_14956508_R_Os06t0361500-02_1
chr08:23386923-23388629	Os08g0474600	chr08:23387157-23388061	IR	3	3	-	Os08t0474600-01	-20.64	0.00139686	0.00139686	23.6559139784946|22.8260869565217|15.4255319148936	0|0|0	chr08_23387157_23388061_R_Os08t0474600-01_1
chr03:4470883-4472807	Os03g0185200	chr03:4470923-4472753	IR	3	3	-	Ex.ONT.7914.2	-20.65	0.00292532	0.00292532	23.5294117647059|24.1379310344828|14.2857142857143	0|0|0	chr03_4470923_4472753_R_Ex.ONT.7914.2_1
chr04:4965529-4969308	Os04g0173300	chr04:4968678-4968841	IR	3	3	-	ONT.9263.8	-20.71	3.01316e-07	3.01316e-07	21.3114754098361|20.5607476635514|20.2702702702703	0|0|0	chr04_4968678_4968841_R_ONT.9263.8_1
chr02:31080741-31083766	Os02g0742100	chr02:31083278-31083370	IR	3	3	-	Os02t0742100-01	-20.72	0.000401693	0.000401693	16.9491525423729|22.2222222222222|23	0|0|0	chr02_31083278_31083370_R_Os02t0742100-01_1
chr06:1888613-1891019	Os06g0135000	chr06:1888705-1890467	IR	3	3	-	ONT.13261.2	-20.73	0.00816153	0.00816153	23.5294117647059|26.271186440678|12.3809523809524	0|0|0	chr06_1888705_1890467_R_ONT.13261.2_1
chr04:28197618-28198584	Os04g0563300	chr04:28197898-28198549	IR	3	3	-	Os04t0563300-01	-20.74	0.000269164	0.000269164	23.0769230769231|17.3913043478261|21.7391304347826	0|0|0	chr04_28197898_28198549_R_Os04t0563300-01_1
chr08:23386923-23388629	Os08g0474600	chr08:23387157-23388159	IR	3	3	-	Os08t0474600-01	-20.77	0.00152919	0.00152919	24.0641711229947|22.8260869565217|15.4255319148936	0|0|0	chr08_23387157_23388159_R_Os08t0474600-01_1
chr10:21952672-21955555	Os10g0557800	chr10:21952983-21955041	IR (overlapping region)	3	3	-	Ex.ONT.20288.1	-20.78	0.00376965	0.00376965	26.1904761904762|21.7391304347826|14.4067796610169	0|0|0	chr10_21952983_21955041_R_Ex.ONT.20288.1_1
chr09:7871590-7873639	Os09g0306400	chr09:7872010-7872973	IR (overlapping region)	3	3	-	ONT.18581.3	-20.82	8.04999e-05	8.04999e-05	18.5471406491499|22.9299363057325|20.9756097560976	0|0|0	chr09_7872010_7872973_R_ONT.18581.3_1
chr03:26297789-26298372	Os03g0667700	chr03:26298257-26298372	TSS|A5SS	3	3	-	TSS.Os03t0667700-01	-20.92	0.00344956	0.00344956	69.4444444444444|73.6842105263158|64.8148148148148	45.5696202531646|52.7272727272727|46.875	chr03_26297789_26298372_S_TSS.Os03t0667700-01_1
chr09:20017212-20017664	Os09g0514100	chr09:20017342-20017426	IR (overlapping region)	3	3	-	ONT.18946.1	-20.94	0.000607695	0.000607695	23.0769230769231|23.0769230769231|16.6666666666667	0|0|0	chr09_20017342_20017426_R_ONT.18946.1_1
chr09:22883048-22884919	Os09g0572400	chr09:22883533-22883629	IR	3	3	-	ONT.19732.4	-20.98	3.38716e-05	3.38716e-05	21.3375796178344|22.5490196078431|19.047619047619	0|0|0	chr09_22883533_22883629_R_ONT.19732.4_1
chr09:22883045-22884919	Os09g0572400	chr09:22883536-22883629	IR	3	3	-	Ex.ONT.19732.2	-20.98	3.38716e-05	3.38716e-05	21.3375796178344|22.5490196078431|19.047619047619	0|0|0	chr09_22883536_22883629_R_Ex.ONT.19732.2_1
chr01:16233530-16234458	Os01g0386700	chr01:16233924-16234056	IR	3	3	-	ONT.571.11	-20.98	1.53977e-06	1.53977e-06	21.5951843491347|21.2931231437057|20.0507029269417	0|0|0	chr01_16233924_16234056_R_ONT.571.11_1
chr01:16233530-16234458	Os01g0386700	chr01:16233921-16234056	IR	3	3	-	ONT.571.11	-20.98	1.53977e-06	1.53977e-06	21.5951843491347|21.2931231437057|20.0507029269417	0|0|0	chr01_16233921_16234056_R_ONT.571.11_1
chr10:20719176-20722927	Os10g0532800	chr10:20719868-20722475	IR	3	3	-	Ex.ONT.20879.3	-21	0.000353426	0.000353426	19.1011235955056|19.1780821917808|24.7311827956989	0|0|0	chr10_20719868_20722475_R_Ex.ONT.20879.3_1
chr07:17773665-17774556	Os07g0484600	chr07:17774335-17774455	IR	3	3	-	Ex.ONT.15517.5	-21.04	0.00132973	0.00132973	19.31330472103|26.2096774193548|17.5925925925926	0|0|0	chr07_17774335_17774455_R_Ex.ONT.15517.5_1
chr06:1645578-1646324	Os06g0131001	chr06:1646042-1646149	IR (overlapping region)	3	3	-	Ex.Os06t0131001-00	-21.07	0.000135316	0.000135316	21.6014897579143|23.3009708737864|18.3139534883721	0|0|0	chr06_1646042_1646149_R_Ex.Os06t0131001-00_1
chr06:1645434-1646322	Os06g0130900	chr06:1646043-1646150	IR (overlapping region)	3	3	-	Ex.Os06t0130900-00	-21.07	0.000135316	0.000135316	21.6014897579143|23.3009708737864|18.3139534883721	0|0|0	chr06_1646043_1646150_R_Ex.Os06t0130900-00_1
chr06:3897044-3898528	Os06g0178601	chr06:3897788-3898192	IR	3	3	-	Ex.Os06t0178601-00	-21.1	0.00861258	0.00861258	18.1818181818182|15.3846153846154|29.7297297297297	0|0|0	chr06_3897788_3898192_R_Ex.Os06t0178601-00_1
chr03:21947103-21948017	Os03g0592100	chr03:21947770-21947964	IR	3	3	-	ONT.7045.2	-21.1	0.00842613	0.00842613	28.2051282051282|13.1578947368421|21.9512195121951	0|0|0	chr03_21947770_21947964_R_ONT.7045.2_1
chr04:23983804-23987175	Os04g0479700	chr04:23984798-23986275	IR	3	3	-	ONT.10670.1	-21.11	0.00708708	0.00708708	17.2413793103448|29.4117647058824|16.6666666666667	0|0|0	chr04_23984798_23986275_R_ONT.10670.1_1
chr06:27319482-27322589	Os06g0662550	chr06:27319961-27320878	IR	3	3	-	Os06t0662550-01	-21.16	0.00119775	0.00119775	20|26.0869565217391|17.3913043478261	0|0|0	chr06_27319961_27320878_R_Os06t0662550-01_1
chr06:27319482-27320971	Os06g0662550	chr06:27319961-27320882	IR	3	3	-	Ex.ONT.14866.3	-21.16	0.00119775	0.00119775	20|26.0869565217391|17.3913043478261	0|0|0	chr06_27319961_27320882_R_Ex.ONT.14866.3_1
chr01:16233530-16234458	Os01g0386700	chr01:16233694-16234056	IR	3	3	-	ONT.571.11	-21.16	1.73853e-06	1.73853e-06	21.742395794217|21.5440674106126|20.1794753796595	0|0|0	chr01_16233694_16234056_R_ONT.571.11_1
chr08:13482453-13483646	ONT.17222	chr08:13482517-13483428	IR	3	3	-	ONT.17222.4	-21.22	0.00949608	0.00949608	23.3766233766234|27.7777777777778|12.5	0|0|0	chr08_13482517_13483428_R_ONT.17222.4_1
chr08:13482453-13483646	ONT.17222	chr08:13482513-13483428	IR	3	3	-	ONT.17222.4	-21.22	0.00949608	0.00949608	23.3766233766234|27.7777777777778|12.5	0|0|0	chr08_13482513_13483428_R_ONT.17222.4_1
chr04:23984746-23986449	Os04g0479700	chr04:23984815-23986275	IR	3	3	-	Ex.ONT.10670.4	-21.23	0.00320859	0.00320859	19.2307692307692|27.7777777777778|16.6666666666667	0|0|0	chr04_23984815_23986275_R_Ex.ONT.10670.4_1
chr04:23983804-23987175	Os04g0479700	chr04:23986862-23987096	IR	3	3	-	ONT.10670.1	-21.23	0.00855498	0.00855498	14.2857142857143|29.4117647058824|20	0|0|0	chr04_23986862_23987096_R_ONT.10670.1_1
chr01:39922232-39923792	Os01g0916000	chr01:39923632-39923746	IR (overlapping region)	3	3	-	ONT.3206.3	-21.27	0.000805049	0.000805049	17.9310344827586|20.1149425287356|25.7668711656442	0|0|0	chr01_39923632_39923746_R_ONT.3206.3_1
chr01:39922232-39923792	Os01g0916000	chr01:39923632-39923742	IR (overlapping region)	3	3	-	ONT.3206.3	-21.27	0.000805049	0.000805049	17.9310344827586|20.1149425287356|25.7668711656442	0|0|0	chr01_39923632_39923742_R_ONT.3206.3_1
chr01:39922232-39923792	Os01g0916000	chr01:39923628-39923746	IR (overlapping region)	3	3	-	ONT.3206.3	-21.27	0.000805049	0.000805049	17.9310344827586|20.1149425287356|25.7668711656442	0|0|0	chr01_39923628_39923746_R_ONT.3206.3_1
chr01:39922232-39923792	Os01g0916000	chr01:39923628-39923742	IR (overlapping region)	3	3	-	ONT.3206.3	-21.27	0.000805049	0.000805049	17.9310344827586|20.1149425287356|25.7668711656442	0|0|0	chr01_39923628_39923742_R_ONT.3206.3_1
chr08:28180813-28181619	Os08g0562700	chr08:28180927-28181004	MES	3	3	-	ONT.18445.3	-21.3	0.00131169	0.00131169	63.9240506329114|63.6363636363636|67.6991150442478	47.0355731225296|39.3103448275862|45	chr08_28180813_28181619_W_ONT.18445.3_1
chr06:23898257-23899272	Os06g0604000	chr06:23898914-23899040	IR	3	3	-	Os06t0604000-02	-21.37	0.0004748	0.0004748	20.7407407407407|25.1851851851852|18.1818181818182	0|0|0	chr06_23898914_23899040_R_Os06t0604000-02_1
chr05:18055602-18056444	Os05g0374600	chr05:18055730-18055935	IR	3	3	-	ONT.11717.1	-21.37	0.000364372	0.000364372	25|18.5185185185185|20.5882352941176	0|0|0	chr05_18055730_18055935_R_ONT.11717.1_1
chr02:7148892-7150530	Os02g0227400	chr02:7149908-7150080	IR	3	3	-	ONT.3732.1	-21.39	3.55267e-05	3.55267e-05	21.5384615384615|23.1404958677686|19.4805194805195	0|0|0	chr02_7149908_7150080_R_ONT.3732.1_1
chr03:17742368-17744046	Os03g0425100	chr03:17742856-17743717	IR	3	3	-	ONT.6981.2	-21.4	0.000119933	0.000119933	22.680412371134|22.9885057471264|18.5185185185185	0|0|0	chr03_17742856_17743717_R_ONT.6981.2_1
chr03:17742368-17744046	Os03g0425100	chr03:17742710-17743717	IR	3	3	-	ONT.6981.2	-21.4	0.000119933	0.000119933	22.680412371134|22.9885057471264|18.5185185185185	0|0|0	chr03_17742710_17743717_R_ONT.6981.2_1
chr07:5366978-5367907	ONT.15275	chr07:5367260-5367359	IR	3	3	-	Ex.ONT.15275.4	-21.41	0.000861383	0.000861383	23.2323232323232|24.3243243243243|16.6666666666667	0|0|0	chr07_5367260_5367359_R_Ex.ONT.15275.4_1
chr01:39484234-39484807	Os01g0907200	chr01:39484458-39484551	IR	3	3	-	ONT.1486.1	-21.41	0.00048732	0.00048732	20.1438848920863|25.4385964912281|18.6335403726708	0|0|0	chr01_39484458_39484551_R_ONT.1486.1_1
chr08:7730301-7731548	Os08g0226600	chr08:7730701-7731024	IR	3	3	-	Ex.ONT.17120.3	-21.43	0.000786881	0.000786881	17.8082191780822|20.6896551724138|25.8064516129032	0|0|0	chr08_7730701_7731024_R_Ex.ONT.17120.3_1
chr09:19981400-19983476	Os09g0513500	chr09:19982417-19982459	SES	3	3	-	ONT.19570.8	-21.47	0.00180505	0.00180505	30.4347826086957|20.8333333333333|27.4509803921569	3.515625|5.72687224669604|5.08021390374332	chr09_19981400_19983476_W_ONT.19570.8_1
chr01:3431609-3432252	Os01g0167100	chr01:3431962-3432188	IR	3	3	-	Os01t0167100-01	-21.48	7.56429e-05	7.56429e-05	20.8695652173913|19.6261682242991|23.9583333333333	0|0|0	chr01_3431962_3432188_R_Os01t0167100-01_1
chr01:3431609-3432252	Os01g0167100	chr01:3431851-3432188	IR	3	3	-	Os01t0167100-01	-21.48	7.56429e-05	7.56429e-05	20.8695652173913|19.6261682242991|23.9583333333333	0|0|0	chr01_3431851_3432188_R_Os01t0167100-01_1
chr01:3431609-3432252	Os01g0167100	chr01:3431767-3432188	IR	3	3	-	Os01t0167100-01	-21.48	7.56429e-05	7.56429e-05	20.8695652173913|19.6261682242991|23.9583333333333	0|0|0	chr01_3431767_3432188_R_Os01t0167100-01_1
chr10:14106621-14106897	Os10g0408700	chr10:14106728-14106792	IR (overlapping region)	3	3	-	ONT.19953.11	-21.56	0.000112047	0.000112047	20|24.4131455399061|20.2729044834308	0|0|0	chr10_14106728_14106792_R_ONT.19953.11_1
chr03:32971331-32973196	Os03g0792800	chr03:32971863-32971952	IR	3	3	-	Ex.Os03t0792800-01	-21.58	0.00101962	0.00101962	25|23.0769230769231|16.6666666666667	0|0|0	chr03_32971863_32971952_R_Ex.Os03t0792800-01_1
chr12:6892608-6892978	ONT.23202	chr12:6892692-6892761	SES	3	3	-	ONT.23202.13	-21.6	0.0005749	0.0005749	75.2293577981651|74.21875|69.8412698412698	54.089709762533|49.2424242424242|51.1463844797178	chr12_6892608_6892978_W_ONT.23202.13_1
chr05:15932996-15933671	Os05g0340000	chr05:15933060-15933136	IR	3	3	-	ONT.12594.1	-21.65	0.00352637	0.00352637	15.7894736842105|27.9411764705882|21.2121212121212	0|0|0	chr05_15933060_15933136_R_ONT.12594.1_1
chr05:15932996-15933671	Os05g0340000	chr05:15933047-15933136	IR	3	3	-	ONT.12594.1	-21.65	0.00352637	0.00352637	15.7894736842105|27.9411764705882|21.2121212121212	0|0|0	chr05_15933047_15933136_R_ONT.12594.1_1
chr07:11576651-11586354	Os07g0296000	chr07:11576738-11583036	IR	3	3	-	Ex.Os07t0296000-01	-21.67	0.00156721	0.00156721	26.4705882352941|21.875|16.6666666666667	0|0|0	chr07_11576738_11583036_R_Ex.Os07t0296000-01_1
chr07:11576651-11585277	Os07g0296000	chr07:11576740-11583038	IR	3	3	-	Ex.ONT.15398.1	-21.67	0.00156721	0.00156721	26.4705882352941|21.875|16.6666666666667	0|0|0	chr07_11576740_11583038_R_Ex.ONT.15398.1_1
chr01:6653148-6655290	Os01g0221500	chr01:6653581-6654665	IR	3	3	-	Os01t0221500-01	-21.71	0.000227483	0.000227483	25|19.1919191919192|20.9302325581395	0|0|0	chr01_6653581_6654665_R_Os01t0221500-01_1
chr01:6653148-6655290	Os01g0221500	chr01:6653577-6654665	IR	3	3	-	Os01t0221500-01	-21.71	0.000227483	0.000227483	25|19.1919191919192|20.9302325581395	0|0|0	chr01_6653577_6654665_R_Os01t0221500-01_1
chr03:13033658-13036012	Os03g0347800	chr03:13033735-13034351	IR	3	3	-	Os03t0347800-01	-21.79	0.00237744	0.00237744	26.2295081967213|15.625|23.5294117647059	0|0|0	chr03_13033735_13034351_R_Os03t0347800-01_1
chr12:21139065-21140978	Os12g0532600	chr12:21140070-21140591	IR	3	3	-	Ex.ONT.22751.3	-21.81	9.97937e-05	9.97937e-05	20.4081632653061|24.6153846153846|20.4081632653061	0|0|0	chr12_21140070_21140591_R_Ex.ONT.22751.3_1
chr09:18300614-18303727	Os09g0477900	chr09:18301447-18301492	SES	3	3	-	ONT.18862.3	-21.83	0.00219949	0.00219949	81.9095477386935|85.4430379746835|83.5978835978836	61.0526315789474|67.2727272727273|57.1428571428571	chr09_18300614_18303727_W_ONT.18862.3_1
chr10:22007143-22008515	ONT.20945	chr10:22008037-22008155	SES	3	3	-	ONT.20945.1	-21.85	0.00791506	0.00791506	77.9527559055118|90|86.8852459016393	66.9811320754717|64.1025641025641|58.2089552238806	chr10_22007143_22008515_W_ONT.20945.1_1
chr01:40487997-40489078	ONT.3231	chr01:40488849-40489007	IR	3	3	-	Ex.ONT.3231.2	-21.88	0.000265505	0.000265505	25|21.875|18.75	0|0|0	chr01_40488849_40489007_R_Ex.ONT.3231.2_1
chr01:40487997-40489078	ONT.3231	chr01:40488849-40489003	IR	3	3	-	Ex.ONT.3231.1	-21.88	0.000265505	0.000265505	25|21.875|18.75	0|0|0	chr01_40488849_40489003_R_Ex.ONT.3231.1_1
chr01:75619-77699	Os01g0101600	chr01:77206-77332	IR	3	3	-	Os01t0101600-02	-21.89	0.00139585	0.00139585	16.3934426229508|24|25.2873563218391	0|0|0	chr01_77206_77332_R_Os01t0101600-02_1
chr01:75619-77699	Os01g0101600	chr01:77204-77324	IR	3	3	-	Os01t0101600-02	-21.89	0.00139585	0.00139585	16.3934426229508|24|25.2873563218391	0|0|0	chr01_77204_77324_R_Os01t0101600-02_1
chr02:9641479-9641754	Os02g0269200	chr02:9641551-9641673	IR	3	3	-	Ex.ONT.3798.3	-21.94	8.38973e-05	8.38973e-05	24.6153846153846|20.8791208791209|20.3125	0|0|0	chr02_9641551_9641673_R_Ex.ONT.3798.3_1
chr02:9641479-9641754	Os02g0269200	chr02:9641551-9641667	IR	3	3	-	Ex.ONT.3798.2	-21.94	8.38973e-05	8.38973e-05	24.6153846153846|20.8791208791209|20.3125	0|0|0	chr02_9641551_9641667_R_Ex.ONT.3798.2_1
chr07:4467344-4468965	Os07g0184500	chr07:4467560-4467853	IR	3	3	-	ONT.15238.3	-21.95	9.42365e-09	9.42365e-09	21.7821782178218|21.8390804597701|22.2222222222222	0|0|0	chr07_4467560_4467853_R_ONT.15238.3_1
chr03:17742044-17744052	Os03g0425100	chr03:17742280-17743717	IR	3	3	-	ONT.6981.3	-21.95	0.000217113	0.000217113	23.469387755102|23.8636363636364|18.5185185185185	0|0|0	chr03_17742280_17743717_R_ONT.6981.3_1
chr07:18563408-18563627	Os07g0495900	chr07:18563482-18563544	SES	3	3	-	Os07t0495900-01	-22	0.00406616	0.00406616	75|70.2586206896552|76.0204081632653	54.5171339563863|45.2674897119342|55.5066079295154	chr07_18563408_18563627_W_Os07t0495900-01_1
chr10:21953519-21955536	Os10g0557800	chr10:21953671-21955041	IR	3	3	-	Os10t0557800-01	-22.1	0.00260329	0.00260329	27.0588235294118|23.4042553191489|15.8333333333333	0|0|0	chr10_21953671_21955041_R_Os10t0557800-01_1
chr10:21953513-21955646	Os10g0557800	chr10:21953648-21955041	IR	3	3	-	Ex.ONT.20288.2	-22.1	0.00260329	0.00260329	27.0588235294118|23.4042553191489|15.8333333333333	0|0|0	chr10_21953648_21955041_R_Ex.ONT.20288.2_1
chr03:27371197-27372214	Os03g0686100	chr03:27371406-27372025	IR	3	3	-	Os03t0686100-01	-22.16	0.0016114	0.0016114	25.9259259259259|24.1379310344828|16.4179104477612	0|0|0	chr03_27371406_27372025_R_Os03t0686100-01_1
chr03:27371098-27372187	Os03g0686100	chr03:27371450-27372025	IR	3	3	-	Ex.ONT.8716.3	-22.16	0.0016114	0.0016114	25.9259259259259|24.1379310344828|16.4179104477612	0|0|0	chr03_27371450_27372025_R_Ex.ONT.8716.3_1
chr04:24984626-24986235	ONT.10732	chr04:24984715-24985788	IR	3	3	-	Ex.ONT.10732.2	-22.27	0.00264389	0.00264389	28.9473684210526|19.3548387096774|18.5185185185185	0|0|0	chr04_24984715_24985788_R_Ex.ONT.10732.2_1
chr04:24984626-24986234	ONT.10732	chr04:24984684-24985788	IR	3	3	-	Ex.ONT.10732.3	-22.27	0.00264389	0.00264389	28.9473684210526|19.3548387096774|18.5185185185185	0|0|0	chr04_24984684_24985788_R_Ex.ONT.10732.3_1
chr07:17774456-17775894	Os07g0484600	chr07:17774557-17775796	IR	3	3	-	Ex.ONT.15517.2	-22.32	0.00016715	0.00016715	20.3883495145631|25.5707762557078|20.9944751381215	0|0|0	chr07_17774557_17775796_R_Ex.ONT.15517.2_1
chr07:17774456-17775894	Os07g0484600	chr07:17774557-17775788	IR	3	3	-	Ex.ONT.15517.4	-22.32	0.00016715	0.00016715	20.3883495145631|25.5707762557078|20.9944751381215	0|0|0	chr07_17774557_17775788_R_Ex.ONT.15517.4_1
chr03:20923581-20925487	Os03g0573750	chr03:20925069-20925242	IR	3	3	-	ONT.7019.2	-22.38	0.00635226	0.00635226	13.8888888888889|25.7731958762887|27.4725274725275	0|0|0	chr03_20925069_20925242_R_ONT.7019.2_1
chr02:9641620-9642654	Os02g0269200	chr02:9641919-9642043	IR	3	3	-	ONT.3798.13	-22.43	4.52819e-06	4.52819e-06	21.1363636363636|23.3265720081136|22.8200371057514	0|0|0	chr02_9641919_9642043_R_ONT.3798.13_1
chr02:9641620-9642654	Os02g0269200	chr02:9641914-9642043	IR	3	3	-	ONT.3798.13	-22.43	4.52819e-06	4.52819e-06	21.1363636363636|23.3265720081136|22.8200371057514	0|0|0	chr02_9641914_9642043_R_ONT.3798.13_1
chr02:9641620-9642636	Os02g0269200	chr02:9641915-9642043	IR	3	3	-	Ex.ONT.3798.11	-22.43	4.52819e-06	4.52819e-06	21.1363636363636|23.3265720081136|22.8200371057514	0|0|0	chr02_9641915_9642043_R_Ex.ONT.3798.11_1
chr02:9641620-9642458	Os02g0269200	chr02:9641914-9642042	IR	3	3	-	Ex.Os02t0269200-01	-22.43	4.52819e-06	4.52819e-06	21.1363636363636|23.3265720081136|22.8200371057514	0|0|0	chr02_9641914_9642042_R_Ex.Os02t0269200-01_1
chr04:1335159-1336572	Os04g0122000	chr04:1336062-1336359	IR	3	3	-	ONT.10244.4	-22.45	0.00130319	0.00130319	21.0526315789474|18.4615384615385|27.8350515463918	0|0|0	chr04_1336062_1336359_R_ONT.10244.4_1
chr08:7339012-7340212	Os08g0220600	chr08:7339179-7339424	IR	3	3	-	ONT.17901.2	-22.57	0.00579502	0.00579502	21.9512195121951|15.625|30.1369863013699	0|0|0	chr08_7339179_7339424_R_ONT.17901.2_1
chr08:7339012-7340212	Os08g0220600	chr08:7339179-7339336	IR	3	3	-	ONT.17901.2	-22.57	0.00579502	0.00579502	21.9512195121951|15.625|30.1369863013699	0|0|0	chr08_7339179_7339336_R_ONT.17901.2_1
chr01:38661906-38663661	Os01g0889200	chr01:38662134-38663343	IR	3	3	-	Ex.ONT.3135.21	-22.75	3.08397e-05	3.08397e-05	24.6511627906977|20.8860759493671|22.6993865030675	0|0|0	chr01_38662134_38663343_R_Ex.ONT.3135.21_1
chr01:28166932-28167100	Os01g0683550	chr01:28167073-28167100	A5SS	3	3	-	ONT.2635.1	-22.79	0.00404745	0.00404745	76.1904761904762|75|68.1818181818182	50|45.4545454545455|55.5555555555556	chr01_28166932_28167100_S_ONT.2635.1_1
chr12:25967436-25967881	Os12g0613200	chr12:25967770-25967861	IR	3	3	-	ONT.23565.1	-22.84	0.00197394	0.00197394	18.75|29.0909090909091|20.6896551724138	0|0|0	chr12_25967770_25967861_R_ONT.23565.1_1
chr06:20821745-20822583	Os06g0549700	chr06:20822250-20822391	IR	3	3	-	ONT.14672.5	-22.98	6.85527e-07	6.85527e-07	23.8095238095238|22.7272727272727|22.4137931034483	0|0|0	chr06_20822250_20822391_R_ONT.14672.5_1
chr06:20821745-20822583	Os06g0549700	chr06:20822250-20822341	IR	3	3	-	ONT.14672.5	-22.98	6.85527e-07	6.85527e-07	23.8095238095238|22.7272727272727|22.4137931034483	0|0|0	chr06_20822250_20822341_R_ONT.14672.5_1
chr11:19354762-19358111	Os11g0531800	chr11:19355579-19356697	IR (overlapping region)	3	3	-	Ex.ONT.22121.1	-23	7.12353e-06	7.12353e-06	24.468085106383|22.6190476190476|21.9178082191781	0|0|0	chr11_19355579_19356697_R_Ex.ONT.22121.1_1
chr11:28703907-28705315	Os11g0700500	chr11:28704879-28705061	IR	3	3	-	ONT.22294.2	-23.2	0.00038935	0.00038935	25.9259259259259|24.6376811594203|19.047619047619	0|0|0	chr11_28704879_28705061_R_ONT.22294.2_1
chr11:28703907-28705315	Os11g0700500	chr11:28704879-28705003	IR	3	3	-	ONT.22294.2	-23.2	0.00038935	0.00038935	25.9259259259259|24.6376811594203|19.047619047619	0|0|0	chr11_28704879_28705003_R_ONT.22294.2_1
chr11:28703907-28705315	Os11g0700500	chr11:28704879-28704975	IR	3	3	-	ONT.22294.2	-23.2	0.00038935	0.00038935	25.9259259259259|24.6376811594203|19.047619047619	0|0|0	chr11_28704879_28704975_R_ONT.22294.2_1
chr03:36297267-36299347	Os03g0860000	chr03:36297361-36298678	IR	3	3	-	Ex.ONT.7681.1	-23.23	3.24035e-06	3.24035e-06	24.390243902439|23.0769230769231|22.2222222222222	0|0|0	chr03_36297361_36298678_R_Ex.ONT.7681.1_1
chr03:20248326-20249555	Os03g0563300	chr03:20248911-20249017	IR	3	3	-	Os03t0563300-01	-23.24	2.77245e-05	2.77245e-05	21.8181818181818|25.3597122302158|22.5331369661267	0|0|0	chr03_20248911_20249017_R_Os03t0563300-01_1
chr08:1310620-1311616	Os08g0124000	chr08:1310819-1310952	IR (overlapping region)	3	3	-	Os08t0124000-02	-23.27	0.00211052	0.00211052	28.5714285714286|17.2413793103448|24	0|0|0	chr08_1310819_1310952_R_Os08t0124000-02_1
chr11:25149234-25149556	Os11g0636900	chr11:25149234-25149415	A3SS	3	3	-	ONT.22235.5	-23.29	0.00751316	0.00751316	53.5211267605634|55.327868852459|49.0118577075099	35.6707317073171|31.1046511627907|21.2121212121212	chr11_25149234_25149556_S_ONT.22235.5_1
chr11:11443241-11446261	Os11g0303800	chr11:11443724-11444670	IR	3	3	-	ONT.22014.28	-23.31	0.00141757	0.00141757	29.2452830188679|20.2380952380952|20.4545454545455	0|0|0	chr11_11443724_11444670_R_ONT.22014.28_1
chr11:11443241-11446261	Os11g0303800	chr11:11443724-11444666	IR	3	3	-	ONT.22014.28	-23.31	0.00141757	0.00141757	29.2452830188679|20.2380952380952|20.4545454545455	0|0|0	chr11_11443724_11444666_R_ONT.22014.28_1
chr02:1928693-1929603	Os02g0136150	chr02:1929123-1929199	IR	3	3	-	ONT.3489.2	-23.31	0.0056006	0.0056006	21.2121212121212|17.1428571428571|31.5789473684211	0|0|0	chr02_1929123_1929199_R_ONT.3489.2_1
chr10:1532803-1534774	Os10g0124100	chr10:1533048-1534436	IR	3	3	-	ONT.19755.7	-23.34	0.000115075	0.000115075	26.3719512195122|22.4171539961014|21.2237093690249	0|0|0	chr10_1533048_1534436_R_ONT.19755.7_1
chr10:1532803-1534774	Os10g0124100	chr10:1533044-1534436	IR	3	3	-	ONT.19755.7	-23.34	0.000115075	0.000115075	26.3719512195122|22.4171539961014|21.2237093690249	0|0|0	chr10_1533044_1534436_R_ONT.19755.7_1
chr10:1532800-1534776	Os10g0124100	chr10:1533044-1534430	IR	3	3	-	Ex.Os10t0124100-01	-23.34	0.000115075	0.000115075	26.3719512195122|22.4171539961014|21.2237093690249	0|0|0	chr10_1533044_1534430_R_Ex.Os10t0124100-01_1
chr11:13280845-13283298	ONT.22033	chr11:13282139-13282855	IR	3	3	-	ONT.22033.5	-23.38	0.00239197	0.00239197	29.6296296296296|17.8571428571429|22.6415094339623	0|0|0	chr11_13282139_13282855_R_ONT.22033.5_1
chr11:13280845-13283298	ONT.22033	chr11:13282136-13282855	IR	3	3	-	ONT.22033.5	-23.38	0.00239197	0.00239197	29.6296296296296|17.8571428571429|22.6415094339623	0|0|0	chr11_13282136_13282855_R_ONT.22033.5_1
chr10:21989352-21990568	Os10g0558700	chr10:21989677-21990237	IR (overlapping region)	3	3	-	ONT.20943.3	-23.39	2.61067e-05	2.61067e-05	22.7272727272727|25.4901960784314|21.9594594594595	0|0|0	chr10_21989677_21990237_R_ONT.20943.3_1
chr12:12836857-12839272	Os12g0416300	chr12:12837530-12838452	IR	3	3	-	ONT.22622.5	-23.43	0.000647465	0.000647465	22.4489795918367|28.0373831775701|19.7916666666667	0|0|0	chr12_12837530_12838452_R_ONT.22622.5_1
chr07:14368463-14370138	Os07g0432800	chr07:14369242-14369730	IR	3	3	-	ONT.16377.2	-23.43	0.0026994	0.0026994	26.6666666666667|16.3636363636364|27.2727272727273	0|0|0	chr07_14369242_14369730_R_ONT.16377.2_1
chr04:23983804-23987175	Os04g0479700	chr04:23984182-23984745	IR	3	3	-	ONT.10670.1	-23.52	0.00907151	0.00907151	17.2413793103448|33.3333333333333|20	0|0|0	chr04_23984182_23984745_R_ONT.10670.1_1
chr12:22428921-22429603	Os12g0552400	chr12:22429353-22429536	IR	3	3	-	Ex.ONT.23455.3	-23.53	0.00160399	0.00160399	25.9259259259259|17.3913043478261|27.2727272727273	0|0|0	chr12_22429353_22429536_R_Ex.ONT.23455.3_1
chr02:3214837-3216605	Os02g0159200	chr02:3215727-3215800	IR (overlapping region)	3	3	-	ONT.3557.2	-23.55	0.00329081	0.00329081	17.8861788617886|22.1153846153846|30.6451612903226	0|0|0	chr02_3215727_3215800_R_ONT.3557.2_1
chr10:1532803-1534774	Os10g0124100	chr10:1532995-1533130	IR	3	3	-	ONT.19755.7	-23.63	8.55448e-05	8.55448e-05	26.4840182648402|22.7184466019417|21.6730038022814	0|0|0	chr10_1532995_1533130_R_ONT.19755.7_1
chr01:42094578-42095512	Os01g0955700	chr01:42094893-42094980	IR (overlapping region)	3	3	-	ONT.1618.1	-23.71	0.000264012	0.000264012	22.2222222222222|27.5862068965517|21.3333333333333	0|0|0	chr01_42094893_42094980_R_ONT.1618.1_1
chr11:3778214-3778892	Os11g0175800	chr11:3778468-3778719	IR	3	3	-	ONT.21851.4	-23.76	4.34529e-07	4.34529e-07	22.9885057471264|24.0506329113924|24.2424242424242	0|0|0	chr11_3778468_3778719_R_ONT.21851.4_1
chr10:1532802-1534776	Os10g0124100	chr10:1532995-1533119	IR	3	3	-	Ex.ONT.19755.5	-23.92	0.000106477	0.000106477	26.928895612708|23.1660231660232|21.6730038022814	0|0|0	chr10_1532995_1533119_R_Ex.ONT.19755.5_1
chr10:1532802-1534776	Os10g0124100	chr10:1532995-1533118	IR	3	3	-	Ex.ONT.19755.4	-23.92	0.000106477	0.000106477	26.928895612708|23.1660231660232|21.6730038022814	0|0|0	chr10_1532995_1533118_R_Ex.ONT.19755.4_1
chr10:1532802-1534776	Os10g0124100	chr10:1532995-1533116	IR	3	3	-	Ex.ONT.19755.6	-23.92	0.000106477	0.000106477	26.928895612708|23.1660231660232|21.6730038022814	0|0|0	chr10_1532995_1533116_R_Ex.ONT.19755.6_1
chr02:29715769-29718849	Os02g0716100	chr02:29717275-29718352	IR	3	3	-	Os02t0716100-01	-23.95	2.35631e-05	2.35631e-05	22.5352112676056|23.2758620689655|26.0504201680672	0|0|0	chr02_29717275_29718352_R_Os02t0716100-01_1
chr10:1532803-1534774	Os10g0124100	chr10:1532987-1533119	IR	3	3	-	ONT.19755.7	-23.97	0.000102662	0.000102662	26.928895612708|23.3140655105973|21.6730038022814	0|0|0	chr10_1532987_1533119_R_ONT.19755.7_1
chr10:1532803-1534774	Os10g0124100	chr10:1532987-1533116	IR	3	3	-	ONT.19755.7	-23.97	0.000102662	0.000102662	26.928895612708|23.3140655105973|21.6730038022814	0|0|0	chr10_1532987_1533116_R_ONT.19755.7_1
chr10:1532803-1534774	Os10g0124100	chr10:1532987-1533114	IR	3	3	-	ONT.19755.7	-23.97	0.000102662	0.000102662	26.928895612708|23.3140655105973|21.6730038022814	0|0|0	chr10_1532987_1533114_R_ONT.19755.7_1
chr02:6535937-6538109	Os02g0216700	chr02:6537037-6537199	IR	3	3	-	Os02t0216700-01	-23.99	0.000169247	0.000169247	27.4725274725275|22.7722772277228|21.7391304347826	0|0|0	chr02_6537037_6537199_R_Os02t0216700-01_1
chr04:27160835-27162663	ONT.10833	chr04:27161459-27162074	IR	3	3	-	Ex.ONT.10833.2	-24.01	0.000145623	0.000145623	23.5294117647059|27.1604938271605|21.3333333333333	0|0|0	chr04_27161459_27162074_R_Ex.ONT.10833.2_1
chr09:2288236-2290874	Os09g0129400	chr09:2289406-2290224	IR	3	3	-	ONT.18490.4	-24.03	0.00708496	0.00708496	31.3725490196078|25.531914893617|15.1898734177215	0|0|0	chr09_2289406_2290224_R_ONT.18490.4_1
chr11:12948631-12949553	ONT.22032	chr11:12949365-12949508	IR	3	3	-	Ex.ONT.22032.2	-24.08	0.00318506	0.00318506	21.4285714285714|19.2307692307692|31.5789473684211	0|0|0	chr11_12949365_12949508_R_Ex.ONT.22032.2_1
chr12:13512892-13513431	Os12g0425800	chr12:13513014-13513088	IR	3	3	-	ONT.23316.1	-24.1	2.94309e-07	2.94309e-07	23.4146341463415|24.2744063324538|24.622030237581	0|0|0	chr12_13513014_13513088_R_ONT.23316.1_1
chr01:42094578-42095512	Os01g0955700	chr01:42094891-42094978	IR (overlapping region)	3	3	-	ONT.1618.1	-24.12	0.000515615	0.000515615	22.2222222222222|28.8135593220339|21.3333333333333	0|0|0	chr01_42094891_42094978_R_ONT.1618.1_1
chr01:16233530-16234458	Os01g0386700	chr01:16233921-16234014	IR	3	3	-	ONT.571.11	-24.13	9.64229e-07	9.64229e-07	24.752688172043|24.4566640481802|23.1772219265567	0|0|0	chr01_16233921_16234014_R_ONT.571.11_1
chr02:2486465-2487405	Os02g0145000	chr02:2487064-2487146	IR	3	3	-	Os02t0145000-01	-24.2	5.42082e-05	5.42082e-05	26.865671641791|22.7848101265823|22.9508196721311	0|0|0	chr02_2487064_2487146_R_Os02t0145000-01_1
chr07:17774456-17774972	Os07g0484600	chr07:17774557-17774639	IR	3	3	-	ONT.15517.1	-24.23	0.000347456	0.000347456	21.9047619047619|28.5087719298246|22.2826086956522	0|0|0	chr07_17774557_17774639_R_ONT.15517.1_1
chr12:6892608-6892978	ONT.23202	chr12:6892608-6892761	TSS|A3SS	3	3	-	TSS.ONT.23202.11	-24.24	0.000398637	0.000398637	94.6428571428571|91.044776119403|95.4545454545455	72.9591836734694|67.3267326732673|68.1506849315068	chr12_6892608_6892978_S_TSS.ONT.23202.11_1
chr04:31061682-31062591	Os04g0612500	chr04:31061782-31062171	IR	3	3	-	Ex.ONT.9970.21	-24.29	0.000976061	0.000976061	19.5876288659794|24|29.2857142857143	0|0|0	chr04_31061782_31062171_R_Ex.ONT.9970.21_1
chr02:33391795-33392544	Os02g0786200	chr02:33391998-33392282	IR	3	3	-	Ex.ONT.4622.7	-24.3	0.0021493	0.0021493	20.7207207207207|20.9677419354839|31.2	0|0|0	chr02_33391998_33392282_R_Ex.ONT.4622.7_1
chr02:29715767-29718866	Os02g0716100	chr02:29716050-29718352	IR	3	3	-	Ex.ONT.5808.4	-24.32	8.09084e-05	8.09084e-05	23.0769230769231|22.6086956521739|27.2727272727273	0|0|0	chr02_29716050_29718352_R_Ex.ONT.5808.4_1
chr01:16233530-16233920	Os01g0386700	chr01:16233694-16233788	IR	3	3	-	Ex.ONT.571.10	-24.33	9.59368e-07	9.59368e-07	24.8819235723486|24.7522170057381|23.360764534112	0|0|0	chr01_16233694_16233788_R_Ex.ONT.571.10_1
chr04:23408576-23409453	Os04g0468600	chr04:23408631-23408683	IR	3	3	-	Os04t0468600-01	-24.34	3.2337e-05	3.2337e-05	22.6148409893993|26.5927977839335|23.8227146814404	0|0|0	chr04_23408631_23408683_R_Os04t0468600-01_1
chr02:6469467-6472546	Os02g0215400	chr02:6471431-6472476	IR (overlapping region)	3	3	-	Ex.Os02t0215400-01	-24.57	0.00904724	0.00904724	25|33.3333333333333|15.3846153846154	0|0|0	chr02_6471431_6472476_R_Ex.Os02t0215400-01_1
chr05:29461947-29462517	Os05g0591500	chr05:29462142-29462228	SES	3	3	-	ONT.12200.2	-24.65	0.00132493	0.00132493	63.2124352331606|59.8726114649682|58.6734693877551	37.9310344827586|30.4761904761905|39.4160583941606	chr05_29461947_29462517_W_ONT.12200.2_1
chr07:4467854-4468966	Os07g0184500	chr07:4468048-4468584	IR (overlapping region)	3	3	-	ONT.15238.2	-24.68	3.36763e-06	3.36763e-06	23.5|25.8426966292135|24.6913580246914	0|0|0	chr07_4468048_4468584_R_ONT.15238.2_1
chr07:4467854-4468966	Os07g0184500	chr07:4468048-4468515	IR (overlapping region)	3	3	-	ONT.15238.2	-24.68	3.36763e-06	3.36763e-06	23.5|25.8426966292135|24.6913580246914	0|0|0	chr07_4468048_4468515_R_ONT.15238.2_1
chr08:574335-578313	Os08g0110800	chr08:574454-576877	IR	3	3	-	Ex.Os08t0110800-04	-24.69	0.0058129	0.0058129	32.5966850828729|24.8062015503876|16.6666666666667	0|0|0	chr08_574454_576877_R_Ex.Os08t0110800-04_1
chr06:20821745-20822583	Os06g0549700	chr06:20822014-20822166	IR	3	3	-	ONT.14672.5	-24.77	3.77279e-05	3.77279e-05	27.027027027027|22.7272727272727|24.5614035087719	0|0|0	chr06_20822014_20822166_R_ONT.14672.5_1
chr12:26425506-26430035	Os12g0620400	chr12:26426039-26429865	IR	3	3	-	Ex.ONT.23589.8	-24.82	0.000491041	0.000491041	20.8|29.0909090909091|24.5614035087719	0|0|0	chr12_26426039_26429865_R_Ex.ONT.23589.8_1
chr03:305896-308455	Os03g0104800	chr03:306330-307819	IR	3	3	-	Os03t0104800-01	-24.89	0.00936717	0.00936717	23.943661971831|34.5238095238095|16.2162162162162	0|0|0	chr03_306330_307819_R_Os03t0104800-01_1
chr07:26389389-26390024	Os07g0635600	chr07:26389462-26389548	IR	3	3	-	ONT.15841.1	-24.93	0.00902272	0.00902272	34|25|15.7894736842105	0|0|0	chr07_26389462_26389548_R_ONT.15841.1_1
chr12:12836857-12839272	Os12g0416300	chr12:12837302-12837455	IR	3	3	-	ONT.22622.5	-24.94	5.70511e-05	5.70511e-05	25.7575757575758|26.8292682926829|22.2222222222222	0|0|0	chr12_12837302_12837455_R_ONT.22622.5_1
chr07:4467854-4468966	Os07g0184500	chr07:4468048-4468346	IR (overlapping region)	3	3	-	ONT.15238.2	-24.94	3.64869e-06	3.64869e-06	23.8805970149254|26.2569832402235|24.6913580246914	0|0|0	chr07_4468048_4468346_R_ONT.15238.2_1
chr07:4467854-4468966	Os07g0184500	chr07:4468048-4468143	IR (overlapping region)	3	3	-	ONT.15238.2	-24.95	1.11517e-05	1.11517e-05	23.5|26.6666666666667|24.6913580246914	0|0|0	chr07_4468048_4468143_R_ONT.15238.2_1
chr07:4467854-4468965	Os07g0184500	chr07:4468048-4468146	IR (overlapping region)	3	3	-	Ex.ONT.15238.10	-24.95	1.11517e-05	1.11517e-05	23.5|26.6666666666667|24.6913580246914	0|0|0	chr07_4468048_4468146_R_Ex.ONT.15238.10_1
chr03:27815279-27815752	Os03g0694500	chr03:27815563-27815640	IR (overlapping region)	3	3	-	Os03t0694500-01	-24.98	0.00109271	0.00109271	19.047619047619|28.125|27.7777777777778	0|0|0	chr03_27815563_27815640_R_Os03t0694500-01_1
chr04:16429906-16431351	ONT.10428	chr04:16430307-16431259	IR	3	3	-	Ex.ONT.10428.8	-25.04	0.00426935	0.00426935	19.047619047619|22.7272727272727|33.3333333333333	0|0|0	chr04_16430307_16431259_R_Ex.ONT.10428.8_1
chr05:7168867-7169563	Os05g0215700	chr05:7169074-7169119	IR	3	3	-	Os05t0215700-02	-25.05	1.24688e-05	1.24688e-05	23.342939481268|26.6393442622951|25.1655629139073	0|0|0	chr05_7169074_7169119_R_Os05t0215700-02_1
chr01:28889311-28890821	Os01g0698100	chr01:28890366-28890558	IR (overlapping region)	3	3	-	ONT.970.2	-25.07	0.00619629	0.00619629	17.6|23.7113402061856|33.8983050847458	0|0|0	chr01_28890366_28890558_R_ONT.970.2_1
chr08:6139380-6141507	Os08g0205100	chr08:6140752-6140913	IR (overlapping region)	3	3	-	ONT.17091.1	-25.09	0.00111393	0.00111393	23.9130434782609|20.5882352941176|30.7692307692308	0|0|0	chr08_6140752_6140913_R_ONT.17091.1_1
chr01:38509130-38510406	Os01g0886300	chr01:38509735-38510320	IR	3	3	-	ONT.1444.4	-25.09	2.35864e-05	2.35864e-05	22.8571428571429|26.3736263736264|26.0416666666667	0|0|0	chr01_38509735_38510320_R_ONT.1444.4_1
chr06:30127440-30127950	Os06g0712300	chr06:30127850-30127910	IR	3	3	-	ONT.14027.8	-25.12	0.00341779	0.00341779	32.6923076923077|23.8095238095238|18.8679245283019	0|0|0	chr06_30127850_30127910_R_ONT.14027.8_1
chr05:2090469-2091945	Os05g0135700	chr05:2091496-2091835	IR (overlapping region)	3	3	-	Os05t0135700-01	-25.14	8.16426e-05	8.16426e-05	22.2222222222222|25.7513782678286|27.4358974358974	0|0|0	chr05_2091496_2091835_R_Os05t0135700-01_1
chr06:13910493-13912343	Os06g0346900	chr06:13911668-13911886	IR	3	3	-	Os06t0346900-02	-25.15	6.5989e-07	6.5989e-07	24.2857142857143|25.3333333333333|25.8426966292135	0|0|0	chr06_13911668_13911886_R_Os06t0346900-02_1
chr03:33553822-33554193	Os03g0804100	chr03:33553964-33554070	IR (overlapping region)	3	3	-	Ex.Os03t0804100-00	-25.19	0.00115499	0.00115499	28.2608695652174|28.2051282051282|19.1176470588235	0|0|0	chr03_33553964_33554070_R_Ex.Os03t0804100-00_1
chr03:33553822-33554193	Os03g0804100	chr03:33553964-33554052	IR (overlapping region)	3	3	-	Ex.ONT.7511.1	-25.19	0.00115499	0.00115499	28.2608695652174|28.2051282051282|19.1176470588235	0|0|0	chr03_33553964_33554052_R_Ex.ONT.7511.1_1
chr04:27161611-27162711	ONT.10833	chr04:27161828-27162074	IR	3	3	-	Ex.ONT.10833.4	-25.22	6.53526e-05	6.53526e-05	26.1363636363636|27.1604938271605|22.3684210526316	0|0|0	chr04_27161828_27162074_R_Ex.ONT.10833.4_1
chr12:26425351-26430045	Os12g0620400	chr12:26426035-26429865	IR	3	3	-	Ex.ONT.23589.3	-25.25	0.000471131	0.000471131	20.8|29.0909090909091|25.8620689655172	0|0|0	chr12_26426035_26429865_R_Ex.ONT.23589.3_1
chr12:26425515-26430044	Os12g0620400	chr12:26426043-26429889	IR	3	3	-	Ex.ONT.23589.10	-25.26	0.000484405	0.000484405	20.8|25.8064516129032|29.1666666666667	0|0|0	chr12_26426043_26429889_R_Ex.ONT.23589.10_1
chr12:26425513-26430045	Os12g0620400	chr12:26426039-26429884	IR	3	3	-	Ex.ONT.23589.9	-25.26	0.000484405	0.000484405	20.8|25.8064516129032|29.1666666666667	0|0|0	chr12_26426039_26429884_R_Ex.ONT.23589.9_1
chr12:26425353-26430043	Os12g0620400	chr12:26426040-26429889	IR	3	3	-	Ex.ONT.23589.6	-25.26	0.000484405	0.000484405	20.8|25.8064516129032|29.1666666666667	0|0|0	chr12_26426040_26429889_R_Ex.ONT.23589.6_1
chr07:11575105-11577963	Os07g0296000	chr07:11575551-11576650	IR	3	3	-	ONT.15398.3	-25.28	0.00536939	0.00536939	30.7692307692308|28.9473684210526|16.1290322580645	0|0|0	chr07_11575551_11576650_R_ONT.15398.3_1
chr09:724104-726311	ONT.19101	chr09:724419-725851	IR	3	3	-	ONT.19101.2	-25.31	0.00148678	0.00148678	31.8181818181818|21.6216216216216|22.5	0|0|0	chr09_724419_725851_R_ONT.19101.2_1
chr11:19354762-19355578	Os11g0531800	chr11:19355118-19355241	IR (overlapping region)	3	3	-	ONT.22121.1	-25.32	0.000112389	0.000112389	28.5714285714286|24.4186046511628|22.972972972973	0|0|0	chr11_19355118_19355241_R_ONT.22121.1_1
chr12:766799-767974	Os12g0115801	chr12:767027-767559	IR (overlapping region)	3	3	-	Ex.Os12t0115801-00	-25.39	7.70651e-06	7.70651e-06	27.027027027027|24.1379310344828|25	0|0|0	chr12_767027_767559_R_Ex.Os12t0115801-00_1
chr12:766789-767662	Os12g0115801	chr12:767027-767513	IR (overlapping region)	3	3	-	Ex.ONT.22350.1	-25.39	7.70651e-06	7.70651e-06	27.027027027027|24.1379310344828|25	0|0|0	chr12_767027_767513_R_Ex.ONT.22350.1_1
chr03:3342277-3344547	Os03g0161900	chr03:3342619-3343298	IR	3	3	-	Os03t0161900-01	-25.43	0.00207316	0.00207316	24.5398773006135|19.7278911564626|32.03125	0|0|0	chr03_3342619_3343298_R_Os03t0161900-01_1
chr03:3342167-3343388	Os03g0161900	chr03:3342619-3343294	IR	3	3	-	Ex.ONT.6327.3	-25.43	0.00207316	0.00207316	24.5398773006135|19.7278911564626|32.03125	0|0|0	chr03_3342619_3343294_R_Ex.ONT.6327.3_1
chr01:20041617-20044749	Os01g0543000	chr01:20042809-20043562	IR	3	3	-	Os01t0543000-02	-25.46	0.0024281	0.0024281	32.7586206896552|20.4081632653061|23.2142857142857	0|0|0	chr01_20042809_20043562_R_Os01t0543000-02_1
chr07:26387847-26389928	Os07g0635600	chr07:26388652-26389388	IR	3	3	-	Os07t0635600-01	-25.49	0.00853761	0.00853761	34|26.6666666666667|15.7894736842105	0|0|0	chr07_26388652_26389388_R_Os07t0635600-01_1
chr04:24983363-24986234	ONT.10732	chr04:24983621-24985788	IR	3	3	-	Ex.ONT.10732.4	-25.61	0.000366996	0.000366996	28.9473684210526|21.2121212121212|26.6666666666667	0|0|0	chr04_24983621_24985788_R_Ex.ONT.10732.4_1
chr10:9159551-9160840	Os10g0327800	chr10:9160836-9160840	A3SS	3	3	-	Os10t0327800-01	-25.63	0.0052856	0.0052856	42.3076923076923|55|48.1481481481481	28.5714285714286|20|20	chr10_9159551_9160840_S_Os10t0327800-01_1
chr01:28823524-28824129	Os01g0696500	chr01:28823632-28823749	IR	3	3	-	ONT.2668.2	-25.69	0.00614642	0.00614642	35.2941176470588|19.5652173913043|22.2222222222222	0|0|0	chr01_28823632_28823749_R_ONT.2668.2_1
chr02:20937620-20940059	ONT.4058	chr02:20938865-20939374	IR	3	3	-	ONT.4058.2	-25.71	0.000195851	0.000195851	22.7272727272727|29.4117647058824|25	0|0|0	chr02_20938865_20939374_R_ONT.4058.2_1
chr12:7455334-7456861	Os12g0236225	chr12:7455574-7455948	IR	3	3	-	ONT.23214.5	-25.86	7.6789e-10	7.6789e-10	25.7009345794392|26|25.8823529411765	0|0|0	chr12_7455574_7455948_R_ONT.23214.5_1
chr01:28828539-28829375	Os01g0696600	chr01:28828778-28828849	IR (overlapping region)	3	3	-	Ex.ONT.968.1	-25.86	0.00107044	0.00107044	27.2727272727273|30.3030303030303|20	0|0|0	chr01_28828778_28828849_R_Ex.ONT.968.1_1
chr03:3342277-3344547	Os03g0161900	chr03:3342619-3342725	IR	3	3	-	Os03t0161900-01	-25.95	0.00137384	0.00137384	25|20.8053691275168|32.03125	0|0|0	chr03_3342619_3342725_R_Os03t0161900-01_1
chr10:5842634-5843450	Os10g0185100	chr10:5843115-5843280	IR	3	3	-	Ex.ONT.19826.2	-25.97	0.00090932	0.00090932	21.4285714285714|25|31.4814814814815	0|0|0	chr10_5843115_5843280_R_Ex.ONT.19826.2_1
chr04:3547404-3548160	Os04g0151700	chr04:3547475-3547566	IR	3	3	-	ONT.9246.1	-25.97	0.001264	0.001264	29.4117647058824|19.5652173913043|28.9473684210526	0|0|0	chr04_3547475_3547566_R_ONT.9246.1_1
chr04:31061682-31062583	Os04g0612500	chr04:31061791-31062119	IR	3	3	-	Ex.ONT.9970.10	-26.1	0.00471179	0.00471179	18.3908045977011|25.6410256410256|34.2592592592593	0|0|0	chr04_31061791_31062119_R_Ex.ONT.9970.10_1
chr03:29976166-29977406	Os03g0732200	chr03:29976666-29977294	IR	3	3	-	ONT.8829.3	-26.16	0.000429173	0.000429173	31.0344827586207|23.9130434782609|23.5294117647059	0|0|0	chr03_29976666_29977294_R_ONT.8829.3_1
chr08:5638269-5639846	Os08g0197500	chr08:5638455-5638846	IR	3	3	-	Os08t0197500-01	-26.21	0.000422524	0.000422524	29.4117647058824|21.4285714285714|27.7777777777778	0|0|0	chr08_5638455_5638846_R_Os08t0197500-01_1
chr02:7148892-7150530	Os02g0227400	chr02:7150300-7150430	IR	3	3	-	ONT.3732.1	-26.23	3.3483e-06	3.3483e-06	25|26.1904761904762|27.4853801169591	0|0|0	chr02_7150300_7150430_R_ONT.3732.1_1
chr05:7168867-7169563	Os05g0215700	chr05:7169072-7169119	IR	3	3	-	Os05t0215700-02	-26.33	1.83385e-05	1.83385e-05	24.4318181818182|28.2565130260521|26.304347826087	0|0|0	chr05_7169072_7169119_R_Os05t0215700-02_1
chr04:14004398-14005995	Os04g0309400	chr04:14004542-14004640	IR	3	3	-	ONT.10406.2	-26.5	2.94591e-06	2.94591e-06	27.906976744186|25.8620689655172|25.7425742574257	0|0|0	chr04_14004542_14004640_R_ONT.10406.2_1
chr07:24477380-24478153	Os07g0599700	chr07:24477754-24477795	IR	3	3	-	Os07t0599700-01	-26.56	0.00835231	0.00835231	17.9487179487179|36.734693877551|25	0|0|0	chr07_24477754_24477795_R_Os07t0599700-01_1
chr09:21260351-21261110	Os09g0539901	chr09:21260640-21260777	IR	3	3	-	ONT.19646.2	-26.63	2.43621e-05	2.43621e-05	26.4150943396226|24.6753246753247|28.8135593220339	0|0|0	chr09_21260640_21260777_R_ONT.19646.2_1
chr09:21260351-21261110	Os09g0539901	chr09:21260596-21260777	IR	3	3	-	ONT.19646.2	-26.63	2.43621e-05	2.43621e-05	26.4150943396226|24.6753246753247|28.8135593220339	0|0|0	chr09_21260596_21260777_R_ONT.19646.2_1
chr01:20041618-20042808	Os01g0543000	chr01:20042536-20042684	IR	3	3	-	ONT.658.3	-26.66	0.00356467	0.00356467	35|20.4081632653061|24.5614035087719	0|0|0	chr01_20042536_20042684_R_ONT.658.3_1
chr12:25967436-25967881	Os12g0613200	chr12:25967626-25967735	IR	3	3	-	ONT.23565.1	-26.72	0.00170077	0.00170077	20.4081632653061|32.7586206896552|26.984126984127	0|0|0	chr12_25967626_25967735_R_ONT.23565.1_1
chr07:5725200-5726611	Os07g0206300	chr07:5725406-5726126	IR	3	3	-	ONT.16223.4	-26.78	0.00721168	0.00721168	35.4166666666667|27.7777777777778|17.1428571428571	0|0|0	chr07_5725406_5726126_R_ONT.16223.4_1
chr07:5725200-5726611	Os07g0206300	chr07:5725403-5726126	IR	3	3	-	ONT.16223.4	-26.78	0.00721168	0.00721168	35.4166666666667|27.7777777777778|17.1428571428571	0|0|0	chr07_5725403_5726126_R_ONT.16223.4_1
chr07:5725200-5726611	Os07g0206300	chr07:5725403-5726122	IR	3	3	-	ONT.16223.4	-26.78	0.00721168	0.00721168	35.4166666666667|27.7777777777778|17.1428571428571	0|0|0	chr07_5725403_5726122_R_ONT.16223.4_1
chr02:35572396-35573328	Os02g0827900	chr02:35572898-35573044	IR	3	3	-	Os02t0827900-03	-26.83	0.00162581	0.00162581	33.3333333333333|21.1538461538462|26	0|0|0	chr02_35572898_35573044_R_Os02t0827900-03_1
chr01:41002297-41004870	Os01g0934500	chr01:41003659-41004148	IR (overlapping region)	3	3	-	ONT.1564.3	-26.92	0.000529719	0.000529719	29.7297297297297|21.6216216216216|29.4117647058824	0|0|0	chr01_41003659_41004148_R_ONT.1564.3_1
chr07:13436764-13438186	Os07g0419800	chr07:13437865-13437953	IR	3	3	-	Ex.ONT.16371.7	-27.06	1.13048e-05	1.13048e-05	25.3333333333333|28.8135593220339|27.027027027027	0|0|0	chr07_13437865_13437953_R_Ex.ONT.16371.7_1
chr01:28568839-28569792	Os01g0692100	chr01:28569354-28569430	IR (overlapping region)	3	3	-	Ex.Os01t0692100-01	-27.06	0.000502524	0.000502524	30.188679245283|29.1666666666667|21.8390804597701	0|0|0	chr01_28569354_28569430_R_Ex.Os01t0692100-01_1
chr03:7675603-7676854	Os03g0245100	chr03:7675751-7675971	IR	3	3	-	Ex.Os03t0245100-03	-27.08	8.32614e-05	8.32614e-05	29.5454545454545|23.9130434782609|27.7777777777778	0|0|0	chr03_7675751_7675971_R_Ex.Os03t0245100-03_1
chr09:15629446-15631501	Os09g0429600	chr09:15631307-15631396	IR	3	3	-	ONT.19400.2	-27.15	0.00133023	0.00133023	27.8846153846154|20.9302325581395|32.6315789473684	0|0|0	chr09_15631307_15631396_R_ONT.19400.2_1
chr04:31061679-31062697	Os04g0612500	chr04:31061788-31062171	IR	3	3	-	Ex.ONT.9970.5	-27.18	0.000569827	0.000569827	22|28.3018867924528|31.25	0|0|0	chr04_31061788_31062171_R_Ex.ONT.9970.5_1
chr02:20937620-20940059	ONT.4058	chr02:20938486-20938549	IR	3	3	-	ONT.4058.2	-27.18	0.000511368	0.000511368	23.0769230769231|32.1428571428571|26.3157894736842	0|0|0	chr02_20938486_20938549_R_ONT.4058.2_1
chr06:6086859-6088131	Os06g0218600	chr06:6087056-6087157	IR (overlapping region)	3	3	-	ONT.13438.2	-27.19	0.00771225	0.00771225	19.7368421052632|37.8787878787879|23.943661971831	0|0|0	chr06_6087056_6087157_R_ONT.13438.2_1
chr01:18131759-18132522	Os01g0513500	chr01:18132079-18132284	IR (overlapping region)	3	3	-	Ex.ONT.2328.3	-27.31	0.000209441	0.000209441	30.7692307692308|23.4567901234568|27.710843373494	0|0|0	chr01_18132079_18132284_R_Ex.ONT.2328.3_1
chr08:11587818-11588825	Os08g0290500	chr08:11588623-11588813	IR	3	3	-	Os08t0290500-02	-27.44	0.00308322	0.00308322	35.2631578947368|26.5957446808511|20.4545454545455	0|0|0	chr08_11588623_11588813_R_Os08t0290500-02_1
chr09:19981400-19983476	Os09g0513500	chr09:19982412-19982459	SES	3	3	-	ONT.19570.5	-27.45	0.000360492	0.000360492	37.3913043478261|29.1666666666667|33.3333333333333	4.6875|6.16740088105727|6.68449197860963	chr09_19981400_19983476_W_ONT.19570.5_1
chr01:23119152-23120528	Os01g0591500	chr01:23119380-23119474	IR (overlapping region)	3	3	-	ONT.2440.2	-27.49	0.000342454	0.000342454	23.015873015873|31.3253012048193|28.135593220339	0|0|0	chr01_23119380_23119474_R_ONT.2440.2_1
chr07:29248466-29249005	Os07g0688300	chr07:29248478-29248577	IR	3	3	-	ONT.16849.4	-27.61	0.000759385	0.000759385	29.0322580645161|31.9148936170213|21.875	0|0|0	chr07_29248478_29248577_R_ONT.16849.4_1
chr07:29247873-29249005	Os07g0688300	chr07:29248478-29248595	IR	3	3	-	Ex.ONT.16849.2	-27.61	0.000759385	0.000759385	29.0322580645161|31.9148936170213|21.875	0|0|0	chr07_29248478_29248595_R_Ex.ONT.16849.2_1
chr04:22269062-22270026	Os04g0446700	chr04:22269150-22270026	A5SS	3	3	-	ONT.10577.3	-27.73	0.00138908	0.00138908	70.6521739130435|73.7704918032787|64.7887323943662	46.3768115942029|41.1764705882353|38.4615384615385	chr04_22269062_22270026_S_ONT.10577.3_1
chr02:28583532-28584418	ONT.4376	chr02:28583831-28583908	IR (overlapping region)	3	3	-	ONT.4376.1	-27.75	0.000132984	0.000132984	29.7872340425532|29.5454545454545|23.9130434782609	0|0|0	chr02_28583831_28583908_R_ONT.4376.1_1
chr02:4982606-4984584	Os02g0189900	chr02:4983849-4983940	IR (overlapping region)	3	3	-	ONT.3641.2	-27.78	0.00167607	0.00167607	33.9285714285714|21.1538461538462|28.2608695652174	0|0|0	chr02_4983849_4983940_R_ONT.3641.2_1
chr04:31061682-31062586	Os04g0612500	chr04:31061807-31062119	IR	3	3	-	Ex.ONT.9970.12	-27.8	0.00431042	0.00431042	20.2247191011236|26.5822784810127|36.6071428571429	0|0|0	chr04_31061807_31062119_R_Ex.ONT.9970.12_1
chr07:29248466-29249005	Os07g0688300	chr07:29248478-29248611	IR	3	3	-	ONT.16849.4	-27.98	0.000829859	0.000829859	30.1587301587302|31.9148936170213|21.875	0|0|0	chr07_29248478_29248611_R_ONT.16849.4_1
chr02:2142234-2142420	Os02g0140101	chr02:2142365-2142420	A5SS	3	3	-	ONT.4877.2	-28.11	0.00181122	0.00181122	67.0454545454545|72.6315789473684|77.3333333333333	45.3125|39.6551724137931|47.7272727272727	chr02_2142234_2142420_S_ONT.4877.2_1
chr06:27953467-27956675	Os06g0673300	chr06:27953916-27954227	IR	3	3	-	Os06t0673300-01	-28.12	0.00241188	0.00241188	36.3636363636364|24|24	0|0|0	chr06_27953916_27954227_R_Os06t0673300-01_1
chr06:27953467-27956675	Os06g0673300	chr06:27953916-27954200	IR	3	3	-	Os06t0673300-01	-28.12	0.00241188	0.00241188	36.3636363636364|24|24	0|0|0	chr06_27953916_27954200_R_Os06t0673300-01_1
chr04:32606170-32608675	Os04g0640850	chr04:32607648-32608388	IR (overlapping region)	3	3	-	ONT.10063.2	-28.21	0.0026777	0.0026777	30.3921568627451|20|34.2342342342342	0|0|0	chr04_32607648_32608388_R_ONT.10063.2_1
chr02:16342340-16343525	Os02g0477100	chr02:16343135-16343525	TSS|A5SS	3	3	-	TSS.ONT.5293.9	-28.21	0.00255025	0.00255025	49.438202247191|54.4303797468354|52.2222222222222	21.1267605633803|31.5789473684211|18.75	chr02_16342340_16343525_S_TSS.ONT.5293.9_1
chr03:31856578-31857863	Os03g0769450	chr03:31857603-31857694	IR (overlapping region)	3	3	-	Ex.Os03t0769450-00	-28.27	0.00178117	0.00178117	33.3333333333333|20.7792207792208|30.6930693069307	0|0|0	chr03_31857603_31857694_R_Ex.Os03t0769450-00_1
chr11:13506351-13507153	Os11g0425600	chr11:13506616-13507080	IR	3	3	-	Ex.ONT.22035.7	-28.28	0.0063708	0.0063708	18.1818181818182|30|36.6666666666667	0|0|0	chr11_13506616_13507080_R_Ex.ONT.22035.7_1
chr02:6468826-6471946	Os02g0215500	chr02:6469390-6469466	IR (overlapping region)	3	3	-	Os02t0215500-01	-28.3	0.00548313	0.00548313	25|38.4615384615385|21.4285714285714	0|0|0	chr02_6469390_6469466_R_Os02t0215500-01_1
chr01:27714616-27715395	Os01g0674400	chr01:27714921-27715035	IR (overlapping region)	3	3	-	ONT.918.1	-28.33	0.000150814	0.000150814	29.2929292929293|31.25|24.4444444444444	0|0|0	chr01_27714921_27715035_R_ONT.918.1_1
chr01:27714616-27715395	Os01g0674400	chr01:27714915-27715033	IR (overlapping region)	3	3	-	ONT.918.1	-28.33	0.000150814	0.000150814	29.2929292929293|31.25|24.4444444444444	0|0|0	chr01_27714915_27715033_R_ONT.918.1_1
chr02:4982606-4984584	Os02g0189900	chr02:4983134-4983211	IR (overlapping region)	3	3	-	ONT.3641.2	-28.4	8.27039e-05	8.27039e-05	31.4814814814815|25.4545454545455|28.2608695652174	0|0|0	chr02_4983134_4983211_R_ONT.3641.2_1
chr04:31061682-31062592	Os04g0612500	chr04:31061810-31062119	IR	3	3	-	Ex.ONT.9970.25	-28.41	0.00386565	0.00386565	20.2247191011236|28.3950617283951|36.6071428571429	0|0|0	chr04_31061810_31062119_R_Ex.ONT.9970.25_1
chr04:31061679-31062705	Os04g0612500	chr04:31061815-31062119	IR	3	3	-	Ex.ONT.9970.6	-28.41	0.00386565	0.00386565	20.2247191011236|28.3950617283951|36.6071428571429	0|0|0	chr04_31061815_31062119_R_Ex.ONT.9970.6_1
chr12:2600996-2602026	Os12g0152750	chr12:2601298-2601460	IR	3	3	-	Os12t0152750-00	-28.53	0.000731786	0.000731786	34.5794392523364|26.2135922330097|24.7863247863248	0|0|0	chr12_2601298_2601460_R_Os12t0152750-00_1
chr10:21989763-21990565	Os10g0558700	chr10:21989939-21990237	IR (overlapping region)	3	3	-	Ex.ONT.20943.9	-28.55	4.8281e-06	4.8281e-06	27.4900398406374|30.2491103202847|27.9245283018868	0|0|0	chr10_21989939_21990237_R_Ex.ONT.20943.9_1
chr10:21989748-21990568	Os10g0558700	chr10:21989943-21990237	IR (overlapping region)	3	3	-	Ex.ONT.20943.13	-28.55	4.8281e-06	4.8281e-06	27.4900398406374|30.2491103202847|27.9245283018868	0|0|0	chr10_21989943_21990237_R_Ex.ONT.20943.13_1
chr07:20999358-21001322	Os07g0535100	chr07:20999563-20999749	IR	3	3	-	ONT.15614.4	-28.59	0.00176372	0.00176372	32.3529411764706|32.5301204819277|20.8791208791209	0|0|0	chr07_20999563_20999749_R_ONT.15614.4_1
chr07:20999358-21001322	Os07g0535100	chr07:20999563-20999652	IR	3	3	-	ONT.15614.4	-28.59	0.00176372	0.00176372	32.3529411764706|32.5301204819277|20.8791208791209	0|0|0	chr07_20999563_20999652_R_ONT.15614.4_1
chr07:20999349-21001169	Os07g0535100	chr07:20999563-20999768	IR	3	3	-	Ex.ONT.15614.3	-28.59	0.00176372	0.00176372	32.3529411764706|32.5301204819277|20.8791208791209	0|0|0	chr07_20999563_20999768_R_Ex.ONT.15614.3_1
chr01:29937455-29938094	Os01g0718500	chr01:29937669-29937801	IR	3	3	-	Ex.Os01t0718500-01	-28.61	0.00124057	0.00124057	21.7391304347826|33.3333333333333|30.7692307692308	0|0|0	chr01_29937669_29937801_R_Ex.Os01t0718500-01_1
chr08:12879949-12882946	Os08g0307601	chr08:12880351-12881498	IR	3	3	-	ONT.17217.6	-28.62	0.00187715	0.00187715	31.7073170731707|33.3333333333333|20.8333333333333	0|0|0	chr08_12880351_12881498_R_ONT.17217.6_1
chr08:12879948-12882937	Os08g0307601	chr08:12880392-12881498	IR	3	3	-	Ex.ONT.17217.4	-28.62	0.00187715	0.00187715	31.7073170731707|33.3333333333333|20.8333333333333	0|0|0	chr08_12880392_12881498_R_Ex.ONT.17217.4_1
chr11:13280685-13283295	ONT.22033	chr11:13281097-13282855	IR	3	3	-	Ex.ONT.22033.2	-28.63	0.000895583	0.000895583	34.4827586206897|23.3333333333333|28.0701754385965	0|0|0	chr11_13281097_13282855_R_Ex.ONT.22033.2_1
chr01:23881966-23883252	Os01g0606050	chr01:23881966-23882077	A5SS	3	3	-	Ex.TSS.ONT.773.3	-28.67	0.000351223	0.000351223	89.2857142857143|88.6363636363636|81.8181818181818	59.5744680851064|57.5|56.6666666666667	chr01_23881966_23883252_S_Ex.TSS.ONT.773.3_1
chr08:12879949-12882946	Os08g0307601	chr08:12880080-12881498	IR	3	3	-	ONT.17217.6	-28.72	0.00228034	0.00228034	34.8837209302326|30.4347826086957|20.8333333333333	0|0|0	chr08_12880080_12881498_R_ONT.17217.6_1
chr02:6981698-6984923	Os02g0224300	chr02:6981815-6983602	IR	3	3	-	ONT.3722.1	-28.73	0.00430081	0.00430081	21.8390804597701|26.0869565217391|38.2716049382716	0|0|0	chr02_6981815_6983602_R_ONT.3722.1_1
chr03:12008282-12008934	Os03g0328100	chr03:12008736-12008815	IR	3	3	-	ONT.8292.4	-28.76	0.00549565	0.00549565	31.7073170731707|18.5185185185185|36.0655737704918	0|0|0	chr03_12008736_12008815_R_ONT.8292.4_1
chr10:21989220-21990570	Os10g0558700	chr10:21990011-21990237	IR (overlapping region)	3	3	-	Ex.ONT.20943.11	-28.79	1.29962e-05	1.29962e-05	26.9076305220884|30.7420494699647|28.7313432835821	0|0|0	chr10_21990011_21990237_R_Ex.ONT.20943.11_1
chr08:12043364-12045832	Os08g0297500	chr08:12043680-12045498	IR	3	3	-	Os08t0297500-01	-28.79	0.00286312	0.00286312	35.1851851851852|20.3125|30.8823529411765	0|0|0	chr08_12043680_12045498_R_Os08t0297500-01_1
chr04:34414832-34415641	Os04g0674200	chr04:34415482-34415525	IR	3	3	-	Os04t0674200-01	-28.8	0.00027272	0.00027272	24.822695035461|33.0882352941176|28.476821192053	0|0|0	chr04_34415482_34415525_R_Os04t0674200-01_1
chr08:19775236-19776741	Os08g0413850	chr08:19775312-19775396	IR	3	3	-	ONT.18146.2	-28.83	2.57692e-05	2.57692e-05	29.4776119402985|26.2931034482759|30.7142857142857	0|0|0	chr08_19775312_19775396_R_ONT.18146.2_1
chr10:20553611-20554584	Os10g0528150	chr10:20554035-20554161	IR (overlapping region)	3	3	-	Os10t0528150-01	-28.87	6.22605e-05	6.22605e-05	26.9230769230769|32.1428571428571|27.536231884058	0|0|0	chr10_20554035_20554161_R_Os10t0528150-01_1
chr12:2600698-2602051	Os12g0152750	chr12:2601298-2601757	IR	3	3	-	Ex.ONT.23088.5	-28.94	0.000761057	0.000761057	35.1851851851852|26.2135922330097|25.4237288135593	0|0|0	chr12_2601298_2601757_R_Ex.ONT.23088.5_1
chr02:8812236-8812814	ONT.3776	chr02:8812332-8812424	IR (overlapping region)	3	3	-	Ex.ONT.3776.2	-29.01	0.00409892	0.00409892	26.5625|38.4615384615385|22	0|0|0	chr02_8812332_8812424_R_Ex.ONT.3776.2_1
chr08:2758839-2760580	ONT.16966	chr08:2760229-2760266	IR	3	3	-	ONT.16966.2	-29.08	0.000425809	0.000425809	34.4827586206897|26.0869565217391|26.6666666666667	0|0|0	chr08_2760229_2760266_R_ONT.16966.2_1
chr04:12650939-12651708	Os04g0290800	chr04:12651294-12651348	IR	3	3	-	ONT.9352.1	-29.08	0.000129377	0.000129377	29.0322580645161|32.5581395348837|25.6410256410256	0|0|0	chr04_12651294_12651348_R_ONT.9352.1_1
chr01:6761036-6763895	ONT.2010	chr01:6761909-6763470	IR	3	3	-	Ex.ONT.2010.1	-29.08	0.000512092	0.000512092	31.7307692307692|23.4042553191489|32.0987654320988	0|0|0	chr01_6761909_6763470_R_Ex.ONT.2010.1_1
chr08:2508125-2508835	Os08g0144400	chr08:2508491-2508565	IR	3	3	-	ONT.17788.5	-29.1	6.44308e-05	6.44308e-05	25.7534246575342|30.7692307692308|30.7888040712468	0|0|0	chr08_2508491_2508565_R_ONT.17788.5_1
chr08:12043364-12045832	Os08g0297500	chr08:12043680-12044888	IR	3	3	-	Os08t0297500-01	-29.13	0.00295781	0.00295781	35.1851851851852|20.3125|31.8840579710145	0|0|0	chr08_12043680_12044888_R_Os08t0297500-01_1
chr12:2600996-2602026	Os12g0152750	chr12:2601298-2601881	IR	3	3	-	Os12t0152750-00	-29.15	0.000642875	0.000642875	35.1851851851852|26.2135922330097|26.0504201680672	0|0|0	chr12_2601298_2601881_R_Os12t0152750-00_1
chr08:12881499-12882937	Os08g0307601	chr08:12881586-12881880	IR	3	3	-	ONT.17217.4	-29.17	0.00219213	0.00219213	33.3333333333333|33.3333333333333|20.8333333333333	0|0|0	chr08_12881586_12881880_R_ONT.17217.4_1
chr10:5693779-5696540	Os10g0183000	chr10:5694283-5694449	IR	3	3	-	ONT.20488.3	-29.24	1.14523e-05	1.14523e-05	31.0344827586207|27.2727272727273|29.4117647058824	0|0|0	chr10_5694283_5694449_R_ONT.20488.3_1
chr01:38509125-38510192	Os01g0886300	chr01:38509735-38509857	IR	3	3	-	ONT.1444.2	-29.24	4.28842e-05	4.28842e-05	26.3940520446097|31.5789473684211|29.7619047619048	0|0|0	chr01_38509735_38509857_R_ONT.1444.2_1
chr03:8768660-8768981	Os03g0265600	chr03:8768777-8768874	SES	3	3	-	ONT.8142.10	-29.25	0.000216966	0.000216966	51.4774494556765|58.8582677165354|57.5452716297787	27|26.9975786924939|26.1477045908184	chr03_8768660_8768981_W_ONT.8142.10_1
chr01:12921609-12924795	Os01g0332900	chr01:12922103-12924684	IR	3	3	-	Ex.ONT.2226.25	-29.25	0.000324985	0.000324985	34.3283582089552|26.6968325791855|26.7175572519084	0|0|0	chr01_12922103_12924684_R_Ex.ONT.2226.25_1
chr01:12921587-12924799	Os01g0332900	chr01:12922103-12924699	IR	3	3	-	Ex.ONT.2226.19	-29.25	0.000324985	0.000324985	34.3283582089552|26.6968325791855|26.7175572519084	0|0|0	chr01_12922103_12924699_R_Ex.ONT.2226.19_1
chr04:20508625-20509566	Os04g0415000	chr04:20508723-20508834	IR (overlapping region)	3	3	-	Ex.Os04t0415000-01	-29.26	0.000361042	0.000361042	34.375|27.5862068965517|25.8064516129032	0|0|0	chr04_20508723_20508834_R_Ex.Os04t0415000-01_1
chr01:28828045-28829022	Os01g0696701	chr01:28828446-28828538	IR (overlapping region)	3	3	-	ONT.2669.1	-29.27	0.00324842	0.00324842	33.3333333333333|34.4827586206897|20	0|0|0	chr01_28828446_28828538_R_ONT.2669.1_1
chr10:20719173-20720997	Os10g0532800	chr10:20719868-20719986	IR	3	3	-	Ex.ONT.20879.1	-29.28	7.26336e-05	7.26336e-05	32.7102803738318|28.0487804878049|27.0833333333333	0|0|0	chr10_20719868_20719986_R_Ex.ONT.20879.1_1
chr09:17061775-17062344	Os09g0454100	chr09:17062216-17062254	IR	3	3	-	ONT.18803.1	-29.3	0.00554504	0.00554504	37.5|31.25|19.1489361702128	0|0|0	chr09_17062216_17062254_R_ONT.18803.1_1
chr09:20046549-20050457	Os09g0514700	chr09:20049915-20050021	SES	3	3	-	Os09t0514700-01	-29.36	0.00887294	0.00887294	45.5555555555556|55.3571428571429|45.7831325301205	18.8679245283019|28.9473684210526|10.8108108108108	chr09_20046549_20050457_W_Os09t0514700-01_1
chr02:8812236-8812971	ONT.3776	chr02:8812308-8812424	IR (overlapping region)	3	3	-	Ex.ONT.3776.1	-29.4	0.00510165	0.00510165	26.5625|39.622641509434|22	0|0|0	chr02_8812308_8812424_R_Ex.ONT.3776.1_1
chr01:18131759-18132078	Os01g0513500	chr01:18131818-18131927	IR (overlapping region)	3	3	-	ONT.2328.3	-29.44	0.000213239	0.000213239	33.7837837837838|25.974025974026|28.5714285714286	0|0|0	chr01_18131818_18131927_R_ONT.2328.3_1
chr08:26807207-26808282	Os08g0536350	chr08:26807565-26807634	IR	3	3	-	Os08t0536350-01	-29.46	0.000194295	0.000194295	28.3582089552239|26.25|33.7837837837838	0|0|0	chr08_26807565_26807634_R_Os08t0536350-01_1
chr01:23118735-23120543	Os01g0591500	chr01:23119380-23120445	IR (overlapping region)	3	3	-	Ex.ONT.2440.1	-29.51	0.00192346	0.00192346	29.1666666666667|36.734693877551|22.6415094339623	0|0|0	chr01_23119380_23120445_R_Ex.ONT.2440.1_1
chr03:5423021-5423753	Os03g0203200	chr03:5423559-5423653	IR	3	3	-	ONT.6450.4	-29.52	7.57356e-06	7.57356e-06	28.1837160751566|28.9256198347107|31.4586994727592	0|0|0	chr03_5423559_5423653_R_ONT.6450.4_1
chr01:28828045-28829022	Os01g0696701	chr01:28828098-28828223	IR (overlapping region)	3	3	-	ONT.2669.1	-29.52	0.00689733	0.00689733	33.3333333333333|37.037037037037|18.1818181818182	0|0|0	chr01_28828098_28828223_R_ONT.2669.1_1
chr01:12921556-12924383	Os01g0332900	chr01:12922103-12924312	IR	3	3	-	Ex.ONT.2226.10	-29.53	0.000334072	0.000334072	34.6938775510204|27.1910112359551|26.7175572519084	0|0|0	chr01_12922103_12924312_R_Ex.ONT.2226.10_1
chr05:24373524-24374660	Os05g0495900	chr05:24373835-24374305	IR	3	3	-	Os05t0495900-01	-29.67	1.11876e-05	1.11876e-05	27.4725274725275|30.7692307692308|30.7692307692308	0|0|0	chr05_24373835_24374305_R_Os05t0495900-01_1
chr05:24373524-24374660	Os05g0495900	chr05:24373829-24374268	IR	3	3	-	Os05t0495900-01	-29.67	1.11876e-05	1.11876e-05	27.4725274725275|30.7692307692308|30.7692307692308	0|0|0	chr05_24373829_24374268_R_Os05t0495900-01_1
chr05:24373524-24374660	Os05g0495900	chr05:24373828-24374268	IR	3	3	-	Os05t0495900-01	-29.67	1.11876e-05	1.11876e-05	27.4725274725275|30.7692307692308|30.7692307692308	0|0|0	chr05_24373828_24374268_R_Os05t0495900-01_1
chr02:35633822-35636784	Os02g0829000	chr02:35635185-35636380	IR	3	3	-	ONT.6094.3	-29.69	1.98452e-05	1.98452e-05	30.6010928961749|31.2849162011173|27.1794871794872	0|0|0	chr02_35635185_35636380_R_ONT.6094.3_1
chr02:4982606-4984584	Os02g0189900	chr02:4983996-4984096	IR (overlapping region)	3	3	-	ONT.3641.2	-29.75	0.000538068	0.000538068	33.9285714285714|24.0740740740741|31.25	0|0|0	chr02_4983996_4984096_R_ONT.3641.2_1
chr08:7364071-7367310	Os08g0221300	chr08:7365377-7365432	SES	3	3	-	ONT.17902.13	-29.77	0.00492609	0.00492609	58.9928057553957|68.4615384615385|66.0714285714286	38.7096774193548|25.8196721311475|39.6887159533074	chr08_7364071_7367310_W_ONT.17902.13_1
chr04:27162075-27162663	ONT.10833	chr04:27162196-27162296	IR	3	3	-	ONT.10833.2	-29.8	2.35014e-05	2.35014e-05	30.8510638297872|31.3953488372093|27.1604938271605	0|0|0	chr04_27162196_27162296_R_ONT.10833.2_1
chr10:21989738-21990589	Os10g0558725	chr10:21990016-21990136	IR (overlapping region)	3	3	-	Ex.Os10t0558725-00	-29.86	1.11272e-05	1.11272e-05	28.0172413793103|31.8352059925094|29.718875502008	0|0|0	chr10_21990016_21990136_R_Ex.Os10t0558725-00_1
chr11:26939952-26941770	ONT.21613	chr11:26940808-26940914	IR	3	3	-	ONT.21613.3	-30.05	1.24748e-05	1.24748e-05	31.3868613138686|27.7777777777778|31	0|0|0	chr11_26940808_26940914_R_ONT.21613.3_1
chr11:26939952-26941770	ONT.21613	chr11:26940808-26940882	IR	3	3	-	ONT.21613.3	-30.05	1.24748e-05	1.24748e-05	31.3868613138686|27.7777777777778|31	0|0|0	chr11_26940808_26940882_R_ONT.21613.3_1
chr11:23333669-23334846	Os11g0605100	chr11:23334469-23334571	IR	3	3	-	ONT.21531.2	-30.08	0.00147611	0.00147611	22.3684210526316|34.5238095238095|33.3333333333333	0|0|0	chr11_23334469_23334571_R_ONT.21531.2_1
chr11:23333669-23334846	Os11g0605100	chr11:23334469-23334537	IR	3	3	-	ONT.21531.2	-30.08	0.00147611	0.00147611	22.3684210526316|34.5238095238095|33.3333333333333	0|0|0	chr11_23334469_23334537_R_ONT.21531.2_1
chr03:28158356-28161762	Os03g0701400	chr03:28158573-28160504	IR	3	3	-	Ex.Os03t0701400-02	-30.12	0.00162978	0.00162978	23.0769230769231|30.4347826086957|36.8421052631579	0|0|0	chr03_28158573_28160504_R_Ex.Os03t0701400-02_1
chr01:12921594-12924616	Os01g0332900	chr01:12922096-12924312	IR	3	3	-	Os01t0332900-01	-30.18	0.00035026	0.00035026	35.4838709677419|28.0742459396752|26.9749518304432	0|0|0	chr01_12922096_12924312_R_Os01t0332900-01_1
chr02:35573045-35574215	Os02g0827900	chr02:35573329-35573799	IR	3	3	-	ONT.6090.7	-30.19	0.00348608	0.00348608	37.9310344827586|21.1538461538462|31.4814814814815	0|0|0	chr02_35573329_35573799_R_ONT.6090.7_1
chr07:21002829-21004743	Os07g0535200	chr07:21003025-21003206	IR	3	3	-	ONT.15615.2	-30.2	7.73795e-05	7.73795e-05	30.2325581395349|27.027027027027|33.3333333333333	0|0|0	chr07_21003025_21003206_R_ONT.15615.2_1
chr07:21002829-21004743	Os07g0535200	chr07:21003025-21003109	IR	3	3	-	ONT.15615.2	-30.2	7.73795e-05	7.73795e-05	30.2325581395349|27.027027027027|33.3333333333333	0|0|0	chr07_21003025_21003109_R_ONT.15615.2_1
chr08:5254674-5255230	Os08g0189850	chr08:5254979-5255060	IR	3	3	-	Os08t0189850-01	-30.34	0.00154138	0.00154138	26.4705882352941|38.2352941176471|26.3157894736842	0|0|0	chr08_5254979_5255060_R_Os08t0189850-01_1
chr03:6322191-6323852	Os03g0220300	chr03:6323394-6323502	IR	3	3	-	Os03t0220300-03	-30.35	0.00100111	0.00100111	33.9130434782609|33.8461538461538|23.3009708737864	0|0|0	chr03_6323394_6323502_R_Os03t0220300-03_1
chr03:6322191-6323852	Os03g0220300	chr03:6323394-6323499	IR	3	3	-	Os03t0220300-03	-30.35	0.00100111	0.00100111	33.9130434782609|33.8461538461538|23.3009708737864	0|0|0	chr03_6323394_6323499_R_Os03t0220300-03_1
chr12:24274831-24275495	Os12g0584200	chr12:24274956-24275045	IR	3	3	-	Ex.ONT.23512.5	-30.37	0.000494142	0.000494142	30.2325581395349|35.5263157894737|25.3521126760563	0|0|0	chr12_24274956_24275045_R_Ex.ONT.23512.5_1
chr03:12008253-12008735	Os03g0328100	chr03:12008426-12008579	IR	3	3	-	ONT.8292.2	-30.42	0.00346466	0.00346466	33.3333333333333|20.8333333333333|37.0967741935484	0|0|0	chr03_12008426_12008579_R_ONT.8292.2_1
chr03:12008253-12008735	Os03g0328100	chr03:12008426-12008525	IR	3	3	-	ONT.8292.2	-30.42	0.00346466	0.00346466	33.3333333333333|20.8333333333333|37.0967741935484	0|0|0	chr03_12008426_12008525_R_ONT.8292.2_1
chr04:31061682-31062589	Os04g0612500	chr04:31061803-31062171	IR	3	3	-	Ex.ONT.9970.16	-30.48	0.000372091	0.000372091	25|33.3333333333333|33.1081081081081	0|0|0	chr04_31061803_31062171_R_Ex.ONT.9970.16_1
chr08:18147331-18149343	Os08g0384700	chr08:18148557-18148925	IR	3	3	-	ONT.18109.1	-30.5	0.00123772	0.00123772	23.0769230769231|35.0877192982456|33.3333333333333	0|0|0	chr08_18148557_18148925_R_ONT.18109.1_1
chr05:12926433-12930037	ONT.11590	chr05:12926924-12928506	IR	3	3	-	Ex.ONT.11590.3	-30.53	0.000696461	0.000696461	28.5714285714286|26.1904761904762|36.8421052631579	0|0|0	chr05_12926924_12928506_R_Ex.ONT.11590.3_1
chr10:4788055-4788671	Os10g0169800	chr10:4788299-4788387	IR	3	3	-	ONT.19810.2	-30.55	0.000243366	0.000243366	25.9052924791086|34.3023255813954|31.4285714285714	0|0|0	chr10_4788299_4788387_R_ONT.19810.2_1
chr05:2790672-2791166	Os05g0148700	chr05:2790842-2790914	IR	3	3	-	ONT.11394.2	-30.62	0.00046137	0.00046137	25.5014326647564|30.791788856305|35.5795148247978	0|0|0	chr05_2790842_2790914_R_ONT.11394.2_1
chr10:4788055-4788671	Os10g0169800	chr10:4788299-4788434	IR	3	3	-	ONT.19810.2	-30.68	0.000233497	0.000233497	26.1111111111111|34.4927536231884|31.4285714285714	0|0|0	chr10_4788299_4788434_R_ONT.19810.2_1
chr07:21002829-21004743	Os07g0535200	chr07:21003025-21003225	IR	3	3	-	ONT.15615.2	-30.68	0.000167505	0.000167505	30.2325581395349|27.027027027027|34.7826086956522	0|0|0	chr07_21003025_21003225_R_ONT.15615.2_1
chr03:8768660-8768981	Os03g0265600	chr03:8768660-8768874	A3SS	3	3	-	ONT.8142.19	-30.73	6.47298e-05	6.47298e-05	60.9819121447028|66.5605095541401|64.0939597315436	33.4604385128694|34.2303552206674|31.7647058823529	chr03_8768660_8768981_S_ONT.8142.19_1
chr01:41002297-41004870	Os01g0934500	chr01:41004237-41004309	IR	3	3	-	ONT.1564.3	-30.75	0.000118731	0.000118731	33.3333333333333|26.6666666666667|32.258064516129	0|0|0	chr01_41004237_41004309_R_ONT.1564.3_1
chr04:30551011-30552077	Os04g0605200	chr04:30551355-30551728	IR	3	3	-	ONT.9952.2	-30.79	2.99322e-06	2.99322e-06	31.0344827586207|32.0754716981132|29.2682926829268	0|0|0	chr04_30551355_30551728_R_ONT.9952.2_1
chr04:30551011-30552077	Os04g0605200	chr04:30551351-30551726	IR	3	3	-	ONT.9952.2	-30.79	2.99322e-06	2.99322e-06	31.0344827586207|32.0754716981132|29.2682926829268	0|0|0	chr04_30551351_30551726_R_ONT.9952.2_1
chr12:21293676-21294886	Os12g0535400	chr12:21293994-21294815	IR	3	3	-	Ex.ONT.23435.5	-30.82	0.00276252	0.00276252	31.25|38.7096774193548|22.5	0|0|0	chr12_21293994_21294815_R_Ex.ONT.23435.5_1
chr05:15006255-15007014	Os05g0323400	chr05:15006795-15007011	IR	3	3	-	ONT.12576.2	-30.83	0.00154656	0.00154656	23.2142857142857|36.8421052631579|32.4324324324324	0|0|0	chr05_15006795_15007011_R_ONT.12576.2_1
chr03:21338861-21340313	Os03g0581200	chr03:21339197-21340123	IR	3	3	-	Os03t0581200-01	-30.93	6.73314e-05	6.73314e-05	33.0097087378641|32.4324324324324|27.34375	0|0|0	chr03_21339197_21340123_R_Os03t0581200-01_1
chr03:12008282-12008934	Os03g0328100	chr03:12008746-12008815	IR	3	3	-	ONT.8292.4	-30.94	0.00772479	0.00772479	38.2352941176471|18.5185185185185|36.0655737704918	0|0|0	chr03_12008746_12008815_R_ONT.8292.4_1
chr03:4888551-4889232	Os03g0193700	chr03:4888662-4888754	IR (overlapping region)	3	3	-	Os03t0193700-00	-30.95	0.00237968	0.00237968	39.3162393162393|23.8095238095238|29.7101449275362	0|0|0	chr03_4888662_4888754_R_Os03t0193700-00_1
chr09:15629446-15631501	Os09g0429600	chr09:15630665-15630778	IR	3	3	-	ONT.19400.2	-31.01	0.00218765	0.00218765	32.4324324324324|22.7272727272727|37.8640776699029	0|0|0	chr09_15630665_15630778_R_ONT.19400.2_1
chr01:24282911-24285306	Os01g0612600	chr01:24284299-24285115	IR	3	3	-	Os01t0612600-01	-31.02	0.000265687	0.000265687	29.2763157894737|27.719298245614|36.0544217687075	0|0|0	chr01_24284299_24285115_R_Os01t0612600-01_1
chr03:21338369-21340262	Os03g0581200	chr03:21338656-21340123	IR	3	3	-	Os03t0581200-02	-31.04	7.36946e-05	7.36946e-05	33.0097087378641|32.7586206896552|27.34375	0|0|0	chr03_21338656_21340123_R_Os03t0581200-02_1
chr12:679079-680948	Os12g0113500	chr12:679493-679809	IR	3	3	-	Os12t0113500-01	-31.09	8.12618e-05	8.12618e-05	27.5862068965517|31.5934065934066|34.1040462427746	0|0|0	chr12_679493_679809_R_Os12t0113500-01_1
chr12:679079-680948	Os12g0113500	chr12:679477-679918	IR	3	3	-	Os12t0113500-01	-31.09	6.42542e-05	6.42542e-05	27.7777777777778|31.5934065934066|33.9130434782609	0|0|0	chr12_679477_679918_R_Os12t0113500-01_1
chr04:24983409-24984714	ONT.10732	chr04:24983621-24984621	IR	3	3	-	ONT.10732.5	-31.1	0.00226645	0.00226645	40|25.7142857142857|27.5862068965517	0|0|0	chr04_24983621_24984621_R_ONT.10732.5_1
chr04:24983335-24984714	ONT.10732	chr04:24983621-24984625	IR	3	3	-	Ex.ONT.10732.2	-31.1	0.00226645	0.00226645	40|25.7142857142857|27.5862068965517	0|0|0	chr04_24983621_24984625_R_Ex.ONT.10732.2_1
chr12:679079-680948	Os12g0113500	chr12:679501-679644	IR	3	3	-	Ex.ONT.22995.4	-31.16	0.00012115	0.00012115	27.3936170212766|31.404958677686|34.6704871060172	0|0|0	chr12_679501_679644_R_Ex.ONT.22995.4_1
chr01:24282857-24285291	Os01g0612600	chr01:24284419-24285115	IR	3	3	-	Ex.ONT.2476.2	-31.17	8.26966e-05	8.26966e-05	30.5466237942122|28.2229965156794|34.7540983606557	0|0|0	chr01_24284419_24285115_R_Ex.ONT.2476.2_1
chr08:24040240-24040659	Os08g0486200	chr08:24040431-24040569	IR	3	3	-	Os08t0486200-03	-31.24	0.00368527	0.00368527	22.2222222222222|40|31.5068493150685	0|0|0	chr08_24040431_24040569_R_Os08t0486200-03_1
chr02:6535937-6538109	Os02g0216700	chr02:6536708-6536784	IR	3	3	-	Os02t0216700-01	-31.29	0.00679413	0.00679413	43.3333333333333|26.865671641791|23.6842105263158	0|0|0	chr02_6536708_6536784_R_Os02t0216700-01_1
chr03:7800206-7801860	Os03g0247600	chr03:7800573-7801191	IR	3	3	-	Os03t0247600-01	-31.31	0.000739387	0.000739387	37.8378378378378|29.4117647058824|26.6666666666667	0|0|0	chr03_7800573_7801191_R_Os03t0247600-01_1
chr01:37049100-37049880	Os01g0857400	chr01:37049455-37049568	IR	3	3	-	Ex.ONT.3047.2	-31.31	0.00246294	0.00246294	22.5|33.3333333333333|38.0952380952381	0|0|0	chr01_37049455_37049568_R_Ex.ONT.3047.2_1
chr12:679079-680948	Os12g0113500	chr12:679477-679607	IR	3	3	-	Os12t0113500-01	-31.34	0.000157175	0.000157175	27.3936170212766|31.404958677686|35.2272727272727	0|0|0	chr12_679477_679607_R_Os12t0113500-01_1
chr08:12881499-12882937	Os08g0307601	chr08:12881584-12882510	IR	3	3	-	ONT.17217.4	-31.39	0.00429856	0.00429856	34.8837209302326|38.4615384615385|20.8333333333333	0|0|0	chr08_12881584_12882510_R_ONT.17217.4_1
chr08:12881499-12882798	Os08g0307601	chr08:12881586-12882512	IR	3	3	-	Ex.ONT.17217.1	-31.39	0.00429856	0.00429856	34.8837209302326|38.4615384615385|20.8333333333333	0|0|0	chr08_12881586_12882512_R_Ex.ONT.17217.1_1
chr07:17773665-17774334	Os07g0484600	chr07:17774028-17774135	IR	3	3	-	Ex.ONT.15517.7	-31.39	4.46769e-05	4.46769e-05	29.3233082706767|34.6428571428571|30.1960784313725	0|0|0	chr07_17774028_17774135_R_Ex.ONT.15517.7_1
chr02:25672880-25675323	Os02g0639800	chr02:25674849-25674928	IR	3	3	-	Os02t0639800-04	-31.43	0.00615248	0.00615248	20|34.2857142857143|40	0|0|0	chr02_25674849_25674928_R_Os02t0639800-04_1
chr04:10470563-10472410	Os04g0259200	chr04:10470957-10472241	IR	3	3	-	Os04t0259200-01	-31.5	0.000528339	0.000528339	35.7142857142857|33.3333333333333|25.4545454545455	0|0|0	chr04_10470957_10472241_R_Os04t0259200-01_1
chr04:10470563-10472410	Os04g0259200	chr04:10470920-10472241	IR	3	3	-	Os04t0259200-01	-31.5	0.000528339	0.000528339	35.7142857142857|33.3333333333333|25.4545454545455	0|0|0	chr04_10470920_10472241_R_Os04t0259200-01_1
chr08:24040240-24040659	Os08g0486200	chr08:24040431-24040531	IR	3	3	-	Os08t0486200-03	-31.55	0.00359843	0.00359843	22.2222222222222|40|32.4324324324324	0|0|0	chr08_24040431_24040531_R_Os08t0486200-03_1
chr01:12921547-12922724	Os01g0332900	chr01:12922103-12922392	IR	3	3	-	Ex.ONT.2226.5	-31.67	0.000102446	0.000102446	35.7664233576642|29.5652173913043|29.6703296703297	0|0|0	chr01_12922103_12922392_R_Ex.ONT.2226.5_1
chr02:183978-184448	Os02g0103850	chr02:184151-184198	IR (overlapping region)	3	3	-	Os02t0103850-00	-31.85	0.00104793	0.00104793	24.5614035087719|34|36.986301369863	0|0|0	chr02_184151_184198_R_Os02t0103850-00_1
chr03:12008282-12008934	Os03g0328100	chr03:12008426-12008815	IR	3	3	-	ONT.8292.4	-31.87	0.00906077	0.00906077	40|18.5185185185185|37.0967741935484	0|0|0	chr03_12008426_12008815_R_ONT.8292.4_1
chr03:9077435-9078243	Os03g0271400	chr03:9077682-9077840	SES	3	3	-	ONT.8159.2	-31.88	0.00100857	0.00100857	80.9815950920245|79.6791443850267|88.7640449438202	52.4017467248908|54.7169811320755|46.6666666666667	chr03_9077435_9078243_W_ONT.8159.2_1
chr01:37049100-37049888	Os01g0857400	chr01:37049233-37049568	IR	3	3	-	Ex.ONT.3047.3	-31.94	0.00135537	0.00135537	24.390243902439|33.3333333333333|38.0952380952381	0|0|0	chr01_37049233_37049568_R_Ex.ONT.3047.3_1
chr10:19115758-19116647	Os10g0501401	chr10:19116228-19116485	IR	3	3	-	ONT.20802.2	-31.99	0.000228408	0.000228408	30|28.9473684210526|37.037037037037	0|0|0	chr10_19116228_19116485_R_ONT.20802.2_1
chr10:19115758-19116647	Os10g0501401	chr10:19116228-19116335	IR	3	3	-	ONT.20802.2	-31.99	0.000228408	0.000228408	30|28.9473684210526|37.037037037037	0|0|0	chr10_19116228_19116335_R_ONT.20802.2_1
chr05:29554788-29555698	Os05g0593300	chr05:29554950-29555044	IR	3	3	-	ONT.13142.5	-32.14	0.000843833	0.000843833	35.7142857142857|25|35.7142857142857	0|0|0	chr05_29554950_29555044_R_ONT.13142.5_1
chr06:20822985-20823962	Os06g0549700	chr06:20823661-20823752	SES	3	3	-	ONT.14672.5	-32.16	0.000123408	0.000123408	44.078947368421|44.1717791411043|48.2142857142857	10.1941747572816|13.7362637362637|16.0550458715596	chr06_20822985_20823962_W_ONT.14672.5_1
chr09:9397235-9398010	Os09g0322400	chr09:9397623-9397725	IR	3	3	-	Os09t0322400-01	-32.19	0.000882712	0.000882712	39|26.6666666666667|30.8943089430894	0|0|0	chr09_9397623_9397725_R_Os09t0322400-01_1
chr06:4844553-4845139	Os06g0195600	chr06:4844630-4844803	IR	3	3	-	Os06t0195600-01	-32.33	4.1804e-07	4.1804e-07	32.6030927835052|33.0804248861912|31.3202247191011	0|0|0	chr06_4844630_4844803_R_Os06t0195600-01_1
chr06:4844553-4845139	Os06g0195600	chr06:4844628-4844803	IR	3	3	-	Os06t0195600-01	-32.33	4.1804e-07	4.1804e-07	32.6030927835052|33.0804248861912|31.3202247191011	0|0|0	chr06_4844628_4844803_R_Os06t0195600-01_1
chr06:4844553-4845139	Os06g0195600	chr06:4844632-4844803	IR	3	3	-	Os06t0195600-01	-32.39	4.73573e-07	4.73573e-07	32.7763496143959|33.0804248861912|31.3202247191011	0|0|0	chr06_4844632_4844803_R_Os06t0195600-01_1
chr02:7236900-7238248	Os02g0228600	chr02:7237241-7237946	IR	3	3	-	ONT.5096.3	-32.39	0.000185498	0.000185498	36.9230769230769|31.6666666666667|28.5714285714286	0|0|0	chr02_7237241_7237946_R_ONT.5096.3_1
chr11:13280845-13283298	ONT.22033	chr11:13281097-13282046	IR	3	3	-	ONT.22033.5	-32.41	0.000796907	0.000796907	38.8888888888889|26.6666666666667|31.6666666666667	0|0|0	chr11_13281097_13282046_R_ONT.22033.5_1
chr04:32390376-32392486	Os04g0636900	chr04:32390709-32390845	IR (overlapping region)	3	3	-	Ex.ONT.11086.14	-32.41	1.50333e-06	1.50333e-06	31.6953316953317|33.8613861386139|31.6733067729084	0|0|0	chr04_32390709_32390845_R_Ex.ONT.11086.14_1
chr06:4844553-4845139	Os06g0195600	chr06:4844635-4844806	IR	3	3	-	Os06t0195600-01	-32.42	5.10602e-07	5.10602e-07	32.8626444159178|33.0804248861912|31.3202247191011	0|0|0	chr06_4844635_4844806_R_Os06t0195600-01_1
chr01:16233530-16234458	Os01g0386700	chr01:16233694-16233796	IR	3	3	-	ONT.571.11	-32.5	3.50168e-06	3.50168e-06	33.9186420836992|32.7580255436659|30.8339173090399	0|0|0	chr01_16233694_16233796_R_ONT.571.11_1
chr04:20941050-20942482	Os04g0423600	chr04:20941790-20941825	IR (overlapping region)	3	3	-	Ex.ONT.10529.6	-32.52	7.08808e-05	7.08808e-05	29.8755186721992|31.4285714285714|36.2445414847162	0|0|0	chr04_20941790_20941825_R_Ex.ONT.10529.6_1
chr09:19750194-19750944	Os09g0509100	chr09:19750307-19750402	IR (overlapping region)	3	3	-	ONT.18923.5	-32.54	0.009406	0.009406	46.0526315789474|28.5714285714286|23	0|0|0	chr09_19750307_19750402_R_ONT.18923.5_1
chr07:17773342-17773719	Os07g0484600	chr07:17773459-17773664	IR	3	3	-	Ex.ONT.15517.2	-32.57	1.7813e-06	1.7813e-06	31.1688311688312|32.7659574468085|33.7837837837838	0|0|0	chr07_17773459_17773664_R_Ex.ONT.15517.2_1
chr12:20105748-20107750	Os12g0517200	chr12:20105863-20107117	IR	3	3	-	Os12t0517200-01	-32.64	1.22589e-06	1.22589e-06	33.3333333333333|31.25|33.3333333333333	0|0|0	chr12_20105863_20107117_R_Os12t0517200-01_1
chr10:22425678-22427740	Os10g0566300	chr10:22425883-22426327	IR	3	3	-	Ex.Os10t0566300-01	-32.65	6.00755e-05	6.00755e-05	32.9113924050633|35.7142857142857|29.3333333333333	0|0|0	chr10_22425883_22426327_R_Ex.Os10t0566300-01_1
chr07:5653784-5654404	Os07g0205000	chr07:5653975-5654049	IR	3	3	-	Ex.ONT.15287.1	-32.67	0.000108302	0.000108302	31.4285714285714|36.8421052631579|29.7297297297297	0|0|0	chr07_5653975_5654049_R_Ex.ONT.15287.1_1
chr01:20124195-20124741	Os01g0543600	chr01:20124477-20124550	IR (overlapping region)	3	3	-	ONT.660.4	-32.68	1.34918e-05	1.34918e-05	30.1652892561983|33.6538461538462|34.2245989304813	0|0|0	chr01_20124477_20124550_R_ONT.660.4_1
chr06:1364804-1366412	Os06g0125300	chr06:1364876-1365194	IR	3	3	-	Ex.ONT.13221.1	-32.83	0.000116883	0.000116883	37.037037037037|29.6296296296296|31.8181818181818	0|0|0	chr06_1364876_1365194_R_Ex.ONT.13221.1_1
chr03:3760521-3762331	Os03g0170200	chr03:3761858-3761975	IR	3	3	-	ONT.7878.8	-32.9	4.53737e-05	4.53737e-05	33.3333333333333|35.6687898089172|29.7101449275362	0|0|0	chr03_3761858_3761975_R_ONT.7878.8_1
chr01:41002297-41004870	Os01g0934500	chr01:41002858-41004148	IR (overlapping region)	3	3	-	ONT.1564.3	-32.92	9.57961e-09	9.57961e-09	33.3333333333333|32.6923076923077|32.7272727272727	0|0|0	chr01_41002858_41004148_R_ONT.1564.3_1
chr03:3760521-3762331	Os03g0170200	chr03:3761212-3761975	IR	3	3	-	ONT.7878.8	-32.93	3.0842e-05	3.0842e-05	32.9192546583851|35.6687898089172|30.2158273381295	0|0|0	chr03_3761212_3761975_R_ONT.7878.8_1
chr03:3760521-3762331	Os03g0170200	chr03:3760877-3761975	IR	3	3	-	ONT.7878.8	-32.93	3.0842e-05	3.0842e-05	32.9192546583851|35.6687898089172|30.2158273381295	0|0|0	chr03_3760877_3761975_R_ONT.7878.8_1
chr08:25941663-25942239	Os08g0521400	chr08:25941864-25941925	IR	3	3	-	ONT.17557.3	-32.95	0.00039358	0.00039358	31.8181818181818|28.4090909090909|38.6363636363636	0|0|0	chr08_25941864_25941925_R_ONT.17557.3_1
chr09:19981323-19983476	Os09g0513500	chr09:19982417-19982459	SES	3	3	-	Os09t0513500-00	-33.04	0.000804358	0.000804358	46.5753424657534|35|41.304347826087	5.14705882352941|9.01639344262295|9.5959595959596	chr09_19981323_19983476_W_Os09t0513500-00_1
chr03:3760521-3762331	Os03g0170200	chr03:3761838-3761975	IR	3	3	-	ONT.7878.8	-33.07	3.0747e-05	3.0747e-05	33.3333333333333|35.6687898089172|30.2158273381295	0|0|0	chr03_3761838_3761975_R_ONT.7878.8_1
chr04:12382899-12385323	Os04g0286400	chr04:12384417-12385069	IR	3	3	-	ONT.9348.1	-33.09	0.000331085	0.000331085	32.2222222222222|38.4615384615385|28.5714285714286	0|0|0	chr04_12384417_12385069_R_ONT.9348.1_1
chr04:12382899-12385323	Os04g0286400	chr04:12384417-12385066	IR	3	3	-	ONT.9348.1	-33.09	0.000331085	0.000331085	32.2222222222222|38.4615384615385|28.5714285714286	0|0|0	chr04_12384417_12385066_R_ONT.9348.1_1
chr03:3342277-3344547	Os03g0161900	chr03:3342786-3343564	IR	3	3	-	Os03t0161900-01	-33.14	0.00841567	0.00841567	41.7721518987342|19.6078431372549|38.0281690140845	0|0|0	chr03_3342786_3343564_R_Os03t0161900-01_1
chr06:1888613-1891019	Os06g0135000	chr06:1889614-1890467	IR	3	3	-	ONT.13261.2	-33.24	0.000257959	0.000257959	34.1772151898734|37.410071942446|28.125	0|0|0	chr06_1889614_1890467_R_ONT.13261.2_1
chr08:5322735-5325129	Os08g0191000	chr08:5322929-5323266	IR (overlapping region)	3	3	-	ONT.17060.2	-33.26	4.53409e-05	4.53409e-05	33.7931034482759|36|30	0|0|0	chr08_5322929_5323266_R_ONT.17060.2_1
chr08:5322735-5325129	Os08g0191000	chr08:5322921-5323266	IR (overlapping region)	3	3	-	ONT.17060.2	-33.26	4.53409e-05	4.53409e-05	33.7931034482759|36|30	0|0|0	chr08_5322921_5323266_R_ONT.17060.2_1
chr07:28469795-28470126	Os07g0673500	chr07:28469902-28470016	IR	3	3	-	Os07t0673500-01	-33.29	0.00235615	0.00235615	38.5791366906475|23.6080178173719|37.6865671641791	0|0|0	chr07_28469902_28470016_R_Os07t0673500-01_1
chr04:32390109-32390913	Os04g0636900	chr04:32390351-32390845	IR (overlapping region)	3	3	-	Ex.ONT.11086.13	-33.29	1.10085e-06	1.10085e-06	32.360097323601|34.6379647749511|32.8767123287671	0|0|0	chr04_32390351_32390845_R_Ex.ONT.11086.13_1
chr11:13506350-13507153	Os11g0425600	chr11:13506639-13507069	IR	3	3	-	Ex.ONT.22035.5	-33.36	0.000877155	0.000877155	30.7692307692308|28.5714285714286|40.7407407407407	0|0|0	chr11_13506639_13507069_R_Ex.ONT.22035.5_1
chr06:29342609-29343493	Os06g0698748	chr06:29342878-29342950	IR (overlapping region)	3	3	-	ONT.13988.4	-33.36	0.000422666	0.000422666	27.7777777777778|38.4868421052632|33.8150289017341	0|0|0	chr06_29342878_29342950_R_ONT.13988.4_1
chr06:29342609-29343493	Os06g0698748	chr06:29342877-29342950	IR (overlapping region)	3	3	-	ONT.13988.4	-33.36	0.000422666	0.000422666	27.7777777777778|38.4868421052632|33.8150289017341	0|0|0	chr06_29342877_29342950_R_ONT.13988.4_1
chr06:29342308-29343842	Os06g0698748	chr06:29342876-29342950	IR (overlapping region)	3	3	-	Ex.ONT.13988.18	-33.36	0.000422666	0.000422666	27.7777777777778|38.4868421052632|33.8150289017341	0|0|0	chr06_29342876_29342950_R_Ex.ONT.13988.18_1
chr06:29342145-29343543	Os06g0698748	chr06:29342875-29342950	IR (overlapping region)	3	3	-	Ex.ONT.13988.1	-33.36	0.000422666	0.000422666	27.7777777777778|38.4868421052632|33.8150289017341	0|0|0	chr06_29342875_29342950_R_Ex.ONT.13988.1_1
chr10:22425680-22427776	Os10g0566300	chr10:22425883-22426278	IR	3	3	-	Ex.ONT.20315.2	-33.39	8.1098e-05	8.1098e-05	35.1351351351351|35.7142857142857|29.3333333333333	0|0|0	chr10_22425883_22426278_R_Ex.ONT.20315.2_1
chr06:29342306-29343844	Os06g0698748	chr06:29342880-29342950	IR (overlapping region)	3	3	-	Ex.ONT.13988.10	-33.42	0.000422352	0.000422352	27.7777777777778|38.4868421052632|34.0057636887608	0|0|0	chr06_29342880_29342950_R_Ex.ONT.13988.10_1
chr01:41496932-41500529	Os01g0944100	chr01:41497017-41500466	IR (overlapping region)	3	3	-	Ex.Os01t0944100-01	-33.48	0.00236551	0.00236551	41.2698412698413|34.6666666666667|24.4897959183673	0|0|0	chr01_41497017_41500466_R_Ex.Os01t0944100-01_1
chr01:41846413-41847431	Os01g0949900	chr01:41846758-41846870	IR	3	3	-	ONT.1601.2	-33.61	1.66135e-05	1.66135e-05	33.3333333333333|36.1111111111111|31.3725490196078	0|0|0	chr01_41846758_41846870_R_ONT.1601.2_1
chr01:41846413-41847431	Os01g0949900	chr01:41846756-41846868	IR	3	3	-	ONT.1601.2	-33.61	1.66135e-05	1.66135e-05	33.3333333333333|36.1111111111111|31.3725490196078	0|0|0	chr01_41846756_41846868_R_ONT.1601.2_1
chr02:482325-485760	Os02g0108400	chr02:482502-485675	IR (overlapping region)	3	3	-	Ex.ONT.3411.4	-33.7	4.06007e-06	4.06007e-06	31.7757009345794|34.5132743362832|34.8214285714286	0|0|0	chr02_482502_485675_R_Ex.ONT.3411.4_1
chr10:19115758-19116647	Os10g0501401	chr10:19116401-19116485	IR	3	3	-	ONT.20802.2	-33.8	0.000238331	0.000238331	30.7692307692308|31.4285714285714|39.2156862745098	0|0|0	chr10_19116401_19116485_R_ONT.20802.2_1
chr12:10822535-10826595	Os12g0285100	chr12:10823044-10823450	IR	3	3	-	Os12t0285100-01	-33.9	0.00470068	0.00470068	45.2054794520548|31.5068493150685|25	0|0|0	chr12_10823044_10823450_R_Os12t0285100-01_1
chr10:11880133-11882977	Os10g0374600	chr10:11880280-11880374	IR (overlapping region)	3	3	-	Os10t0374600-00	-33.92	0.00443298	0.00443298	45.4545454545455|30|26.3157894736842	0|0|0	chr10_11880280_11880374_R_Os10t0374600-00_1
chr05:13310826-13312441	Os05g0298200	chr05:13311618-13311823	IR (overlapping region)	3	3	-	ONT.11599.1	-33.98	0.000445657	0.000445657	32.8358208955224|29.0909090909091|40	0|0|0	chr05_13311618_13311823_R_ONT.11599.1_1
chr08:8104948-8106352	Os08g0233300	chr08:8105882-8105985	IR	3	3	-	ONT.17129.1	-33.99	0.000513534	0.000513534	36|27.5|38.4615384615385	0|0|0	chr08_8105882_8105985_R_ONT.17129.1_1
chr04:22169453-22170852	Os04g0444600	chr04:22170530-22170799	IR	3	3	-	Os04t0444600-01	-33.99	2.56546e-06	2.56546e-06	33.3333333333333|32.9230769230769|35.7142857142857	0|0|0	chr04_22170530_22170799_R_Os04t0444600-01_1
chr10:11758072-11758738	ONT.19915	chr10:11758328-11758410	IR	3	3	-	ONT.19915.3	-34.01	2.96313e-05	2.96313e-05	36.390977443609|34.688995215311|30.943129636171	0|0|0	chr10_11758328_11758410_R_ONT.19915.3_1
chr02:18709242-18711996	Os02g0517300	chr02:18711439-18711611	IR	3	3	-	Os02t0517300-01	-34.11	0.000494984	0.000494984	29.1970802919708|32.7433628318584|40.3846153846154	0|0|0	chr02_18711439_18711611_R_Os02t0517300-01_1
chr04:32869857-32871357	Os04g0646100	chr04:32870442-32870741	SES	3	3	-	ONT.11107.3	-34.13	0.00334844	0.00334844	61.2637362637363|65.2956298200514|67.3410404624277	39.4673123486683|30.4721030042918|21.580547112462	chr04_32869857_32871357_W_ONT.11107.3_1
chr01:39433448-39434746	Os01g0905800	chr01:39433548-39434200	IR	3	3	-	Os01t0905800-03	-34.14	0.000119616	0.000119616	30.2097902097902|34.0511440107672|38.1709741550696	0|0|0	chr01_39433548_39434200_R_Os01t0905800-03_1
chr12:12836857-12839272	Os12g0416300	chr12:12838625-12838729	IR	3	3	-	ONT.22622.5	-34.16	9.48166e-05	9.48166e-05	34.375|37.8048780487805|30.3030303030303	0|0|0	chr12_12838625_12838729_R_ONT.22622.5_1
chr09:14715916-14716591	Os09g0413700	chr09:14716084-14716357	IR	3	3	-	ONT.18713.1	-34.16	0.000977907	0.000977907	31.8181818181818|41.8604651162791|28.8135593220339	0|0|0	chr09_14716084_14716357_R_ONT.18713.1_1
chr11:3776840-3777682	Os11g0175800	chr11:3777361-3777625	IR	3	3	-	ONT.21851.2	-34.17	6.12025e-06	6.12025e-06	33.6633663366337|32.5842696629214|36.25	0|0|0	chr11_3777361_3777625_R_ONT.21851.2_1
chr03:35294122-35295566	Os03g0839600	chr03:35294530-35295139	IR	3	3	-	ONT.9115.1	-34.17	0.0020476	0.0020476	42.8571428571429|26.3157894736842|33.3333333333333	0|0|0	chr03_35294530_35295139_R_ONT.9115.1_1
chr04:13925746-13928367	Os04g0308000	chr04:13927008-13928111	IR	3	3	-	Os04t0308000-02	-34.25	0.00146839	0.00146839	35.4838709677419|41.1764705882353|26.0869565217391	0|0|0	chr04_13927008_13928111_R_Os04t0308000-02_1
chr02:29740790-29741372	Os02g0716800	chr02:29740891-29741250	IR	3	3	-	Ex.ONT.5810.7	-34.34	0.00146708	0.00146708	36.6666666666667|40.5405405405405|25.8064516129032	0|0|0	chr02_29740891_29741250_R_Ex.ONT.5810.7_1
chr03:3760461-3761837	Os03g0170200	chr03:3760877-3761696	IR	3	3	-	Ex.ONT.7878.2	-34.36	0.00012752	0.00012752	34.5070422535211|38.3561643835616|30.2158273381295	0|0|0	chr03_3760877_3761696_R_Ex.ONT.7878.2_1
chr03:3760517-3761837	Os03g0170200	chr03:3760877-3761120	IR	3	3	-	ONT.7878.5	-34.37	0.000100166	0.000100166	34.0425531914894|38.3561643835616|30.7142857142857	0|0|0	chr03_3760877_3761120_R_ONT.7878.5_1
chr04:28026562-28027057	Os04g0559400	chr04:28026801-28026911	IR	3	3	-	ONT.10869.1	-34.45	0.00158019	0.00158019	32.2033898305085|43.1372549019608|28	0|0|0	chr04_28026801_28026911_R_ONT.10869.1_1
chr04:20941068-20942445	Os04g0423600	chr04:20941783-20941825	IR (overlapping region)	3	3	-	ONT.10529.8	-34.49	0.000102212	0.000102212	31.0204081632653|33.7962962962963|38.655462184874	0|0|0	chr04_20941783_20941825_R_ONT.10529.8_1
chr10:5694450-5697293	Os10g0183000	chr10:5694996-5695079	IR (overlapping region)	3	3	-	ONT.20488.1	-34.56	0.00212441	0.00212441	41.1764705882353|37.5|25	0|0|0	chr10_5694996_5695079_R_ONT.20488.1_1
chr04:13925746-13928367	Os04g0308000	chr04:13926752-13928111	IR	3	3	-	Os04t0308000-02	-34.59	0.00148966	0.00148966	36.5079365079365|41.1764705882353|26.0869565217391	0|0|0	chr04_13926752_13928111_R_Os04t0308000-02_1
chr04:13925746-13928367	Os04g0308000	chr04:13926678-13928111	IR	3	3	-	Os04t0308000-02	-34.59	0.00148966	0.00148966	36.5079365079365|41.1764705882353|26.0869565217391	0|0|0	chr04_13926678_13928111_R_Os04t0308000-02_1
chr04:13925746-13928367	Os04g0308000	chr04:13926678-13928108	IR	3	3	-	Os04t0308000-02	-34.59	0.00148966	0.00148966	36.5079365079365|41.1764705882353|26.0869565217391	0|0|0	chr04_13926678_13928108_R_Os04t0308000-02_1
chr03:3197914-3199981	Os03g0160000	chr03:3198050-3198677	IR	3	3	-	ONT.6318.1	-34.65	0.00231057	0.00231057	29.2682926829268|44.6808510638298|30	0|0|0	chr03_3198050_3198677_R_ONT.6318.1_1
chr10:19115758-19116647	Os10g0501401	chr10:19116163-19116485	IR	3	3	-	ONT.20802.2	-34.66	0.000121711	0.000121711	33.3333333333333|31.4285714285714|39.2156862745098	0|0|0	chr10_19116163_19116485_R_ONT.20802.2_1
chr11:14379808-14383367	Os11g0439300	chr11:14380132-14380912	IR	3	3	-	Os11t0439300-01	-34.68	0.000872624	0.000872624	29.2682926829268|32.5581395348837|42.2222222222222	0|0|0	chr11_14380132_14380912_R_Os11t0439300-01_1
chr12:25812425-25814912	Os12g0610950	chr12:25812693-25813323	IR	3	3	-	Ex.ONT.22900.1	-34.71	0.000757447	0.000757447	41.5094339622642|34.0425531914894|28.5714285714286	0|0|0	chr12_25812693_25813323_R_Ex.ONT.22900.1_1
chr02:30148866-30149898	Os02g0725300	chr02:30149230-30149443	IR	3	3	-	Ex.Os02t0725300-02	-34.94	0.000120235	0.000120235	39.5833333333333|31.9148936170213|33.3333333333333	0|0|0	chr02_30149230_30149443_R_Ex.Os02t0725300-02_1
chr12:14962042-14965052	Os12g0444500	chr12:14963676-14964451	IR	3	3	-	ONT.23336.2	-34.99	0.00186438	0.00186438	44.4444444444444|28.9473684210526|31.5789473684211	0|0|0	chr12_14963676_14964451_R_ONT.23336.2_1
chr04:31061682-31062713	Os04g0612500	chr04:31061818-31062171	IR	3	3	-	Ex.ONT.9970.39	-35	0.000114928	0.000114928	30.3571428571429|37.7049180327869|36.9426751592357	0|0|0	chr04_31061818_31062171_R_Ex.ONT.9970.39_1
chr12:21139042-21141043	Os12g0532600	chr12:21139641-21140591	IR	3	3	-	Ex.Os12t0532600-01	-35.01	0.000231765	0.000231765	40|34.6666666666667|30.3571428571429	0|0|0	chr12_21139641_21140591_R_Ex.Os12t0532600-01_1
chr10:18389917-18391287	Os10g0486000	chr10:18390196-18390366	IR	3	3	-	Ex.Os10t0486000-03	-35.03	0.00016575	0.00016575	37.7777777777778|29.9065420560748|37.3913043478261	0|0|0	chr10_18390196_18390366_R_Ex.Os10t0486000-03_1
chr10:12882818-12885758	Os10g0389150	chr10:12882879-12885392	IR	3	3	-	Ex.ONT.19930.2	-35.05	5.32571e-06	5.32571e-06	34.7826086956522|33.3333333333333|37.037037037037	0|0|0	chr10_12882879_12885392_R_Ex.ONT.19930.2_1
chr04:20941068-20942445	Os04g0423600	chr04:20941793-20941834	IR (overlapping region)	3	3	-	ONT.10529.8	-35.05	8.61351e-05	8.61351e-05	32.2033898305085|33.6405529953917|39.3162393162393	0|0|0	chr04_20941793_20941834_R_ONT.10529.8_1
chr04:32869857-32871357	Os04g0646100	chr04:32870442-32871357	TSS|A5SS	3	3	-	TSS.ONT.11107.2	-35.09	0.00311988	0.00311988	64.5833333333333|68.3962264150943|69.9481865284974	42.0814479638009|31.7073170731707|23.8636363636364	chr04_32869857_32871357_S_TSS.ONT.11107.2_1
chr02:24773729-24775040	Os02g0622200	chr02:24774844-24774943	IR	3	3	-	Os02t0622200-01	-35.09	1.09412e-06	1.09412e-06	33.6448598130841|35.7142857142857|35.9154929577465	0|0|0	chr02_24774844_24774943_R_Os02t0622200-01_1
chr04:20941068-20942445	Os04g0423600	chr04:20941786-20941827	IR (overlapping region)	3	3	-	ONT.10529.8	-35.1	9.15049e-05	9.15049e-05	31.5789473684211|34.5454545454545|39.1666666666667	0|0|0	chr04_20941786_20941827_R_ONT.10529.8_1
chr04:20941065-20942299	Os04g0423600	chr04:20941788-20941829	IR (overlapping region)	3	3	-	Ex.Os04t0423600-01	-35.1	9.15049e-05	9.15049e-05	31.5789473684211|34.5454545454545|39.1666666666667	0|0|0	chr04_20941788_20941829_R_Ex.Os04t0423600-01_1
chr07:4468144-4468966	Os07g0184500	chr07:4468176-4468515	IR (overlapping region)	3	3	-	ONT.15238.1	-35.26	5.19885e-06	5.19885e-06	34.8837209302326|37.2881355932203|33.6134453781513	0|0|0	chr07_4468176_4468515_R_ONT.15238.1_1
chr07:4468144-4468966	Os07g0184500	chr07:4468411-4468515	IR	3	3	-	ONT.15238.1	-35.27	5.12349e-06	5.12349e-06	34.8837209302326|37.2881355932203|33.6283185840708	0|0|0	chr07_4468411_4468515_R_ONT.15238.1_1
chr06:796400-797974	Os06g0113900	chr06:797428-797593	IR	3	3	-	Os06t0113900-02	-35.28	0.000343148	0.000343148	29.0657439446367|38.28125|38.4905660377359	0|0|0	chr06_797428_797593_R_Os06t0113900-02_1
chr07:4468144-4468966	Os07g0184500	chr07:4468176-4468584	IR (overlapping region)	3	3	-	ONT.15238.1	-35.29	1.57055e-05	1.57055e-05	34.8837209302326|37.9310344827586|33.0508474576271	0|0|0	chr07_4468176_4468584_R_ONT.15238.1_1
chr02:1947604-1949387	Os02g0136800	chr02:1948858-1949176	IR (overlapping region)	3	3	-	ONT.4869.3	-35.36	0.000131578	0.000131578	37.3665480427046|30.5019305019305|38.1974248927039	0|0|0	chr02_1948858_1949176_R_ONT.4869.3_1
chr09:14715916-14716591	Os09g0413700	chr09:14716185-14716250	IR	3	3	-	ONT.18713.1	-35.42	0.00145885	0.00145885	31.8181818181818|44.4444444444444|30	0|0|0	chr09_14716185_14716250_R_ONT.18713.1_1
chr03:28158179-28158891	Os03g0701400	chr03:28158204-28158329	IR	3	3	-	Ex.ONT.7228.3	-35.5	0.000338166	0.000338166	30.952380952381|41.4634146341463|34.0909090909091	0|0|0	chr03_28158204_28158329_R_Ex.ONT.7228.3_1
chr07:8970116-8970856	Os07g0258400	chr07:8970713-8970826	IR	3	3	-	ONT.15359.1	-35.52	1.32854e-06	1.32854e-06	34.5177664974619|35.0081037277148|37.037037037037	0|0|0	chr07_8970713_8970826_R_ONT.15359.1_1
chr11:14379808-14383367	Os11g0439300	chr11:14380012-14380912	IR	3	3	-	Os11t0439300-01	-35.61	0.00103371	0.00103371	29.2682926829268|34.0909090909091|43.4782608695652	0|0|0	chr11_14380012_14380912_R_Os11t0439300-01_1
chr11:28806455-28808548	Os11g0703900	chr11:28806982-28808314	IR (overlapping region)	3	3	-	Os11t0703900-01	-35.65	0.000132087	0.000132087	32.8993490235353|33.495855680156|40.5638926784902	0|0|0	chr11_28806982_28808314_R_Os11t0703900-01_1
chr09:17393605-17395620	Os09g0460000	chr09:17394017-17394758	IR	3	3	-	Ex.ONT.18818.4	-35.65	0.00264742	0.00264742	41.9642857142857|40|25	0|0|0	chr09_17394017_17394758_R_Ex.ONT.18818.4_1
chr09:17393598-17395706	Os09g0460000	chr09:17393847-17394758	IR	3	3	-	Ex.ONT.18818.3	-35.65	0.00264742	0.00264742	41.9642857142857|40|25	0|0|0	chr09_17393847_17394758_R_Ex.ONT.18818.3_1
chr09:17393579-17394974	Os09g0460000	chr09:17393843-17394758	IR	3	3	-	Ex.ONT.18818.2	-35.65	0.00264742	0.00264742	41.9642857142857|40|25	0|0|0	chr09_17393843_17394758_R_Ex.ONT.18818.2_1
chr03:3760517-3761837	Os03g0170200	chr03:3761212-3761696	IR	3	3	-	ONT.7878.5	-35.74	3.00657e-05	3.00657e-05	36.3013698630137|38.3561643835616|32.5581395348837	0|0|0	chr03_3761212_3761696_R_ONT.7878.5_1
chr10:6597053-6599502	Os10g0195250	chr10:6597294-6598494	IR	3	3	-	ONT.20497.4	-35.79	0.00157738	0.00157738	44.6601941747573|33.9805825242718|28.735632183908	0|0|0	chr10_6597294_6598494_R_ONT.20497.4_1
chr01:16699609-16700562	Os01g0392600	chr01:16700075-16700231	IR (overlapping region)	3	3	-	ONT.580.1	-35.89	0.000137252	0.000137252	32.3170731707317|40.7142857142857|34.6521145975443	0|0|0	chr01_16700075_16700231_R_ONT.580.1_1
chr01:16699609-16700562	Os01g0392600	chr01:16700082-16700231	IR (overlapping region)	3	3	-	ONT.580.1	-35.92	0.000142768	0.000142768	32.3170731707317|40.7988587731812|34.6521145975443	0|0|0	chr01_16700082_16700231_R_ONT.580.1_1
chr01:16699609-16700562	Os01g0392600	chr01:16700080-16700231	IR (overlapping region)	3	3	-	ONT.580.1	-35.92	0.000142768	0.000142768	32.3170731707317|40.7988587731812|34.6521145975443	0|0|0	chr01_16700080_16700231_R_ONT.580.1_1
chr06:4468285-4470966	Os06g0188550	chr06:4468701-4469101	IR	3	3	-	ONT.14300.2	-35.96	0.000317614	0.000317614	29.7619047619048|38.6861313868613|39.4230769230769	0|0|0	chr06_4468701_4469101_R_ONT.14300.2_1
chr12:10822535-10826595	Os12g0285100	chr12:10823044-10823344	IR	3	3	-	Os12t0285100-01	-36.04	0.00201512	0.00201512	45.2054794520548|35.0649350649351|27.8481012658228	0|0|0	chr12_10823044_10823344_R_Os12t0285100-01_1
chr07:17773665-17774027	Os07g0484600	chr07:17773720-17773854	IR	3	3	-	Ex.ONT.15517.1	-36.05	6.36544e-06	6.36544e-06	34.0248962655602|38.0392156862745|36.0869565217391	0|0|0	chr07_17773720_17773854_R_Ex.ONT.15517.1_1
chr07:17773665-17774027	Os07g0484600	chr07:17773720-17773885	IR	3	3	-	ONT.15517.7	-36.13	7.96811e-06	7.96811e-06	34.0248962655602|38.28125|36.0869565217391	0|0|0	chr07_17773720_17773885_R_ONT.15517.7_1
chr12:10822535-10826595	Os12g0285100	chr12:10823044-10823341	IR	3	3	-	Os12t0285100-01	-36.29	0.00231525	0.00231525	45.945945945946|35.0649350649351|27.8481012658228	0|0|0	chr12_10823044_10823341_R_Os12t0285100-01_1
chr11:14335304-14336183	Os11g0438700	chr11:14335394-14335480	IR	3	3	-	Ex.ONT.21336.11	-36.3	0.000116796	0.000116796	40.625|36.046511627907|32.2222222222222	0|0|0	chr11_14335394_14335480_R_Ex.ONT.21336.11_1
chr12:1772560-1774555	Os12g0136500	chr12:1773419-1773643	IR	3	3	-	Os12t0136500-01	-36.31	3.68056e-08	3.68056e-08	36.9485476355705|35.9274144440385|36.0538609508107	0|0|0	chr12_1773419_1773643_R_Os12t0136500-01_1
chr12:1772560-1774555	Os12g0136500	chr12:1773413-1773643	IR	3	3	-	Os12t0136500-01	-36.31	3.75336e-08	3.75336e-08	36.9485476355705|35.9196102314251|36.0538609508107	0|0|0	chr12_1773413_1773643_R_Os12t0136500-01_1
chr07:4468144-4468966	Os07g0184500	chr07:4468176-4468346	IR (overlapping region)	3	3	-	ONT.15238.1	-36.32	1.96738e-05	1.96738e-05	36.3636363636364|38.9830508474576|33.6134453781513	0|0|0	chr07_4468176_4468346_R_ONT.15238.1_1
chr10:17431693-17436597	Os10g0470900	chr10:17433002-17433778	IR (overlapping region)	3	3	-	Os10t0470900-01	-36.4	0.000755055	0.000755055	29.1139240506329|37.5|42.5925925925926	0|0|0	chr10_17433002_17433778_R_Os10t0470900-01_1
chr02:35572396-35574214	Os02g0827900	chr02:35573305-35573799	IR	3	3	-	Ex.ONT.6090.5	-36.45	0.000891142	0.000891142	44.5945945945946|31.4285714285714|33.3333333333333	0|0|0	chr02_35573305_35573799_R_Ex.ONT.6090.5_1
chr03:28158157-28158887	Os03g0701400	chr03:28158204-28158355	IR	3	3	-	Ex.ONT.7228.1	-36.46	0.000462023	0.000462023	30.952380952381|42.8571428571429|35.5555555555556	0|0|0	chr03_28158204_28158355_R_Ex.ONT.7228.1_1
chr03:28157826-28158885	Os03g0701400	chr03:28158204-28158362	IR	3	3	-	Ex.Os03t0701400-01	-36.46	0.000462023	0.000462023	30.952380952381|42.8571428571429|35.5555555555556	0|0|0	chr03_28158204_28158362_R_Ex.Os03t0701400-01_1
chr06:28969545-28971626	Os06g0694000	chr06:28969927-28970016	IR	3	3	-	Os06t0694000-01	-36.47	0.000135089	0.000135089	39.4160583941606|38.562091503268|31.4285714285714	0|0|0	chr06_28969927_28970016_R_Os06t0694000-01_1
chr01:13770857-13772252	Os01g0346250	chr01:13771277-13771345	IR	3	3	-	ONT.515.1	-36.62	1.60253e-05	1.60253e-05	33.9449541284404|39.0728476821192|36.8421052631579	0|0|0	chr01_13771277_13771345_R_ONT.515.1_1
chr02:434565-436081	Os02g0107600	chr02:435885-435980	IR	3	3	-	Os02t0107600-01	-36.72	6.16032e-05	6.16032e-05	37.3134328358209|40|32.8358208955224	0|0|0	chr02_435885_435980_R_Os02t0107600-01_1
chr01:40390489-40391141	Os01g0923400	chr01:40390934-40391025	IR	3	3	-	ONT.1536.4	-36.76	0.000154541	0.000154541	39.7515527950311|39.041095890411|31.496062992126	0|0|0	chr01_40390934_40391025_R_ONT.1536.4_1
chr05:12926436-12929177	ONT.11590	chr05:12926924-12928513	IR	3	3	-	Ex.ONT.11590.4	-36.85	0.000198043	0.000198043	34.7826086956522|33.3333333333333|42.4242424242424	0|0|0	chr05_12926924_12928513_R_Ex.ONT.11590.4_1
chr06:25122311-25123305	Os06g0624200	chr06:25123098-25123200	IR (overlapping region)	3	3	-	Os06t0624200-01	-36.92	0.000314768	0.000314768	37.037037037037|31.3559322033898|42.3728813559322	0|0|0	chr06_25123098_25123200_R_Os06t0624200-01_1
chr12:1772560-1774555	Os12g0136500	chr12:1773527-1773643	IR	3	3	-	Os12t0136500-01	-36.97	4.20617e-08	4.20617e-08	37.6348303588939|36.5150235308314|36.7748947153919	0|0|0	chr12_1773527_1773643_R_Os12t0136500-01_1
chr09:17394759-17395706	Os09g0460000	chr09:17394975-17395132	IR	3	3	-	ONT.18818.3	-37.01	0.00136967	0.00136967	41.9642857142857|41.3793103448276|27.6785714285714	0|0|0	chr09_17394975_17395132_R_ONT.18818.3_1
chr06:25122311-25123305	Os06g0624200	chr06:25122908-25122999	IR (overlapping region)	3	3	-	Os06t0624200-01	-37.12	0.000302581	0.000302581	36.5671641791045|31.9327731092437|42.8571428571429	0|0|0	chr06_25122908_25122999_R_Os06t0624200-01_1
chr04:31061682-31062583	Os04g0612500	chr04:31061838-31062122	IR	3	3	-	Ex.ONT.9970.11	-37.21	0.000827543	0.000827543	29|40.8163265306122|41.8032786885246	0|0|0	chr04_31061838_31062122_R_Ex.ONT.9970.11_1
chr02:7617320-7618820	Os02g0234400	chr02:7617777-7618368	IR	3	3	-	Ex.ONT.5106.2	-37.36	0.000240971	0.000240971	39.4736842105263|41.1764705882353|31.4285714285714	0|0|0	chr02_7617777_7618368_R_Ex.ONT.5106.2_1
chr04:12382899-12385323	Os04g0286400	chr04:12384131-12384334	IR	3	3	-	ONT.9348.1	-37.37	2.12329e-05	2.12329e-05	36.25|40.5797101449275|35.2941176470588	0|0|0	chr04_12384131_12384334_R_ONT.9348.1_1
chr06:6905954-6908001	Os06g0232800	chr06:6907243-6907368	IR	3	3	-	Os06t0232800-02	-37.4	0.000209732	0.000209732	41.8803418803419|31.9587628865979|38.3720930232558	0|0|0	chr06_6907243_6907368_R_Os06t0232800-02_1
chr06:6905954-6908001	Os06g0232800	chr06:6907243-6907364	IR	3	3	-	Os06t0232800-02	-37.4	0.000209732	0.000209732	41.8803418803419|31.9587628865979|38.3720930232558	0|0|0	chr06_6907243_6907364_R_Os06t0232800-02_1
chr12:1773644-1774555	Os12g0136500	chr12:1773753-1773952	IR	3	3	-	ONT.23053.10	-37.49	1.63972e-08	1.63972e-08	37.9996100604406|37.0769046764741|37.3873267859545	0|0|0	chr12_1773753_1773952_R_ONT.23053.10_1
chr12:1773644-1774555	Os12g0136500	chr12:1773777-1773952	IR	3	3	-	ONT.23053.10	-37.5	1.48046e-08	1.48046e-08	37.9996100604406|37.0994739359158|37.404169468729	0|0|0	chr12_1773777_1773952_R_ONT.23053.10_1
chr12:1773644-1774555	Os12g0136500	chr12:1773804-1773952	IR	3	3	-	ONT.23053.10	-37.52	1.43966e-08	1.43966e-08	38.0237770415124|37.1370534113992|37.404169468729	0|0|0	chr12_1773804_1773952_R_ONT.23053.10_1
chr12:1773644-1774555	Os12g0136500	chr12:1773804-1773948	IR	3	3	-	ONT.23053.10	-37.52	1.4808e-08	1.4808e-08	38.0237770415124|37.1295411089866|37.404169468729	0|0|0	chr12_1773804_1773948_R_ONT.23053.10_1
chr08:2077306-2078768	Os08g0137100	chr08:2077604-2078064	IR	3	3	-	ONT.16951.2	-37.54	0.000642218	0.000642218	37.6344086021505|30.7692307692308|44.2307692307692	0|0|0	chr08_2077604_2078064_R_ONT.16951.2_1
chr12:1773644-1774555	Os12g0136500	chr12:1773753-1774110	IR	3	3	-	ONT.23053.10	-37.64	1.73732e-08	1.73732e-08	38.1683842115497|37.2345502266762|37.521815008726	0|0|0	chr12_1773753_1774110_R_ONT.23053.10_1
chr06:6905888-6907242	Os06g0232800	chr06:6906881-6907199	IR	3	3	-	ONT.14396.3	-37.64	0.000151194	0.000151194	41.8803418803419|32.6530612244898|38.3720930232558	0|0|0	chr06_6906881_6907199_R_ONT.14396.3_1
chr01:40390934-40393093	Os01g0923400	chr01:40391142-40391798	IR	3	3	-	Os01t0923400-01	-37.76	0.000133921	0.000133921	40.8536585365854|39.8648648648649|32.5581395348837	0|0|0	chr01_40391142_40391798_R_Os01t0923400-01_1
chr03:22000322-22001146	Os03g0592500	chr03:22000584-22000895	IR	3	3	-	ONT.7046.1	-37.9	6.96042e-05	6.96042e-05	38.6264534883721|41.3347981323812|33.7331514762516	0|0|0	chr03_22000584_22000895_R_ONT.7046.1_1
chr01:38821624-38822159	Os01g0892800	chr01:38821846-38821928	IR	3	3	-	Ex.ONT.1458.3	-37.91	2.39083e-05	2.39083e-05	39.5112016293279|39.7031539888683|34.5117845117845	0|0|0	chr01_38821846_38821928_R_Ex.ONT.1458.3_1
chr07:20277764-20279075	Os07g0523400	chr07:20278574-20278849	IR	3	3	-	Os07t0523400-01	-37.92	0.00548281	0.00548281	37.8378378378378|25.9259259259259|50	0|0|0	chr07_20278574_20278849_R_Os07t0523400-01_1
chr01:38821624-38822223	Os01g0892800	chr01:38821757-38821928	IR	3	3	-	ONT.1458.1	-37.95	2.49216e-05	2.49216e-05	39.6341463414634|39.7031539888683|34.5117845117845	0|0|0	chr01_38821757_38821928_R_ONT.1458.1_1
chr01:38821624-38822223	Os01g0892800	chr01:38821753-38821928	IR	3	3	-	ONT.1458.1	-37.95	2.49216e-05	2.49216e-05	39.6341463414634|39.7031539888683|34.5117845117845	0|0|0	chr01_38821753_38821928_R_ONT.1458.1_1
chr01:38821624-38822223	Os01g0892800	chr01:38821742-38821926	IR	3	3	-	ONT.1458.1	-37.95	2.49216e-05	2.49216e-05	39.6341463414634|39.7031539888683|34.5117845117845	0|0|0	chr01_38821742_38821926_R_ONT.1458.1_1
chr02:482328-483850	Os02g0108400	chr02:482502-482592	IR (overlapping region)	3	3	-	Ex.ONT.3411.5	-37.99	3.23944e-06	3.23944e-06	35.9649122807018|39.344262295082|38.655462184874	0|0|0	chr02_482502_482592_R_Ex.ONT.3411.5_1
chr04:20758076-20760630	Os04g0419900	chr04:20758763-20758836	IR (overlapping region)	3	3	-	Os04t0419900-01	-38.01	0.00157598	0.00157598	28.5714285714286|45.4545454545455|40	0|0|0	chr04_20758763_20758836_R_Os04t0419900-01_1
chr12:1773644-1774555	Os12g0136500	chr12:1773753-1774476	IR	3	3	-	ONT.23053.10	-38.03	5.97446e-09	5.97446e-09	38.4377117413609|37.7175328519001|37.9301146972526	0|0|0	chr12_1773753_1774476_R_ONT.23053.10_1
chr04:12382899-12385323	Os04g0286400	chr04:12383598-12384093	IR	3	3	-	ONT.9348.1	-38.05	7.44019e-06	7.44019e-06	37.037037037037|40.5797101449275|36.5384615384615	0|0|0	chr04_12383598_12384093_R_ONT.9348.1_1
chr12:1773644-1774555	Os12g0136500	chr12:1773804-1774464	IR	3	3	-	ONT.23053.10	-38.07	5.87352e-09	5.87352e-09	38.473444906646|37.7543776620918|37.9714780754365	0|0|0	chr12_1773804_1774464_R_ONT.23053.10_1
chr12:1773644-1774555	Os12g0136500	chr12:1773753-1774464	IR	3	3	-	ONT.23053.10	-38.07	5.87352e-09	5.87352e-09	38.473444906646|37.7543776620918|37.9714780754365	0|0|0	chr12_1773753_1774464_R_ONT.23053.10_1
chr04:26716441-26717707	Os04g0534500	chr04:26716622-26716710	IR	3	3	-	Os04t0534500-01	-38.12	0.00068958	0.00068958	30.1282051282051|42.8571428571429|41.3793103448276	0|0|0	chr04_26716622_26716710_R_Os04t0534500-01_1
chr03:23627476-23630663	Os03g0622500	chr03:23627694-23627813	IR	3	3	-	ONT.8608.4	-38.13	0.000346483	0.000346483	31.4814814814815|42.3728813559322|40.5405405405405	0|0|0	chr03_23627694_23627813_R_ONT.8608.4_1
chr12:1773644-1774555	Os12g0136500	chr12:1773804-1774476	IR	3	3	-	ONT.23053.10	-38.16	7.80871e-09	7.80871e-09	38.5388480865868|37.7470121879068|38.1938911022576	0|0|0	chr12_1773804_1774476_R_ONT.23053.10_1
chr01:16699609-16700562	Os01g0392600	chr01:16700080-16700173	IR (overlapping region)	3	3	-	ONT.580.1	-38.19	7.54444e-05	7.54444e-05	34.8684210526316|42.5787106446777|37.1345029239766	0|0|0	chr01_16700080_16700173_R_ONT.580.1_1
chr12:1773644-1774555	Os12g0136500	chr12:1773753-1774299	IR	3	3	-	ONT.23053.10	-38.29	7.90625e-09	7.90625e-09	38.6928860613071|37.8939912643135|38.2758620689655	0|0|0	chr12_1773753_1774299_R_ONT.23053.10_1
chr12:1773644-1774555	Os12g0136500	chr12:1773753-1774297	IR	3	3	-	ONT.23053.10	-38.29	8.18755e-09	8.18755e-09	38.6928860613071|37.8866587957497|38.2922301776717	0|0|0	chr12_1773753_1774297_R_ONT.23053.10_1
chr01:26656775-26658294	Os01g0656200	chr01:26657301-26657686	IR (overlapping region)	3	3	-	Ex.ONT.881.2	-38.3	0.00284819	0.00284819	50|33.3333333333333|31.5789473684211	0|0|0	chr01_26657301_26657686_R_Ex.ONT.881.2_1
chr12:1773644-1774555	Os12g0136500	chr12:1773804-1774297	IR	3	3	-	ONT.23053.10	-38.31	7.22733e-09	7.22733e-09	38.7047031611411|37.9233038348083|38.2922301776717	0|0|0	chr12_1773804_1774297_R_ONT.23053.10_1
chr12:1773644-1774555	Os12g0136500	chr12:1774020-1774116	IR	3	3	-	ONT.23053.10	-38.32	7.42507e-09	7.42507e-09	38.710610002891|37.9233038348083|38.3167660702452	0|0|0	chr12_1774020_1774116_R_ONT.23053.10_1
chr12:1773644-1774555	Os12g0136500	chr12:1774020-1774110	IR	3	3	-	ONT.23053.10	-38.32	7.42507e-09	7.42507e-09	38.710610002891|37.9233038348083|38.3167660702452	0|0|0	chr12_1774020_1774110_R_ONT.23053.10_1
chr12:1773644-1774555	Os12g0136500	chr12:1774012-1774110	IR	3	3	-	ONT.23053.10	-38.32	7.42507e-09	7.42507e-09	38.710610002891|37.9233038348083|38.3167660702452	0|0|0	chr12_1774012_1774110_R_ONT.23053.10_1
chr01:41002297-41004870	Os01g0934500	chr01:41004237-41004473	IR	3	3	-	ONT.1564.3	-38.33	0.000113378	0.000113378	40|33.3333333333333|41.6666666666667	0|0|0	chr01_41004237_41004473_R_ONT.1564.3_1
chr08:26283419-26284191	ONT.17568	chr08:26283505-26283628	IR (overlapping region)	3	3	-	ONT.17568.1	-38.35	1.39026e-05	1.39026e-05	41.0526315789474|38.135593220339|35.8695652173913	0|0|0	chr08_26283505_26283628_R_ONT.17568.1_1
chr12:1773644-1774555	Os12g0136500	chr12:1774012-1774299	IR	3	3	-	ONT.23053.10	-38.39	6.01986e-09	6.01986e-09	38.7990762124711|38.0621615257829|38.3167660702452	0|0|0	chr12_1774012_1774299_R_ONT.23053.10_1
chr12:1773644-1774555	Os12g0136500	chr12:1774149-1774476	IR	3	3	-	ONT.23053.10	-38.4	5.42632e-09	5.42632e-09	38.8049648802078|38.0913156036714|38.3167660702452	0|0|0	chr12_1774149_1774476_R_ONT.23053.10_1
chr12:1773644-1774555	Os12g0136500	chr12:1774149-1774464	IR	3	3	-	ONT.23053.10	-38.4	5.61678e-09	5.61678e-09	38.8049648802078|38.0840296575262|38.3167660702452	0|0|0	chr12_1774149_1774464_R_ONT.23053.10_1
chr12:1773644-1774555	Os12g0136500	chr12:1774144-1774464	IR	3	3	-	ONT.23053.10	-38.4	5.55943e-09	5.55943e-09	38.8049648802078|38.0840296575262|38.3249403657567	0|0|0	chr12_1774144_1774464_R_ONT.23053.10_1
chr12:1773644-1774555	Os12g0136500	chr12:1774012-1774297	IR	3	3	-	ONT.23053.10	-38.4	5.81457e-09	5.81457e-09	38.7990762124711|38.0694526191878|38.3167660702452	0|0|0	chr12_1774012_1774297_R_ONT.23053.10_1
chr07:25045357-25047091	Os07g0608900	chr07:25046172-25046886	IR	3	3	-	Ex.ONT.15775.3	-38.43	0.000834759	0.000834759	38.4615384615385|45.7831325301205|31.0344827586207	0|0|0	chr07_25046172_25046886_R_Ex.ONT.15775.3_1
chr11:12011765-12013457	Os11g0312000	chr11:12013019-12013137	IR	3	3	-	Ex.ONT.21310.2	-38.44	2.79127e-05	2.79127e-05	39.7163120567376|34.9056603773585|40.7079646017699	0|0|0	chr11_12013019_12013137_R_Ex.ONT.21310.2_1
chr05:4401894-4403263	Os05g0173500	chr05:4402297-4402383	IR	3	3	-	Os05t0173500-02	-38.48	0.00127429	0.00127429	35.7723577235772|31.9327731092437|47.7477477477478	0|0|0	chr05_4402297_4402383_R_Os05t0173500-02_1
chr12:1773644-1774555	Os12g0136500	chr12:1774149-1774297	IR	3	3	-	ONT.23053.10	-38.52	3.76074e-09	3.76074e-09	38.8461538461538|38.1786133960047|38.5204755614267	0|0|0	chr12_1774149_1774297_R_ONT.23053.10_1
chr12:1773644-1774555	Os12g0136500	chr12:1774144-1774297	IR	3	3	-	ONT.23053.10	-38.52	3.89328e-09	3.89328e-09	38.8520334583213|38.1786133960047|38.5204755614267	0|0|0	chr12_1774144_1774297_R_ONT.23053.10_1
chr01:8261957-8263541	ONT.2077	chr01:8262161-8263097	IR	3	3	-	Ex.ONT.2077.4	-38.58	0.000458046	0.000458046	36.7875647668394|33.3333333333333|45.625	0|0|0	chr01_8262161_8263097_R_Ex.ONT.2077.4_1
chr01:4538762-4540176	Os01g0185400	chr01:4539218-4539375	IR	3	3	-	ONT.216.1	-38.73	0.00219544	0.00219544	40|47.6190476190476|28.5714285714286	0|0|0	chr01_4539218_4539375_R_ONT.216.1_1
chr06:27653619-27656695	Os06g0667400	chr06:27653878-27656595	IR	3	3	-	Ex.ONT.14880.3	-38.77	0.000115148	0.000115148	42.6229508196721|39.8305084745763|33.8582677165354	0|0|0	chr06_27653878_27656595_R_Ex.ONT.14880.3_1
chr01:40390790-40393099	Os01g0923400	chr01:40391142-40392633	IR	3	3	-	Ex.ONT.1536.5	-38.77	7.95107e-05	7.95107e-05	41.566265060241|40.6451612903226|34.0909090909091	0|0|0	chr01_40391142_40392633_R_Ex.ONT.1536.5_1
chr04:31061686-31062589	Os04g0612500	chr04:31061838-31062171	IR	3	3	-	Ex.ONT.9970.56	-38.78	2.4505e-05	2.4505e-05	35.5371900826446|41.5384615384615|39.2638036809816	0|0|0	chr04_31061838_31062171_R_Ex.ONT.9970.56_1
chr11:1448487-1449164	Os11g0131800	chr11:1448746-1448840	IR	3	3	-	Ex.ONT.21080.2	-39.15	4.56078e-06	4.56078e-06	41.025641025641|37.037037037037|39.3939393939394	0|0|0	chr11_1448746_1448840_R_Ex.ONT.21080.2_1
chr04:31061708-31062591	Os04g0612500	chr04:31061846-31062119	IR	3	3	-	Ex.ONT.9970.65	-39.21	0.00088944	0.00088944	30.3921568627451|43.1372549019608|44.0944881889764	0|0|0	chr04_31061846_31062119_R_Ex.ONT.9970.65_1
chr01:40390934-40393093	Os01g0923400	chr01:40391872-40392633	IR	3	3	-	Os01t0923400-01	-39.23	9.75293e-05	9.75293e-05	42.6829268292683|40.6451612903226|34.3511450381679	0|0|0	chr01_40391872_40392633_R_Os01t0923400-01_1
chr08:11589426-11589722	Os08g0290500	chr08:11589475-11589560	IR	3	3	-	ONT.17196.2	-39.29	0.00773372	0.00773372	55.0724637681159|32.8125|30	0|0|0	chr08_11589475_11589560_R_ONT.17196.2_1
chr03:4888755-4889246	Os03g0193700	chr03:4889175-4889243	IR (overlapping region)	3	3	-	ONT.6425.1	-39.38	0.000219557	0.000219557	43.5483870967742|33.3333333333333|41.25	0|0|0	chr03_4889175_4889243_R_ONT.6425.1_1
chr05:1675495-1677174	Os05g0128400	chr05:1675811-1675898	IR	3	3	-	Os05t0128400-01	-39.47	6.53196e-05	6.53196e-05	36.6795366795367|37.7358490566038|43.984962406015	0|0|0	chr05_1675811_1675898_R_Os05t0128400-01_1
chr11:23663942-23664304	Os11g0611600	chr11:23664223-23664292	IR	3	3	-	ONT.21545.1	-39.54	0.000176123	0.000176123	44|34|40.625	0|0|0	chr11_23664223_23664292_R_ONT.21545.1_1
chr06:27653646-27656696	Os06g0667400	chr06:27653878-27656371	IR	3	3	-	Os06t0667400-02	-39.59	0.000129756	0.000129756	43.5483870967742|40.8333333333333|34.375	0|0|0	chr06_27653878_27656371_R_Os06t0667400-02_1
chr05:15931964-15933657	Os05g0340000	chr05:15932089-15932183	IR	3	3	-	Os05t0340000-01	-39.59	0.000516294	0.000516294	32.1428571428571|41.4634146341463|45.1612903225806	0|0|0	chr05_15932089_15932183_R_Os05t0340000-01_1
chr10:11758333-11759513	ONT.19915	chr10:11758735-11759297	IR	3	3	-	ONT.19915.5	-39.82	0.000194655	0.000194655	45.6298200514139|38.4441939120631|35.3932584269663	0|0|0	chr10_11758735_11759297_R_ONT.19915.5_1
chr06:30591653-30593392	Os06g0720000	chr06:30591718-30591797	IR	3	3	-	Ex.Os06t0720000-01	-39.82	4.4403e-06	4.4403e-06	38.75|42.156862745098|38.5542168674699	0|0|0	chr06_30591718_30591797_R_Ex.Os06t0720000-01_1
chr04:31061683-31062697	Os04g0612500	chr04:31061841-31062171	IR	3	3	-	Ex.ONT.9970.46	-39.84	1.32618e-05	1.32618e-05	37.0967741935484|42.4242424242424|40	0|0|0	chr04_31061841_31062171_R_Ex.ONT.9970.46_1
chr10:11758106-11759398	ONT.19915	chr10:11758739-11759297	IR	3	3	-	Ex.ONT.19915.4	-39.85	0.000188163	0.000188163	45.6298200514139|38.4210526315789|35.4998350379413	0|0|0	chr10_11758739_11759297_R_Ex.ONT.19915.4_1
chr10:11758333-11759513	ONT.19915	chr10:11758739-11758814	IR	3	3	-	ONT.19915.5	-39.93	0.000141316	0.000141316	45.2184927169094|38.8971684053651|35.6696281671602	0|0|0	chr10_11758739_11758814_R_ONT.19915.5_1
chr10:11758333-11759513	ONT.19915	chr10:11758735-11758814	IR	3	3	-	ONT.19915.5	-39.93	0.000141316	0.000141316	45.2184927169094|38.8971684053651|35.6696281671602	0|0|0	chr10_11758735_11758814_R_ONT.19915.5_1
chr06:30591396-30591717	Os06g0720000	chr06:30591583-30591652	IR	3	3	-	Ex.Os06t0720000-03	-39.98	5.72008e-05	5.72008e-05	41.6666666666667|42.7184466019417|35.5555555555556	0|0|0	chr06_30591583_30591652_R_Ex.Os06t0720000-03_1
chr12:9466287-9468303	Os12g0266000	chr12:9466620-9467885	IR (overlapping region)	3	3	-	Ex.ONT.22577.3	-40.16	0.000144053	0.000144053	45.7902511078287|37.9259259259259|36.7668097281831	0|0|0	chr12_9466620_9467885_R_Ex.ONT.22577.3_1
chr12:9466268-9468333	Os12g0266000	chr12:9466637-9467885	IR (overlapping region)	3	3	-	Ex.ONT.22577.2	-40.16	0.000144053	0.000144053	45.7902511078287|37.9259259259259|36.7668097281831	0|0|0	chr12_9466637_9467885_R_Ex.ONT.22577.2_1
chr03:3197914-3199981	Os03g0160000	chr03:3199355-3199453	IR	3	3	-	ONT.6318.1	-40.21	7.702e-05	7.702e-05	39.5833333333333|44.6808510638298|36.3636363636364	0|0|0	chr03_3199355_3199453_R_ONT.6318.1_1
chr01:12924353-12924802	Os01g0332900	chr01:12924412-12924708	IR (overlapping region)	3	3	-	Ex.ONT.2226.31	-40.27	0.000143436	0.000143436	41.5094339622642|34.8484848484849|44.4444444444444	0|0|0	chr01_12924412_12924708_R_Ex.ONT.2226.31_1
chr12:766789-767026	Os12g0115801	chr12:766869-766940	IR (overlapping region)	3	3	-	ONT.22350.1	-40.33	0.000101855	0.000101855	35.7142857142857|40.5405405405405|44.7368421052632	0|0|0	chr12_766869_766940_R_ONT.22350.1_1
chr04:31061679-31062591	Os04g0612500	chr04:31061852-31062119	IR	3	3	-	Ex.ONT.9970.4	-40.52	0.000575384	0.000575384	32.3809523809524|44.2307692307692|44.9612403100775	0|0|0	chr04_31061852_31062119_R_Ex.ONT.9970.4_1
chr08:19097914-19098855	Os08g0400300	chr08:19098643-19098805	IR	3	3	-	Ex.ONT.17326.1	-40.58	5.62687e-05	5.62687e-05	40.174672489083|36.8932038834951|44.6808510638298	0|0|0	chr08_19098643_19098805_R_Ex.ONT.17326.1_1
chr06:12279981-12281399	Os06g0317200	chr06:12280019-12281144	IR	3	3	-	ONT.13591.16	-40.62	0.00420961	0.00420961	42.5531914893617|51.5151515151515|27.7777777777778	0|0|0	chr06_12280019_12281144_R_ONT.13591.16_1
chr02:8811961-8812307	ONT.3776	chr02:8812101-8812235	IR (overlapping region)	3	3	-	Ex.ONT.3776.1	-40.65	0.00138919	0.00138919	37.3333333333333|50.7462686567164|33.8709677419355	0|0|0	chr02_8812101_8812235_R_Ex.ONT.3776.1_1
chr03:6814731-6817574	Os03g0229000	chr03:6815190-6815368	IR	3	3	-	Os03t0229000-01	-40.76	0.00648551	0.00648551	35|56.25|31.0344827586207	0|0|0	chr03_6815190_6815368_R_Os03t0229000-01_1
chr03:6814731-6817574	Os03g0229000	chr03:6815178-6815368	IR	3	3	-	Os03t0229000-01	-40.76	0.00648551	0.00648551	35|56.25|31.0344827586207	0|0|0	chr03_6815178_6815368_R_Os03t0229000-01_1
chr12:3673051-3673722	Os12g0172500	chr12:3673200-3673277	IR	3	3	-	Os12t0172500-01	-40.81	0.00147207	0.00147207	31.25|49.3333333333333|41.8604651162791	0|0|0	chr12_3673200_3673277_R_Os12t0172500-01_1
chr02:28176043-28177015	Os02g0687600	chr02:28176404-28176817	IR	3	3	-	ONT.5743.1	-40.93	0.00596823	0.00596823	41.6666666666667|27.2727272727273|53.8461538461538	0|0|0	chr02_28176404_28176817_R_ONT.5743.1_1
chr11:23663942-23664304	Os11g0611600	chr11:23664067-23664152	IR	3	3	-	ONT.21545.1	-40.94	0.000151374	0.000151374	45.0980392156863|35.2941176470588|42.4242424242424	0|0|0	chr11_23664067_23664152_R_ONT.21545.1_1
chr04:483669-485946	Os04g0107900	chr04:483696-485548	IR	3	3	-	Ex.Os04t0107900-03	-40.98	0.000473031	0.000473031	48.7179487179487|36|38.2352941176471	0|0|0	chr04_483696_485548_R_Ex.Os04t0107900-03_1
chr10:12882237-12883539	Os10g0389150	chr10:12882332-12882807	IR	3	3	-	ONT.19930.4	-41.38	0.000112085	0.000112085	44.1176470588235|44.1176470588235|35.8974358974359	0|0|0	chr10_12882332_12882807_R_ONT.19930.4_1
chr10:12882233-12882878	Os10g0389150	chr10:12882332-12882817	IR	3	3	-	Ex.ONT.19930.2	-41.38	0.000112085	0.000112085	44.1176470588235|44.1176470588235|35.8974358974359	0|0|0	chr10_12882332_12882817_R_Ex.ONT.19930.2_1
chr02:1481265-1481831	Os02g0128800	chr02:1481394-1481480	IR	3	3	-	Os02t0128800-03	-41.75	5.66808e-07	5.66808e-07	41.2811387900356|43.1818181818182|40.7766990291262	0|0|0	chr02_1481394_1481480_R_Os02t0128800-03_1
chr04:31061685-31062694	Os04g0612500	chr04:31061850-31062171	IR	3	3	-	Ex.ONT.9970.54	-41.76	2.19259e-05	2.19259e-05	38.5826771653543|44.9275362318841|41.7647058823529	0|0|0	chr04_31061850_31062171_R_Ex.ONT.9970.54_1
chr09:17393605-17394016	Os09g0460000	chr09:17393843-17393992	IR	3	3	-	ONT.18818.4	-42.03	0.00160348	0.00160348	48.4848484848485|46.5753424657534|31.0344827586207	0|0|0	chr09_17393843_17393992_R_ONT.18818.4_1
chr03:7800206-7801860	Os03g0247600	chr03:7800573-7801084	IR	3	3	-	Os03t0247600-01	-42.03	2.44081e-06	2.44081e-06	42.5|40|43.5897435897436	0|0|0	chr03_7800573_7801084_R_Os03t0247600-01_1
chr02:6535937-6538109	Os02g0216700	chr02:6536502-6536590	IR	3	3	-	Os02t0216700-01	-42.12	0.00368498	0.00368498	51.3513513513513|46.4285714285714|28.5714285714286	0|0|0	chr02_6536502_6536590_R_Os02t0216700-01_1
chr07:28004850-28006216	Os07g0663800	chr07:28004909-28005247	IR (overlapping region)	3	3	-	ONT.15917.3	-42.14	1.72129e-06	1.72129e-06	42.8312159709619|43.37899543379|40.2152641878669	0|0|0	chr07_28004909_28005247_R_ONT.15917.3_1
chr06:28402585-28404417	Os06g0681400	chr06:28403600-28403769	IR	3	3	-	Ex.ONT.13945.1	-42.18	2.2587e-06	2.2587e-06	40.3204272363151|42.2754491017964|43.9393939393939	0|0|0	chr06_28403600_28403769_R_Ex.ONT.13945.1_1
chr03:11776001-11778281	Os03g0324300	chr03:11777502-11777840	IR	3	3	-	ONT.6778.2	-42.21	3.78281e-05	3.78281e-05	38.4778012684989|42.3255813953488|45.8333333333333	0|0|0	chr03_11777502_11777840_R_ONT.6778.2_1
chr03:9897336-9898005	ONT.8201	chr03:9897448-9897590	IR	3	3	-	ONT.8201.1	-42.33	0.00139449	0.00139449	50|32|45	0|0|0	chr03_9897448_9897590_R_ONT.8201.1_1
chr04:31061683-31062589	Os04g0612500	chr04:31061857-31062119	IR	3	3	-	Ex.ONT.9970.41	-42.41	0.000184358	0.000184358	36.036036036036|45.7943925233645|45.3846153846154	0|0|0	chr04_31061857_31062119_R_Ex.ONT.9970.41_1
chr03:7800206-7801860	Os03g0247600	chr03:7800573-7801029	IR	3	3	-	Os03t0247600-01	-42.5	4.49313e-06	4.49313e-06	43.9024390243902|40|43.5897435897436	0|0|0	chr03_7800573_7801029_R_Os03t0247600-01_1
chr01:41002296-41003772	Os01g0934500	chr01:41002858-41003268	IR (overlapping region)	3	3	-	Ex.ONT.1564.2	-42.54	2.77334e-05	2.77334e-05	44.2622950819672|38.5964912280702|44.7761194029851	0|0|0	chr01_41002858_41003268_R_Ex.ONT.1564.2_1
chr01:41002296-41003771	Os01g0934500	chr01:41002858-41003280	IR (overlapping region)	3	3	-	Ex.ONT.1564.1	-42.54	2.77334e-05	2.77334e-05	44.2622950819672|38.5964912280702|44.7761194029851	0|0|0	chr01_41002858_41003280_R_Ex.ONT.1564.1_1
chr07:1106840-1108803	Os07g0121000	chr07:1107189-1107255	IR (overlapping region)	3	3	-	Os07t0121000-01	-42.6	0.00031921	0.00031921	47.0588235294118|45.4545454545455|35.2941176470588	0|0|0	chr07_1107189_1107255_R_Os07t0121000-01_1
chr07:28004850-28006216	Os07g0663800	chr07:28005069-28005247	IR (overlapping region)	3	3	-	ONT.15917.3	-42.73	1.50756e-06	1.50756e-06	43.3453237410072|43.9927732610659|40.8518877057115	0|0|0	chr07_28005069_28005247_R_ONT.15917.3_1
chr01:12924343-12924800	Os01g0332900	chr01:12924502-12924708	IR (overlapping region)	3	3	-	Ex.ONT.2226.30	-42.82	2.83117e-06	2.83117e-06	41.5094339622642|41.8918918918919|45.0549450549451	0|0|0	chr01_12924502_12924708_R_Ex.ONT.2226.30_1
chr04:31061683-31062694	Os04g0612500	chr04:31061861-31062171	IR	3	3	-	Ex.ONT.9970.44	-42.99	3.70621e-05	3.70621e-05	39.0625|46.4788732394366|43.4285714285714	0|0|0	chr04_31061861_31062171_R_Ex.ONT.9970.44_1
chr04:31061682-31062598	Os04g0612500	chr04:31061860-31062119	IR	3	3	-	Ex.ONT.9970.29	-43.07	0.000185609	0.000185609	36.6071428571429|46.7889908256881|45.8015267175573	0|0|0	chr04_31061860_31062119_R_Ex.ONT.9970.29_1
chr04:22092880-22093259	Os04g0443500	chr04:22093052-22093136	IR	3	3	-	ONT.9573.1	-43.09	0.000807308	0.000807308	40.5063291139241|52.2727272727273|36.5	0|0|0	chr04_22093052_22093136_R_ONT.9573.1_1
chr04:28198550-28200016	Os04g0563300	chr04:28198585-28199469	IR	3	3	-	ONT.9857.1	-43.2	9.64015e-05	9.64015e-05	44.4444444444444|47.2222222222222|37.9310344827586	0|0|0	chr04_28198585_28199469_R_ONT.9857.1_1
chr08:3863383-3864555	Os08g0166500	chr08:3863448-3863529	IR (overlapping region)	3	3	-	Ex.ONT.17009.1	-43.25	0.00210278	0.00210278	53.6585365853659|43.5897435897436|32.5	0|0|0	chr08_3863448_3863529_R_Ex.ONT.17009.1_1
chr04:31061682-31062594	Os04g0612500	chr04:31061863-31062119	IR	3	3	-	Ex.ONT.9970.27	-43.41	0.000160961	0.000160961	37.1681415929204|47.2727272727273|45.8015267175573	0|0|0	chr04_31061863_31062119_R_Ex.ONT.9970.27_1
chr02:35092490-35093672	Os02g0817900	chr02:35093310-35093433	IR (overlapping region)	3	3	-	Os02t0817900-01	-43.43	0.000172971	0.000172971	49.7652582159624|39.3364928909953|41.1971830985916	0|0|0	chr02_35093310_35093433_R_Os02t0817900-01_1
chr03:26407829-26410216	Os03g0669300	chr03:26408340-26408926	IR	3	3	-	Ex.Os03t0669300-01	-43.48	0.000555844	0.000555844	37.037037037037|41.6666666666667|51.7241379310345	0|0|0	chr03_26408340_26408926_R_Ex.Os03t0669300-01_1
chr02:6530339-6532982	Os02g0216500	chr02:6532716-6532802	IR	3	3	-	ONT.5066.11	-43.58	0.000459482	0.000459482	35.8490566037736|44.8979591836735|50	0|0|0	chr02_6532716_6532802_R_ONT.5066.11_1
chr02:11592365-11593229	Os02g0301100	chr02:11592959-11593107	IR	3	3	-	Ex.ONT.5205.4	-43.69	6.76777e-05	6.76777e-05	41.7422867513612|48.7364620938628|40.5857740585774	0|0|0	chr02_11592959_11593107_R_Ex.ONT.5205.4_1
chr02:17320297-17323579	ONT.3958	chr02:17320754-17321765	IR	3	3	-	Ex.ONT.3958.3	-43.71	0.00174421	0.00174421	55.4054054054054|38.8888888888889|36.8421052631579	0|0|0	chr02_17320754_17321765_R_Ex.ONT.3958.3_1
chr06:21343401-21344729	Os06g0558700	chr06:21343827-21344216	IR	3	3	-	ONT.14688.4	-43.79	1.22487e-08	1.22487e-08	44.2211055276382|43.2258064516129|43.9153439153439	0|0|0	chr06_21343827_21344216_R_ONT.14688.4_1
chr05:24309228-24309839	Os05g0494900	chr05:24309454-24309498	IR	3	3	-	Os05t0494900-02	-43.94	0.0039446	0.0039446	37.5|35.7142857142857|58.6206896551724	0|0|0	chr05_24309454_24309498_R_Os05t0494900-02_1
chr01:436275-437261	ONT.1710	chr01:436741-436865	IR	3	3	-	Ex.ONT.1710.2	-43.96	1.30321e-05	1.30321e-05	45.8333333333333|40.5797101449275|45.4545454545455	0|0|0	chr01_436741_436865_R_Ex.ONT.1710.2_1
chr06:21343798-21344092	Os06g0558700	chr06:21343943-21344040	IR	3	3	-	ONT.14688.10	-43.97	5.2343e-08	5.2343e-08	43.2432432432432|43.9597315436242|44.7154471544715	0|0|0	chr06_21343943_21344040_R_ONT.14688.10_1
chr01:13453005-13454047	ONT.510	chr01:13453851-13453921	IR	3	3	-	ONT.510.3	-43.98	0.000262178	0.000262178	44.4444444444444|50|37.5	0|0|0	chr01_13453851_13453921_R_ONT.510.3_1
chr08:575066-578332	Os08g0110800	chr08:576080-576877	IR	3	3	-	Ex.ONT.16901.6	-44.01	0.000332538	0.000332538	51.004016064257|43.2748538011696|37.7450980392157	0|0|0	chr08_576080_576877_R_Ex.ONT.16901.6_1
chr01:2000724-2003913	Os01g0137300	chr01:2003428-2003582	IR	3	3	-	Os01t0137300-01	-44.05	7.40299e-05	7.40299e-05	44.9275362318841|39.1304347826087|48.1012658227848	0|0|0	chr01_2003428_2003582_R_Os01t0137300-01_1
chr01:436275-437280	ONT.1710	chr01:436732-436865	IR	3	3	-	Ex.ONT.1710.4	-44.2	1.78234e-05	1.78234e-05	46.5753424657534|40.5797101449275|45.4545454545455	0|0|0	chr01_436732_436865_R_Ex.ONT.1710.4_1
chr01:42412453-42413222	Os01g0962100	chr01:42412878-42412994	IR	3	3	-	ONT.1643.3	-44.2	0.00307064	0.00307064	50|30.4347826086957|52.1739130434783	0|0|0	chr01_42412878_42412994_R_ONT.1643.3_1
chr08:575065-578334	Os08g0110800	chr08:576188-576877	IR	3	3	-	Ex.ONT.16901.5	-44.21	0.000276043	0.000276043	51.004016064257|43.2748538011696|38.3495145631068	0|0|0	chr08_576188_576877_R_Ex.ONT.16901.5_1
chr05:22409213-22410426	Os05g0456100	chr05:22410105-22410223	IR (overlapping region)	3	3	-	Os05t0456100-02	-44.34	0.00283827	0.00283827	31.0344827586207|53.3333333333333|48.6486486486487	0|0|0	chr05_22410105_22410223_R_Os05t0456100-02_1
chr04:28575930-28576358	ONT.10889	chr04:28576261-28576347	IR (overlapping region)	3	3	-	ONT.10889.4	-44.44	0.00377202	0.00377202	33.3333333333333|58.3333333333333|41.6666666666667	0|0|0	chr04_28576261_28576347_R_ONT.10889.4_1
chr02:35633822-35636784	Os02g0829000	chr02:35634077-35636380	IR	3	3	-	ONT.6094.3	-44.45	7.93915e-05	7.93915e-05	47.0833333333333|47.2103004291845|39.0557939914163	0|0|0	chr02_35634077_35636380_R_ONT.6094.3_1
chr04:29857779-29858318	ONT.10940	chr04:29857834-29858016	IR (overlapping region)	3	3	-	ONT.10940.1	-44.5	3.96133e-05	3.96133e-05	46.2686567164179|47.2222222222222|40	0|0|0	chr04_29857834_29858016_R_ONT.10940.1_1
chr02:14981667-14982717	Os02g0453300	chr02:14981757-14982144	IR	3	3	-	Os02t0453300-02	-44.51	0.000163835	0.000163835	40.3846153846154|42.2222222222222|50.9090909090909	0|0|0	chr02_14981757_14982144_R_Os02t0453300-02_1
chr01:24836924-24838598	Os01g0622500	chr01:24838112-24838252	IR	3	3	-	ONT.813.5	-44.54	0.0026675	0.0026675	43.75|33.3333333333333|56.5217391304348	0|0|0	chr01_24838112_24838252_R_ONT.813.5_1
chr02:6981698-6984923	Os02g0224300	chr02:6983435-6983602	IR	3	3	-	ONT.3722.1	-44.77	0.00185163	0.00185163	34.6153846153846|43.956043956044|55.7522123893805	0|0|0	chr02_6983435_6983602_R_ONT.3722.1_1
chr07:26387847-26389928	Os07g0635600	chr07:26388365-26388440	IR	3	3	-	Os07t0635600-01	-44.95	0.00649747	0.00649747	57.8947368421053|48.3870967741936|28.5714285714286	0|0|0	chr07_26388365_26388440_R_Os07t0635600-01_1
chr08:19097914-19098856	Os08g0400300	chr08:19098630-19098805	IR	3	3	-	Ex.ONT.17326.5	-45.01	3.20858e-05	3.20858e-05	43.8524590163934|41.9642857142857|49.21875	0|0|0	chr08_19098630_19098805_R_Ex.ONT.17326.5_1
chr05:8861950-8863567	Os05g0245700	chr05:8862284-8863204	IR	3	3	-	Os05t0245700-01	-45.02	0.000543535	0.000543535	50|48.936170212766|36.1111111111111	0|0|0	chr05_8862284_8863204_R_Os05t0245700-01_1
chr06:21343401-21344729	Os06g0558700	chr06:21343825-21344023	IR	3	3	-	ONT.14688.4	-45.09	2.91589e-10	2.91589e-10	45.320197044335|45|44.9350649350649	0|0|0	chr06_21343825_21344023_R_ONT.14688.4_1
chr04:30477679-30478449	Os04g0604250	chr04:30478007-30478081	IR	3	3	-	ONT.10978.3	-45.17	1.33572e-09	1.33572e-09	45.5128205128205|44.963503649635|45.0199203187251	0|0|0	chr04_30478007_30478081_R_ONT.10978.3_1
chr04:30477679-30478449	Os04g0604250	chr04:30478002-30478081	IR	3	3	-	ONT.10978.3	-45.17	1.33572e-09	1.33572e-09	45.5128205128205|44.963503649635|45.0199203187251	0|0|0	chr04_30478002_30478081_R_ONT.10978.3_1
chr04:30477679-30478449	Os04g0604250	chr04:30478002-30478077	IR	3	3	-	ONT.10978.3	-45.17	1.33572e-09	1.33572e-09	45.5128205128205|44.963503649635|45.0199203187251	0|0|0	chr04_30478002_30478077_R_ONT.10978.3_1
chr02:29715769-29718849	Os02g0716100	chr02:29716050-29717125	IR	3	3	-	Os02t0716100-01	-45.21	4.43563e-05	4.43563e-05	48.5294117647059|40.625|46.4788732394366	0|0|0	chr02_29716050_29717125_R_Os02t0716100-01_1
chr09:9977330-9978234	Os09g0332600	chr09:9977421-9977825	IR (overlapping region)	3	3	-	Ex.Os09t0332600-01	-45.27	0.00065221	0.00065221	45.4545454545455|53.3333333333333|37.037037037037	0|0|0	chr09_9977421_9977825_R_Ex.Os09t0332600-01_1
chr05:8861947-8863409	Os05g0245700	chr05:8862579-8863204	IR	3	3	-	Ex.ONT.11549.3	-45.42	0.000642397	0.000642397	51.219512195122|48.936170212766|36.1111111111111	0|0|0	chr05_8862579_8863204_R_Ex.ONT.11549.3_1
chr12:27060232-27061148	Os12g0632000	chr12:27060344-27060901	IR	3	3	-	Ex.ONT.22939.8	-45.45	3.11262e-05	3.11262e-05	41.0958904109589|47.6744186046512|47.5806451612903	0|0|0	chr12_27060344_27060901_R_Ex.ONT.22939.8_1
chr01:25019167-25021582	Os01g0626500	chr01:25019476-25021375	IR	3	3	-	ONT.2511.6	-45.54	2.19727e-06	2.19727e-06	47.7707006369427|44.2307692307692|44.6153846153846	0|0|0	chr01_25019476_25021375_R_ONT.2511.6_1
chr12:27060233-27061147	Os12g0632000	chr12:27060360-27060901	IR	3	3	-	Ex.ONT.22939.25	-45.65	3.71234e-05	3.71234e-05	41.0958904109589|48.2758620689655|47.5806451612903	0|0|0	chr12_27060360_27060901_R_Ex.ONT.22939.25_1
chr01:25021127-25021603	Os01g0626500	chr01:25021301-25021375	IR	3	3	-	Ex.ONT.2511.2	-45.68	1.80695e-06	1.80695e-06	47.7707006369427|44.2307692307692|45.0381679389313	0|0|0	chr01_25021301_25021375_R_Ex.ONT.2511.2_1
chr01:25021127-25021593	Os01g0626500	chr01:25021278-25021375	IR	3	3	-	Ex.ONT.2511.1	-45.68	1.80695e-06	1.80695e-06	47.7707006369427|44.2307692307692|45.0381679389313	0|0|0	chr01_25021278_25021375_R_Ex.ONT.2511.1_1
chr01:41539701-41541549	Os01g0944900	chr01:41540894-41541426	IR (overlapping region)	3	3	-	Ex.ONT.3292.1	-45.76	0.000352834	0.000352834	38.8888888888889|45.4545454545455|52.9411764705882	0|0|0	chr01_41540894_41541426_R_Ex.ONT.3292.1_1
chr01:20041618-20042808	Os01g0543000	chr01:20042231-20042684	IR	3	3	-	ONT.658.3	-45.85	0.000124045	0.000124045	50.6329113924051|40|46.9135802469136	0|0|0	chr01_20042231_20042684_R_ONT.658.3_1
chr03:7584073-7584372	Os03g0243350	chr03:7584144-7584213	IR	3	3	-	ONT.6557.4	-46.1	1.98011e-05	1.98011e-05	47.6190476190476|48.4848484848485|42.1875	0|0|0	chr03_7584144_7584213_R_ONT.6557.4_1
chr12:27060233-27061161	Os12g0632000	chr12:27060342-27060901	IR	3	3	-	Ex.ONT.22939.29	-46.23	6.4189e-05	6.4189e-05	41.0958904109589|50|47.5806451612903	0|0|0	chr12_27060342_27060901_R_Ex.ONT.22939.29_1
chr05:16468876-16472774	Os05g0349000	chr05:16472513-16472701	IR	3	3	-	Os05t0349000-02	-46.27	0.00303434	0.00303434	59.4594594594595|34.6153846153846|44.7368421052632	0|0|0	chr05_16472513_16472701_R_Os05t0349000-02_1
chr02:10944010-10944784	Os02g0289300	chr02:10944324-10944398	IR	3	3	-	Ex.Os02t0289300-01	-46.3	1.51975e-05	1.51975e-05	44.4444444444444|44.4444444444444|50	0|0|0	chr02_10944324_10944398_R_Ex.Os02t0289300-01_1
chr01:40276028-40278168	Os01g0922000	chr01:40276100-40277830	IR (overlapping region)	3	3	-	ONT.3224.2	-46.56	4.03034e-08	4.03034e-08	46.9879518072289|45.7142857142857|46.969696969697	0|0|0	chr01_40276100_40277830_R_ONT.3224.2_1
chr01:6762326-6763915	ONT.2010	chr01:6762469-6763470	IR	3	3	-	ONT.2010.3	-46.6	5.40133e-06	5.40133e-06	46.6165413533835|44.0944881889764|49.0740740740741	0|0|0	chr01_6762469_6763470_R_ONT.2010.3_1
chr11:252443-252882	Os11g0105400	chr11:252537-252625	IR	3	3	-	ONT.21680.3	-46.63	1.37835e-05	1.37835e-05	43.75|50|46.1538461538462	0|0|0	chr11_252537_252625_R_ONT.21680.3_1
chr03:4216796-4217316	Os03g0180500	chr03:4217160-4217264	IR	3	3	-	ONT.7900.9	-46.89	2.57332e-06	2.57332e-06	44.7368421052632|47.0588235294118|48.8888888888889	0|0|0	chr03_4217160_4217264_R_ONT.7900.9_1
chr03:9962029-9964142	Os03g0288101	chr03:9962961-9963819	IR	3	3	-	ONT.6674.3	-47.05	0.00160348	0.00160348	59.2233009708738|39.0625|42.8571428571429	0|0|0	chr03_9962961_9963819_R_ONT.6674.3_1
chr04:34930170-34932188	Os04g0684100	chr04:34930718-34931726	IR	3	3	-	Os04t0684100-02	-47.12	2.43725e-05	2.43725e-05	51|43.6893203883495|46.6666666666667	0|0|0	chr04_34930718_34931726_R_Os04t0684100-02_1
chr04:34930170-34932188	Os04g0684100	chr04:34930688-34931726	IR	3	3	-	Os04t0684100-02	-47.12	2.43725e-05	2.43725e-05	51|43.6893203883495|46.6666666666667	0|0|0	chr04_34930688_34931726_R_Os04t0684100-02_1
chr10:860301-861756	ONT.19744	chr10:860393-861334	IR	3	3	-	Ex.ONT.19744.3	-47.15	4.87565e-05	4.87565e-05	45.1612903225806|52.1739130434783|44.1176470588235	0|0|0	chr10_860393_861334_R_Ex.ONT.19744.3_1
chr03:4888755-4889246	Os03g0193700	chr03:4889013-4889050	IR (overlapping region)	3	3	-	ONT.6425.1	-47.3	0.000287473	0.000287473	54.2483660130719|40.4580152671756|47.1910112359551	0|0|0	chr03_4889013_4889050_R_ONT.6425.1_1
chr05:4916956-4917691	Os05g0181650	chr05:4917369-4917462	IR	3	3	-	Os05t0181650-00	-47.33	0.000119037	0.000119037	53.6585365853659|43.5897435897436|44.7368421052632	0|0|0	chr05_4917369_4917462_R_Os05t0181650-00_1
chr05:4916956-4917691	Os05g0181650	chr05:4917369-4917450	IR	3	3	-	Os05t0181650-00	-47.33	0.000119037	0.000119037	53.6585365853659|43.5897435897436|44.7368421052632	0|0|0	chr05_4917369_4917450_R_Os05t0181650-00_1
chr04:31061696-31062589	Os04g0612500	chr04:31061876-31062171	IR	3	3	-	Ex.ONT.9970.63	-47.35	1.65467e-05	1.65467e-05	43.4782608695652|49.3333333333333|49.2307692307692	0|0|0	chr04_31061876_31062171_R_Ex.ONT.9970.63_1
chr03:12766487-12768869	Os03g0342900	chr03:12767002-12768796	IR	3	3	-	Ex.ONT.8331.4	-47.52	0.00876494	0.00876494	66.6666666666667|42.5531914893617|33.3333333333333	0|0|0	chr03_12767002_12768796_R_Ex.ONT.8331.4_1
chr05:16468876-16472774	Os05g0349000	chr05:16472276-16472342	IR	3	3	-	Os05t0349000-02	-47.55	0.00186872	0.00186872	59.4594594594595|37.037037037037|46.1538461538462	0|0|0	chr05_16472276_16472342_R_Os05t0349000-02_1
chr12:17366092-17367165	Os12g0477050	chr12:17366237-17367010	IR	3	3	-	Ex.Os12t0477050-01	-47.59	0.000703685	0.000703685	52.6315789473684|52.6315789473684|37.5	0|0|0	chr12_17366237_17367010_R_Ex.Os12t0477050-01_1
chr05:19812726-19813912	Os05g0406550	chr05:19812873-19813780	IR	3	3	-	Ex.ONT.12717.22	-47.61	0.00978706	0.00978706	66.1016949152542|46.1538461538462|30.5882352941176	0|0|0	chr05_19812873_19813780_R_Ex.ONT.12717.22_1
chr05:19812718-19813912	Os05g0406550	chr05:19812853-19813775	IR	3	3	-	Ex.ONT.12717.18	-47.61	0.00978706	0.00978706	66.1016949152542|46.1538461538462|30.5882352941176	0|0|0	chr05_19812853_19813775_R_Ex.ONT.12717.18_1
chr05:19812716-19813912	Os05g0406550	chr05:19812861-19813775	IR	3	3	-	Ex.ONT.12717.16	-47.61	0.00978706	0.00978706	66.1016949152542|46.1538461538462|30.5882352941176	0|0|0	chr05_19812861_19813775_R_Ex.ONT.12717.16_1
chr05:19812715-19813912	Os05g0406550	chr05:19812881-19813775	IR	3	3	-	Ex.ONT.12717.15	-47.61	0.00978706	0.00978706	66.1016949152542|46.1538461538462|30.5882352941176	0|0|0	chr05_19812881_19813775_R_Ex.ONT.12717.15_1
chr05:19812714-19813912	Os05g0406550	chr05:19812860-19813780	IR	3	3	-	Ex.ONT.12717.12	-47.61	0.00978706	0.00978706	66.1016949152542|46.1538461538462|30.5882352941176	0|0|0	chr05_19812860_19813780_R_Ex.ONT.12717.12_1
chr05:19812713-19813912	Os05g0406550	chr05:19812875-19813775	IR	3	3	-	Ex.ONT.12717.9	-47.61	0.00978706	0.00978706	66.1016949152542|46.1538461538462|30.5882352941176	0|0|0	chr05_19812875_19813775_R_Ex.ONT.12717.9_1
chr05:19812712-19813911	Os05g0406550	chr05:19812880-19813775	IR	3	3	-	Ex.ONT.12717.8	-47.61	0.00978706	0.00978706	66.1016949152542|46.1538461538462|30.5882352941176	0|0|0	chr05_19812880_19813775_R_Ex.ONT.12717.8_1
chr05:19812571-19813912	Os05g0406550	chr05:19812862-19813780	IR	3	3	-	Ex.ONT.12717.3	-47.61	0.00978706	0.00978706	66.1016949152542|46.1538461538462|30.5882352941176	0|0|0	chr05_19812862_19813780_R_Ex.ONT.12717.3_1
chr05:19812545-19813912	Os05g0406550	chr05:19812875-19813780	IR	3	3	-	Ex.ONT.12717.1	-47.61	0.00978706	0.00978706	66.1016949152542|46.1538461538462|30.5882352941176	0|0|0	chr05_19812875_19813780_R_Ex.ONT.12717.1_1
chr12:21136174-21137075	Os12g0532500	chr12:21136540-21136684	IR	3	3	-	ONT.22750.2	-47.64	4.68209e-05	4.68209e-05	52.6315789473684|44.4444444444444|45.8333333333333	0|0|0	chr12_21136540_21136684_R_ONT.22750.2_1
chr09:12833979-12835295	Os09g0380400	chr09:12834279-12834353	IR	3	3	-	ONT.18667.8	-47.83	1.08387e-07	1.08387e-07	47.7751756440281|46.8982630272953|48.8172043010753	0|0|0	chr09_12834279_12834353_R_ONT.18667.8_1
chr09:12833978-12834914	Os09g0380400	chr09:12834279-12834345	IR	3	3	-	Ex.ONT.18667.5	-47.83	1.08387e-07	1.08387e-07	47.7751756440281|46.8982630272953|48.8172043010753	0|0|0	chr09_12834279_12834345_R_Ex.ONT.18667.5_1
chr09:12833979-12835295	Os09g0380400	chr09:12834279-12834358	IR	3	3	-	ONT.18667.8	-47.87	1.0761e-07	1.0761e-07	47.8971962616822|46.8982630272953|48.8172043010753	0|0|0	chr09_12834279_12834358_R_ONT.18667.8_1
chr02:17321766-17323560	ONT.3958	chr02:17321857-17323270	IR	3	3	-	Ex.TSS.ONT.3958.4	-47.92	0.0010738	0.0010738	58.0645161290323|38.4615384615385|47.2222222222222	0|0|0	chr02_17321857_17323270_R_Ex.TSS.ONT.3958.4_1
chr12:11277307-11278105	Os12g0291733	chr12:11277448-11277568	IR (overlapping region)	3	3	-	Os12t0291733-00	-47.99	2.85243e-06	2.85243e-06	49.4736842105263|49.0196078431373|45.4822335025381	0|0|0	chr12_11277448_11277568_R_Os12t0291733-00_1
chr12:11277307-11278105	Os12g0291733	chr12:11277448-11277565	IR (overlapping region)	3	3	-	Os12t0291733-00	-47.99	2.85243e-06	2.85243e-06	49.4736842105263|49.0196078431373|45.4822335025381	0|0|0	chr12_11277448_11277565_R_Os12t0291733-00_1
chr09:12833979-12835295	Os09g0380400	chr09:12834279-12834399	IR	3	3	-	ONT.18667.8	-47.99	1.28844e-07	1.28844e-07	47.8971962616822|47.029702970297|49.0364025695931	0|0|0	chr09_12834279_12834399_R_ONT.18667.8_1
chr03:7584214-7584910	Os03g0243350	chr03:7584373-7584543	IR	3	3	-	Ex.ONT.6557.3	-48	1.43865e-06	1.43865e-06	47.6190476190476|50|46.3768115942029	0|0|0	chr03_7584373_7584543_R_Ex.ONT.6557.3_1
chr08:28002557-28003531	Os08g0559501	chr08:28003282-28003425	IR	3	3	-	Ex.Os08t0559501-00	-48.04	0.00219213	0.00219213	58.8235294117647|35.2941176470588|50	0|0|0	chr08_28003282_28003425_R_Ex.Os08t0559501-00_1
chr07:5976941-5979127	Os07g0210100	chr07:5978970-5979085	IR	3	3	-	Ex.ONT.16231.1	-48.17	7.12036e-05	7.12036e-05	46.4052287581699|53.7313432835821|44.3661971830986	0|0|0	chr07_5978970_5979085_R_Ex.ONT.16231.1_1
chr06:4468285-4470966	Os06g0188550	chr06:4470530-4470634	IR	3	3	-	ONT.14300.2	-48.18	7.67151e-08	7.67151e-08	49.2063492063492|47.682119205298|47.65625	0|0|0	chr06_4470530_4470634_R_ONT.14300.2_1
chr03:17742044-17744052	Os03g0425100	chr03:17742280-17742367	IR	3	3	-	ONT.6981.3	-48.18	3.641e-07	3.641e-07	48.936170212766|48.936170212766|46.6666666666667	0|0|0	chr03_17742280_17742367_R_ONT.6981.3_1
chr03:7584214-7584916	Os03g0243350	chr03:7584427-7584543	IR	3	3	-	Ex.Os03t0243350-01	-48.25	6.73612e-07	6.73612e-07	47.6190476190476|50|47.1428571428571	0|0|0	chr03_7584427_7584543_R_Ex.Os03t0243350-01_1
chr09:18001407-18002481	ONT.18848	chr09:18001672-18001927	IR	3	3	-	ONT.18848.4	-48.3	8.1504e-07	8.1504e-07	50|48.0769230769231|46.8085106382979	0|0|0	chr09_18001672_18001927_R_ONT.18848.4_1
chr12:23634779-23637551	Os12g0573200	chr12:23637128-23637211	IR	3	3	-	ONT.22838.2	-48.33	0.000116072	0.000116072	43.2432432432432|54.320987654321|47.4358974358974	0|0|0	chr12_23637128_23637211_R_ONT.22838.2_1
chr12:17364632-17367177	Os12g0477050	chr12:17365519-17367010	IR	3	3	-	Ex.ONT.23358.1	-48.38	0.000909642	0.000909642	55|52.6315789473684|37.5	0|0|0	chr12_17365519_17367010_R_Ex.ONT.23358.1_1
chr02:29741251-29741667	Os02g0716800	chr02:29741376-29741452	IR	3	3	-	Ex.ONT.5810.5	-48.38	0.000299977	0.000299977	55.2631578947368|48.8372093023256|41.025641025641	0|0|0	chr02_29741376_29741452_R_Ex.ONT.5810.5_1
chr02:29741251-29741667	Os02g0716800	chr02:29741373-29741452	IR	3	3	-	Ex.ONT.5810.7	-48.38	0.000299977	0.000299977	55.2631578947368|48.8372093023256|41.025641025641	0|0|0	chr02_29741373_29741452_R_Ex.ONT.5810.7_1
chr02:13869791-13870207	Os02g0435600	chr02:13869965-13870061	IR	3	3	-	ONT.3897.2	-48.5	0.000141345	0.000141345	41.9354838709677|53.3653846153846|50.188679245283	0|0|0	chr02_13869965_13870061_R_ONT.3897.2_1
chr07:5978783-5979114	Os07g0210100	chr07:5978970-5979083	IR	3	3	-	Ex.ONT.16231.5	-48.52	8.34775e-05	8.34775e-05	46.4052287581699|54.4117647058823|44.7552447552448	0|0|0	chr07_5978970_5979083_R_Ex.ONT.16231.5_1
chr03:17742044-17744052	Os03g0425100	chr03:17742280-17742378	IR	3	3	-	ONT.6981.3	-48.53	1.00693e-06	1.00693e-06	50|48.936170212766|46.6666666666667	0|0|0	chr03_17742280_17742378_R_ONT.6981.3_1
chr10:19099040-19100471	Os10g0500700	chr10:19099877-19100197	IR	3	3	-	Os10t0500700-01	-48.62	5.10235e-05	5.10235e-05	47.3684210526316|44.8051948051948|53.6842105263158	0|0|0	chr10_19099877_19100197_R_Os10t0500700-01_1
chr12:2601461-2602049	Os12g0152750	chr12:2601519-2601757	IR	3	3	-	ONT.23088.3	-48.81	3.05507e-05	3.05507e-05	50|52.112676056338|44.3181818181818	0|0|0	chr12_2601519_2601757_R_ONT.23088.3_1
chr08:18465902-18467343	ONT.18121	chr08:18466461-18467034	IR	3	3	-	ONT.18121.2	-48.82	0.000644883	0.000644883	58.2120582120582|47.3684210526316|40.8695652173913	0|0|0	chr08_18466461_18467034_R_ONT.18121.2_1
chr08:18465902-18467343	ONT.18121	chr08:18466437-18467034	IR	3	3	-	ONT.18121.2	-48.82	0.000644883	0.000644883	58.2120582120582|47.3684210526316|40.8695652173913	0|0|0	chr08_18466437_18467034_R_ONT.18121.2_1
chr12:1969719-1971362	Os12g0140600	chr12:1969985-1970126	IR	3	3	-	Os12t0140600-02	-48.83	1.45242e-05	1.45242e-05	51.4285714285714|45.0549450549451|50	0|0|0	chr12_1969985_1970126_R_Os12t0140600-02_1
chr12:1969719-1971362	Os12g0140600	chr12:1969985-1970103	IR	3	3	-	Os12t0140600-02	-48.83	1.45242e-05	1.45242e-05	51.4285714285714|45.0549450549451|50	0|0|0	chr12_1969985_1970103_R_Os12t0140600-02_1
chr12:1969719-1971362	Os12g0140600	chr12:1969985-1970088	IR	3	3	-	Os12t0140600-02	-48.83	1.45242e-05	1.45242e-05	51.4285714285714|45.0549450549451|50	0|0|0	chr12_1969985_1970088_R_Os12t0140600-02_1
chr12:1969716-1971340	Os12g0140600	chr12:1969985-1970119	IR	3	3	-	Ex.ONT.22401.3	-48.83	1.45242e-05	1.45242e-05	51.4285714285714|45.0549450549451|50	0|0|0	chr12_1969985_1970119_R_Ex.ONT.22401.3_1
chr05:19812711-19813914	Os05g0406550	chr05:19812907-19813780	IR	3	3	-	Ex.ONT.12717.7	-48.85	0.00701833	0.00701833	66.1016949152542|47.5|32.9545454545455	0|0|0	chr05_19812907_19813780_R_Ex.ONT.12717.7_1
chr04:31061681-31062701	Os04g0612500	chr04:31061882-31062171	IR	3	3	-	Ex.ONT.9970.8	-48.97	6.33504e-06	6.33504e-06	45.8333333333333|50.3267973856209|50.7462686567164	0|0|0	chr04_31061882_31062171_R_Ex.ONT.9970.8_1
chr06:186827-188134	Os06g0102700	chr06:187394-187507	IR (overlapping region)	3	3	-	ONT.13165.2	-49.01	0.000730194	0.000730194	57.2413793103448|50.5263157894737|39.2638036809816	0|0|0	chr06_187394_187507_R_ONT.13165.2_1
chr05:19812716-19813912	Os05g0406550	chr05:19812885-19813780	IR	3	3	-	Ex.ONT.12717.17	-49.35	0.0083711	0.0083711	66.6666666666667|50|31.3953488372093	0|0|0	chr05_19812885_19813780_R_Ex.ONT.12717.17_1
chr05:8861947-8862578	Os05g0245700	chr05:8862284-8862465	IR	3	3	-	ONT.11549.3	-49.82	0.00012441	0.00012441	51.3513513513513|54.7619047619048|43.3333333333333	0|0|0	chr05_8862284_8862465_R_ONT.11549.3_1
chr03:35135138-35135434	Os03g0836200	chr03:35135156-35135311	IR	3	3	-	ONT.9107.10	-50.03	0.000410407	0.000410407	44.4444444444444|46.4692482915718|59.1876208897486	0|0|0	chr03_35135156_35135311_R_ONT.9107.10_1
chr06:4469969-4470529	Os06g0188550	chr06:4470281-4470369	IR	3	3	-	Ex.ONT.14300.11	-50.09	2.32107e-08	2.32107e-08	50.5555555555556|49.3055555555556|50.4132231404959	0|0|0	chr06_4470281_4470369_R_Ex.ONT.14300.11_1
chr06:4469694-4470529	Os06g0188550	chr06:4470288-4470369	IR	3	3	-	Ex.ONT.14300.1	-50.09	2.32107e-08	2.32107e-08	50.5555555555556|49.3055555555556|50.4132231404959	0|0|0	chr06_4470288_4470369_R_Ex.ONT.14300.1_1
chr06:6907369-6908005	Os06g0232800	chr06:6907594-6907679	IR	3	3	-	ONT.14396.2	-50.36	5.18715e-05	5.18715e-05	53.763440860215|44.9275362318841|52.3809523809524	0|0|0	chr06_6907594_6907679_R_ONT.14396.2_1
chr06:6907369-6908005	Os06g0232800	chr06:6907408-6907512	IR	3	3	-	ONT.14396.2	-50.36	5.18715e-05	5.18715e-05	53.763440860215|44.9275362318841|52.3809523809524	0|0|0	chr06_6907408_6907512_R_ONT.14396.2_1
chr06:6907365-6908028	Os06g0232800	chr06:6907408-6907497	IR	3	3	-	Ex.TSS.Os06t0232800-01	-50.36	5.18715e-05	5.18715e-05	53.763440860215|44.9275362318841|52.3809523809524	0|0|0	chr06_6907408_6907497_R_Ex.TSS.Os06t0232800-01_1
chr06:6907365-6907934	Os06g0232800	chr06:6907408-6907679	IR	3	3	-	Ex.TSS.ONT.14396.4	-50.36	5.18715e-05	5.18715e-05	53.763440860215|44.9275362318841|52.3809523809524	0|0|0	chr06_6907408_6907679_R_Ex.TSS.ONT.14396.4_1
chr03:32398404-32399832	Os03g0781501	chr03:32398643-32399763	IR	3	3	-	ONT.8947.5	-50.83	0.00308253	0.00308253	66.6666666666667|44.2622950819672|41.5584415584416	0|0|0	chr03_32398643_32399763_R_ONT.8947.5_1
chr01:42094578-42095512	Os01g0955700	chr01:42095125-42095223	IR (overlapping region)	3	3	-	ONT.1618.1	-51.08	0.000187403	0.000187403	45.6521739130435|58.5365853658537|49.0566037735849	0|0|0	chr01_42095125_42095223_R_ONT.1618.1_1
chr06:30589185-30590225	Os06g0720000	chr06:30589672-30589765	IR	3	3	-	Ex.ONT.14049.2	-51.17	5.11479e-05	5.11479e-05	55.0561797752809|52.6785714285714|45.7894736842105	0|0|0	chr06_30589672_30589765_R_Ex.ONT.14049.2_1
chr03:19864733-19865588	ONT.8494	chr03:19865269-19865446	IR	3	3	-	ONT.8494.4	-51.19	1.04528e-05	1.04528e-05	48.7179487179487|54.8387096774194|50	0|0|0	chr03_19865269_19865446_R_ONT.8494.4_1
chr03:19864733-19865588	ONT.8494	chr03:19865269-19865443	IR	3	3	-	ONT.8494.4	-51.19	1.04528e-05	1.04528e-05	48.7179487179487|54.8387096774194|50	0|0|0	chr03_19865269_19865443_R_ONT.8494.4_1
chr01:20860578-20862516	ONT.680	chr01:20861055-20862214	IR	3	3	-	ONT.680.3	-51.22	0.000202693	0.000202693	57.1428571428571|43.75|52.7777777777778	0|0|0	chr01_20861055_20862214_R_ONT.680.3_1
chr11:5282088-5284666	Os11g0204800	chr11:5282862-5284112	IR	3	3	-	Os11t0204800-01	-51.24	3.29167e-05	3.29167e-05	56.1797752808989|49.3333333333333|48.2142857142857	0|0|0	chr11_5282862_5284112_R_Os11t0204800-01_1
chr06:30589766-30591327	Os06g0720000	chr06:30589985-30591202	IR	3	3	-	Ex.Os06t0720000-02	-51.27	4.57238e-06	4.57238e-06	54.2857142857143|50|49.5098039215686	0|0|0	chr06_30589985_30591202_R_Ex.Os06t0720000-02_1
chr11:24723130-24723675	ONT.21568	chr11:24723328-24723398	IR	3	3	-	ONT.21568.2	-51.28	0.00150046	0.00150046	43.3962264150943|46|64.4444444444444	0|0|0	chr11_24723328_24723398_R_ONT.21568.2_1
chr11:24723130-24723675	ONT.21568	chr11:24723313-24723398	IR	3	3	-	ONT.21568.2	-51.28	0.00150046	0.00150046	43.3962264150943|46|64.4444444444444	0|0|0	chr11_24723313_24723398_R_ONT.21568.2_1
chr08:3513856-3515008	Os08g0159900	chr08:3514185-3514283	IR	3	3	-	ONT.17825.3	-51.44	0.00159916	0.00159916	41.3793103448276|48.6486486486487|64.2857142857143	0|0|0	chr08_3514185_3514283_R_ONT.17825.3_1
chr01:25019166-25021300	Os01g0626500	chr01:25019476-25021113	IR	3	3	-	ONT.2511.4	-51.59	8.04571e-05	8.04571e-05	57.2519083969466|51.1278195488722|46.4	0|0|0	chr01_25019476_25021113_R_ONT.2511.4_1
chr01:25019165-25021608	Os01g0626500	chr01:25019476-25021126	IR	3	3	-	Ex.ONT.2511.3	-51.59	8.04571e-05	8.04571e-05	57.2519083969466|51.1278195488722|46.4	0|0|0	chr01_25019476_25021126_R_Ex.ONT.2511.3_1
chr01:4801646-4802177	Os01g0190000	chr01:4801730-4801870	IR	3	3	-	ONT.225.1	-51.77	3.85292e-05	3.85292e-05	54.9019607843137|53.8461538461538|46.5753424657534	0|0|0	chr01_4801730_4801870_R_ONT.225.1_1
chr03:26460057-26461132	Os03g0670700	chr03:26460159-26460841	IR	3	3	-	Ex.ONT.7164.29	-51.86	0.00179029	0.00179029	56.6371681415929|60.8974358974359|38.034188034188	0|0|0	chr03_26460159_26460841_R_Ex.ONT.7164.29_1
chr08:23995179-23996294	Os08g0485400	chr08:23996096-23996238	IR	3	3	-	Os08t0485400-02	-51.96	0.000206977	0.000206977	48.2758620689655|47.6190476190476|60	0|0|0	chr08_23996096_23996238_R_Os08t0485400-02_1
chr06:30589766-30590500	Os06g0720000	chr06:30589985-30590398	IR	3	3	-	Ex.ONT.14049.1	-52.27	7.13769e-05	7.13769e-05	56.7567567567568|53.7117903930131|46.3541666666667	0|0|0	chr06_30589985_30590398_R_Ex.ONT.14049.1_1
chr09:12833979-12835295	Os09g0380400	chr09:12834225-12834353	IR	3	3	-	ONT.18667.8	-52.67	7.26701e-09	7.26701e-09	53.2637075718016|52.2099447513812|52.5462962962963	0|0|0	chr09_12834225_12834353_R_ONT.18667.8_1
chr09:12833953-12834838	Os09g0380400	chr09:12834227-12834353	IR	3	3	-	Ex.ONT.18667.2	-52.67	7.26701e-09	7.26701e-09	53.2637075718016|52.2099447513812|52.5462962962963	0|0|0	chr09_12834227_12834353_R_Ex.ONT.18667.2_1
chr08:17558309-17559572	Os08g0374600	chr08:17558874-17559197	IR	3	3	-	ONT.18092.3	-52.78	0.00621458	0.00621458	44.4444444444444|72.7272727272727|41.1764705882353	0|0|0	chr08_17558874_17559197_R_ONT.18092.3_1
chr05:27168591-27171319	Os05g0547700	chr05:27169033-27169263	IR	3	3	-	Os05t0547700-01	-52.79	2.81538e-06	2.81538e-06	55.5555555555556|51.5151515151515|51.304347826087	0|0|0	chr05_27169033_27169263_R_Os05t0547700-01_1
chr05:27168591-27171319	Os05g0547700	chr05:27169033-27169258	IR	3	3	-	Os05t0547700-01	-52.79	2.81538e-06	2.81538e-06	55.5555555555556|51.5151515151515|51.304347826087	0|0|0	chr05_27169033_27169258_R_Os05t0547700-01_1
chr04:20496058-20497018	Os04g0414700	chr04:20496372-20496479	IR	3	3	-	ONT.9520.2	-53	3.10839e-05	3.10839e-05	57.9881656804734|49.6894409937888|51.3227513227513	0|0|0	chr04_20496372_20496479_R_ONT.9520.2_1
chr02:35160737-35161544	Os02g0819200	chr02:35160755-35160830	IR	3	3	-	Ex.Os02t0819200-01	-53.03	0.000292813	0.000292813	60.2739726027397|54|44.8275862068966	0|0|0	chr02_35160755_35160830_R_Ex.Os02t0819200-01_1
chr03:28568347-28571307	Os03g0708600	chr03:28568687-28568943	IR	3	3	-	Ex.Os03t0708600-02	-53.24	0.00129817	0.00129817	40|60|59.7222222222222	0|0|0	chr03_28568687_28568943_R_Ex.Os03t0708600-02_1
chr03:7480379-7482005	Os03g0241300	chr03:7480704-7481692	IR (overlapping region)	3	3	-	Os03t0241300-01	-53.27	1.31934e-06	1.31934e-06	54.029304029304|51.006711409396|54.786150712831	0|0|0	chr03_7480704_7481692_R_Os03t0241300-01_1
chr03:7480379-7482005	Os03g0241300	chr03:7480704-7481686	IR (overlapping region)	3	3	-	Os03t0241300-01	-53.27	1.31934e-06	1.31934e-06	54.029304029304|51.006711409396|54.786150712831	0|0|0	chr03_7480704_7481686_R_Os03t0241300-01_1
chr09:22380990-22381996	Os09g0563275	chr09:22381217-22381324	IR (overlapping region)	3	3	-	Ex.Os09t0563275-00	-53.31	5.97356e-07	5.97356e-07	55|53.1914893617021|51.7241379310345	0|0|0	chr09_22381217_22381324_R_Ex.Os09t0563275-00_1
chr01:41510184-41510393	Os01g0944200	chr01:41510218-41510305	IR (overlapping region)	3	3	-	ONT.1589.1	-53.5	2.48695e-05	2.48695e-05	48.9130434782609|54.4444444444444|57.1428571428571	0|0|0	chr01_41510218_41510305_R_ONT.1589.1_1
chr02:6510930-6513827	Os02g0216300	chr02:6511436-6512068	IR	3	3	-	Os02t0216300-09	-53.54	8.61683e-07	8.61683e-07	51.6806722689076|55.2884615384615|53.6480686695279	0|0|0	chr02_6511436_6512068_R_Os02t0216300-09_1
chr01:4483499-4484483	ONT.1924	chr01:4483884-4484003	IR	3	3	-	ONT.1924.4	-53.55	4.63567e-05	4.63567e-05	52.3809523809524|49.3333333333333|58.9473684210526	0|0|0	chr01_4483884_4484003_R_ONT.1924.4_1
chr06:28402811-28404417	Os06g0681400	chr06:28402978-28403204	IR	3	3	-	ONT.13945.2	-53.69	3.0495e-07	3.0495e-07	52.6570048309179|53.1440162271805|55.2830188679245	0|0|0	chr06_28402978_28403204_R_ONT.13945.2_1
chr01:4483499-4484483	ONT.1924	chr01:4483905-4484003	IR	3	3	-	ONT.1924.4	-53.7	5.52097e-05	5.52097e-05	52.3809523809524|49.3333333333333|59.375	0|0|0	chr01_4483905_4484003_R_ONT.1924.4_1
chr06:2109412-2110659	ONT.13275	chr06:2110402-2110526	IR (overlapping region)	3	3	-	ONT.13275.1	-53.75	3.36645e-05	3.36645e-05	48.6486486486487|57.3770491803279|55.2380952380952	0|0|0	chr06_2110402_2110526_R_ONT.13275.1_1
chr11:28974638-28975821	Os11g0708100	chr11:28974770-28974894	IR (overlapping region)	3	3	-	Ex.ONT.21668.1	-53.76	0.00308678	0.00308678	53.8461538461538|68.2926829268293|39.1304347826087	0|0|0	chr11_28974770_28974894_R_Ex.ONT.21668.1_1
chr05:1972223-1974888	Os05g0133900	chr05:1973471-1974251	IR	3	3	-	Ex.Os05t0133900-01	-53.78	7.4396e-05	7.4396e-05	48|59.0909090909091|54.2372881355932	0|0|0	chr05_1973471_1974251_R_Ex.Os05t0133900-01_1
chr06:4468285-4470966	Os06g0188550	chr06:4469309-4469693	IR	3	3	-	ONT.14300.2	-53.79	0.000127666	0.000127666	46.4285714285714|57.6086956521739|57.3333333333333	0|0|0	chr06_4469309_4469693_R_ONT.14300.2_1
chr06:29175697-29178475	Os06g0698000	chr06:29175837-29176879	IR	3	3	-	ONT.13985.2	-54.08	5.25984e-05	5.25984e-05	59.4202898550725|53.6231884057971|49.2063492063492	0|0|0	chr06_29175837_29176879_R_ONT.13985.2_1
chr06:4468285-4470966	Os06g0188550	chr06:4469309-4470369	IR	3	3	-	ONT.14300.2	-54.1	8.78699e-05	8.78699e-05	47.3684210526316|57.6086956521739|57.3333333333333	0|0|0	chr06_4469309_4470369_R_ONT.14300.2_1
chr10:9266952-9269820	Os10g0329400	chr10:9268620-9269576	IR	3	3	-	ONT.19872.3	-54.2	0.00380207	0.00380207	50|71.4285714285714|41.1764705882353	0|0|0	chr10_9268620_9269576_R_ONT.19872.3_1
chr10:9266952-9269820	Os10g0329400	chr10:9268618-9269574	IR	3	3	-	ONT.19872.3	-54.2	0.00380207	0.00380207	50|71.4285714285714|41.1764705882353	0|0|0	chr10_9268618_9269574_R_ONT.19872.3_1
chr11:3463900-3465348	Os11g0170900	chr11:3465136-3465261	IR	3	3	-	ONT.21842.2	-54.21	0.000169549	0.000169549	48.1481481481481|52.7472527472528|61.7283950617284	0|0|0	chr11_3465136_3465261_R_ONT.21842.2_1
chr11:3463900-3465348	Os11g0170900	chr11:3465133-3465261	IR	3	3	-	ONT.21842.2	-54.38	0.000162923	0.000162923	48.1481481481481|53.2608695652174|61.7283950617284	0|0|0	chr11_3465133_3465261_R_ONT.21842.2_1
chr11:3463900-3465348	Os11g0170900	chr11:3465131-3465259	IR	3	3	-	ONT.21842.2	-54.38	0.000162923	0.000162923	48.1481481481481|53.2608695652174|61.7283950617284	0|0|0	chr11_3465131_3465259_R_ONT.21842.2_1
chr05:27168591-27171319	Os05g0547700	chr05:27169033-27169939	IR	3	3	-	Os05t0547700-01	-54.5	1.48409e-06	1.48409e-06	56.4102564102564|52.2388059701493|54.8387096774194	0|0|0	chr05_27169033_27169939_R_Os05t0547700-01_1
chr06:6087258-6088705	Os06g0218500	chr06:6087283-6088662	IR (overlapping region)	3	3	-	Os06t0218500-03	-54.53	2.04903e-05	2.04903e-05	50|57.8947368421053|55.6818181818182	0|0|0	chr06_6087283_6088662_R_Os06t0218500-03_1
chr08:12043364-12045832	Os08g0297500	chr08:12044957-12045498	IR	3	3	-	Os08t0297500-01	-54.55	0.000518168	0.000518168	63.953488372093|45.4545454545455|54.2553191489362	0|0|0	chr08_12044957_12045498_R_Os08t0297500-01_1
chr08:11589561-11590913	Os08g0290500	chr08:11589602-11590739	IR	3	3	-	Os08t0290500-03	-54.58	0.00520911	0.00520911	74.2857142857143|45.4545454545455|44	0|0|0	chr08_11589602_11590739_R_Os08t0290500-03_1
chr09:2288236-2290874	Os09g0129400	chr09:2288655-2289365	IR	3	3	-	ONT.18490.4	-54.59	0.00021481	0.00021481	63.0434782608696|49.3975903614458|51.3157894736842	0|0|0	chr09_2288655_2289365_R_ONT.18490.4_1
chr06:28402811-28404417	Os06g0681400	chr06:28402978-28403432	IR	3	3	-	ONT.13945.2	-54.59	4.59839e-07	4.59839e-07	53.3333333333333|54.0755467196819|56.353591160221	0|0|0	chr06_28402978_28403432_R_ONT.13945.2_1
chr04:34114346-34116873	Os04g0668700	chr04:34116335-34116807	IR	3	3	-	Ex.ONT.11173.6	-54.68	2.98038e-05	2.98038e-05	56.7567567567568|49.5327102803738|57.7586206896552	0|0|0	chr04_34116335_34116807_R_Ex.ONT.11173.6_1
chr04:34114346-34116898	Os04g0668700	chr04:34116332-34116807	IR	3	3	-	Ex.ONT.11173.7	-54.76	3.11155e-05	3.11155e-05	56.989247311828|49.5327102803738|57.7586206896552	0|0|0	chr04_34116332_34116807_R_Ex.ONT.11173.7_1
chr02:32350105-32352907	Os02g0768100	chr02:32351210-32351432	IR (overlapping region)	3	3	-	Os02t0768100-01	-54.79	0.000325841	0.000325841	63.1578947368421|54.5454545454545|46.6666666666667	0|0|0	chr02_32351210_32351432_R_Os02t0768100-01_1
chr06:22556192-22557713	Os06g0579100	chr06:22556497-22557160	IR	3	3	-	ONT.13767.4	-54.8	2.83707e-06	2.83707e-06	52.0408163265306|56.8807339449541|55.4913294797688	0|0|0	chr06_22556497_22557160_R_ONT.13767.4_1
chr04:20708033-20709043	Os04g0418800	chr04:20708583-20708642	IR	3	3	-	Os04t0418800-01	-54.85	0.000238551	0.000238551	50|63.6363636363636|50.9090909090909	0|0|0	chr04_20708583_20708642_R_Os04t0418800-01_1
chr01:29971595-29972144	Os01g0719200	chr01:29971837-29971906	IR (overlapping region)	3	3	-	ONT.1023.2	-54.99	0.000779066	0.000779066	66.6666666666667|51.4285714285714|46.875	0|0|0	chr01_29971837_29971906_R_ONT.1023.2_1
chr03:8096349-8096650	ONT.8108	chr03:8096351-8096472	IR (overlapping region)	3	3	-	ONT.8108.11	-55.8	3.48083e-05	3.48083e-05	53.3333333333333|61.2903225806452|52.7777777777778	0|0|0	chr03_8096351_8096472_R_ONT.8108.11_1
chr05:28667183-28668899	Os05g0575500	chr05:28667569-28668422	IR	3	3	-	Ex.ONT.12163.1	-55.96	1.48288e-05	1.48288e-05	60|55.5555555555556|52.3255813953488	0|0|0	chr05_28667569_28668422_R_Ex.ONT.12163.1_1
chr11:2148653-2151558	Os11g0147150	chr11:2149076-2151119	IR	3	3	-	Ex.ONT.21791.4	-56.02	0.000117262	0.000117262	63.4408602150538|53.2608695652174|51.3513513513513	0|0|0	chr11_2149076_2151119_R_Ex.ONT.21791.4_1
chr05:28667207-28668943	Os05g0575500	chr05:28667569-28668648	IR	3	3	-	Ex.ONT.12163.3	-56.1	1.83065e-05	1.83065e-05	60.4166666666667|55.5555555555556|52.3255813953488	0|0|0	chr05_28667569_28668648_R_Ex.ONT.12163.3_1
chr11:2148723-2151560	Os11g0147150	chr11:2149076-2151439	IR	3	3	-	ONT.21791.5	-56.22	0.000244418	0.000244418	65.2173913043478|52.7472527472528|50.6849315068493	0|0|0	chr11_2149076_2151439_R_ONT.21791.5_1
chr06:22556192-22557276	Os06g0579100	chr06:22556347-22557160	IR	3	3	-	Os06t0579100-01	-56.23	2.1766e-07	2.1766e-07	54.9253731343284|56.1643835616438|57.6119402985075	0|0|0	chr06_22556347_22557160_R_Os06t0579100-01_1
chr04:8267091-8268721	Os04g0224000	chr04:8267741-8268068	IR (overlapping region)	3	3	-	Os04t0224000-01	-56.33	4.19956e-06	4.19956e-06	53.968253968254|55.5555555555556|59.4594594594595	0|0|0	chr04_8267741_8268068_R_Os04t0224000-01_1
chr03:29207881-29208741	Os03g0720300	chr03:29208187-29208246	IR	3	3	-	ONT.7268.1	-56.51	5.29243e-10	5.29243e-10	56.5|56.8152866242038|56.2156215621562	0|0|0	chr03_29208187_29208246_R_ONT.7268.1_1
chr09:9636139-9637794	Os09g0326950	chr09:9637220-9637277	IR (overlapping region)	3	3	-	Ex.Os09t0326950-00	-56.6	3.96204e-07	3.96204e-07	55.1724137931034|58.2836710369487|56.3348416289593	0|0|0	chr09_9637220_9637277_R_Ex.Os09t0326950-00_1
chr11:2150000-2151561	Os11g0147150	chr11:2150080-2151119	IR	3	3	-	ONT.21791.10	-56.78	6.34787e-05	6.34787e-05	63.0434782608696|55.1724137931034|52.112676056338	0|0|0	chr11_2150080_2151119_R_ONT.21791.10_1
chr02:32351433-32351984	Os02g0768000	chr02:32351796-32351874	IR (overlapping region)	3	3	-	Ex.Os02t0768000-01	-56.9	1.67049e-05	1.67049e-05	54.1666666666667|61.5384615384615|55	0|0|0	chr02_32351796_32351874_R_Ex.Os02t0768000-01_1
chr03:8096349-8096650	ONT.8108	chr03:8096385-8096472	IR (overlapping region)	3	3	-	ONT.8108.11	-56.94	0.000126324	0.000126324	53.3333333333333|64.7058823529412|52.7777777777778	0|0|0	chr03_8096385_8096472_R_ONT.8108.11_1
chr01:25019165-25021300	Os01g0626500	chr01:25020358-25021126	IR	3	3	-	Ex.ONT.2511.2	-57.16	7.05762e-05	7.05762e-05	62.4|58.1967213114754|50.8771929824561	0|0|0	chr01_25020358_25021126_R_Ex.ONT.2511.2_1
chr02:35091841-35093672	Os02g0817900	chr02:35092340-35092489	IR	3	3	-	Ex.Os02t0817900-01	-57.3	7.67786e-07	7.67786e-07	58.3333333333333|55.1282051282051|58.4269662921348	0|0|0	chr02_35092340_35092489_R_Ex.Os02t0817900-01_1
chr10:11758333-11759513	ONT.19915	chr10:11759153-11759297	IR	3	3	-	ONT.19915.5	-57.32	0.000123461	0.000123461	64.9082568807339|55|52.0451339915374	0|0|0	chr10_11759153_11759297_R_ONT.19915.5_1
chr06:12252356-12253370	Os06g0316800	chr06:12252671-12252861	IR	3	3	-	ONT.14512.28	-57.35	1.28631e-08	1.28631e-08	57.9439252336449|56.6137566137566|57.487922705314	0|0|0	chr06_12252671_12252861_R_ONT.14512.28_1
chr03:12340296-12340871	Os03g0334000	chr03:12340484-12340567	IR (overlapping region)	3	3	-	ONT.8307.3	-57.73	2.18407e-09	2.18407e-09	57.5079872204473|57.4525745257453|58.2352941176471	0|0|0	chr03_12340484_12340567_R_ONT.8307.3_1
chr11:2150000-2151561	Os11g0147150	chr11:2150080-2151136	IR	3	3	-	ONT.21791.10	-57.91	5.24113e-05	5.24113e-05	63.7362637362637|57.1428571428571|52.8571428571429	0|0|0	chr11_2150080_2151136_R_ONT.21791.10_1
chr06:12252356-12253370	Os06g0316800	chr06:12252669-12252861	IR	3	3	-	ONT.14512.28	-57.91	1.68292e-09	1.68292e-09	58.3333333333333|57.5129533678757|57.8947368421053	0|0|0	chr06_12252669_12252861_R_ONT.14512.28_1
chr12:2601461-2602042	Os12g0152750	chr12:2601519-2601881	IR	3	3	-	Ex.ONT.23088.1	-58.25	7.91604e-06	7.91604e-06	62.1848739495798|55.9633027522936|56.5891472868217	0|0|0	chr12_2601519_2601881_R_Ex.ONT.23088.1_1
chr06:12252356-12253370	Os06g0316800	chr06:12252659-12252861	IR	3	3	-	ONT.14512.28	-58.26	4.10349e-10	4.10349e-10	58.5253456221198|57.948717948718|58.2938388625592	0|0|0	chr06_12252659_12252861_R_ONT.14512.28_1
chr09:10605026-10606024	Os09g0343200	chr09:10605571-10605661	IR	3	3	-	Os09t0343200-01	-58.29	1.27029e-05	1.27029e-05	54.6556741028128|57.8622816032888|62.3412479293208	0|0|0	chr09_10605571_10605661_R_Os09t0343200-01_1
chr02:2802228-2803771	Os02g0150800	chr02:2803166-2803352	IR	3	3	-	ONT.3537.4	-58.4	0.00017878	0.00017878	51.3513513513513|57.5|66.3551401869159	0|0|0	chr02_2803166_2803352_R_ONT.3537.4_1
chr02:35092490-35093672	Os02g0817900	chr02:35092930-35093037	IR (overlapping region)	3	3	-	Os02t0817900-01	-58.41	3.91513e-06	3.91513e-06	60.5263157894737|55.1282051282051|59.5628415300546	0|0|0	chr02_35092930_35093037_R_Os02t0817900-01_1
chr03:27728468-27729054	Os03g0692700	chr03:27728522-27728635	IR	3	3	-	Os03t0692700-01	-58.49	0.00712941	0.00712941	35.7142857142857|66.6666666666667|73.0769230769231	0|0|0	chr03_27728522_27728635_R_Os03t0692700-01_1
chr03:27728468-27729054	Os03g0692700	chr03:27728521-27728635	IR	3	3	-	Os03t0692700-01	-58.49	0.00712941	0.00712941	35.7142857142857|66.6666666666667|73.0769230769231	0|0|0	chr03_27728521_27728635_R_Os03t0692700-01_1
chr03:27728468-27729054	Os03g0692700	chr03:27728520-27728635	IR	3	3	-	Os03t0692700-01	-58.49	0.00712941	0.00712941	35.7142857142857|66.6666666666667|73.0769230769231	0|0|0	chr03_27728520_27728635_R_Os03t0692700-01_1
chr03:27728468-27729054	Os03g0692700	chr03:27728516-27728629	IR	3	3	-	Os03t0692700-01	-58.49	0.00712941	0.00712941	35.7142857142857|66.6666666666667|73.0769230769231	0|0|0	chr03_27728516_27728629_R_Os03t0692700-01_1
chr04:34114353-34116874	Os04g0668700	chr04:34116419-34116787	IR	3	3	-	Ex.ONT.11173.9	-58.5	6.02887e-07	6.02887e-07	60.2409638554217|58.6206896551724|56.6371681415929	0|0|0	chr04_34116419_34116787_R_Ex.ONT.11173.9_1
chr04:34114347-34116875	Os04g0668700	chr04:34116414-34116787	IR	3	3	-	Ex.ONT.11173.8	-58.5	6.02887e-07	6.02887e-07	60.2409638554217|58.6206896551724|56.6371681415929	0|0|0	chr04_34116414_34116787_R_Ex.ONT.11173.8_1
chr04:34114329-34116873	Os04g0668700	chr04:34116413-34116787	IR	3	3	-	Ex.ONT.11173.4	-58.5	6.02887e-07	6.02887e-07	60.2409638554217|58.6206896551724|56.6371681415929	0|0|0	chr04_34116413_34116787_R_Ex.ONT.11173.4_1
chr02:3580321-3581706	Os02g0166600	chr02:3580779-3581319	IR	3	3	-	Os02t0166600-01	-58.52	1.21271e-11	1.21271e-11	58.6111111111111|58.5669781931464|58.3832335329341	0|0|0	chr02_3580779_3581319_R_Os02t0166600-01_1
chr02:3580321-3581706	Os02g0166600	chr02:3580775-3581319	IR	3	3	-	Os02t0166600-01	-58.52	1.21271e-11	1.21271e-11	58.6111111111111|58.5669781931464|58.3832335329341	0|0|0	chr02_3580775_3581319_R_Os02t0166600-01_1
chr06:30591203-30591582	Os06g0720000	chr06:30591328-30591439	IR	3	3	-	Ex.Os06t0720000-01	-58.67	6.74473e-07	6.74473e-07	60.8|57.8571428571429|57.3529411764706	0|0|0	chr06_30591328_30591439_R_Ex.Os06t0720000-01_1
chr05:18166718-18169005	Os05g0376300	chr05:18167099-18168778	IR (overlapping region)	3	3	-	Os05t0376300-02	-58.78	7.02603e-07	7.02603e-07	56.6371681415929|60.1941747572816|59.4936708860759	0|0|0	chr05_18167099_18168778_R_Os05t0376300-02_1
chr03:27728468-27729054	Os03g0692700	chr03:27728524-27728635	IR	3	3	-	Os03t0692700-01	-58.8	0.00723886	0.00723886	35.7142857142857|67.6470588235294|73.037037037037	0|0|0	chr03_27728524_27728635_R_Os03t0692700-01_1
chr08:17211340-17213198	Os08g0369400	chr08:17212086-17212660	IR	3	3	-	ONT.17285.1	-58.81	0.000696316	0.000696316	67.6923076923077|61.9047619047619|46.8354430379747	0|0|0	chr08_17212086_17212660_R_ONT.17285.1_1
chr08:17211340-17213198	Os08g0369400	chr08:17212086-17212651	IR	3	3	-	ONT.17285.1	-58.81	0.000696316	0.000696316	67.6923076923077|61.9047619047619|46.8354430379747	0|0|0	chr08_17212086_17212651_R_ONT.17285.1_1
chr06:30590399-30591327	Os06g0720000	chr06:30590501-30591202	IR	3	3	-	Ex.ONT.14049.1	-58.84	2.81151e-07	2.81151e-07	60.3896103896104|58.7209302325581|57.396449704142	0|0|0	chr06_30590501_30591202_R_Ex.ONT.14049.1_1
chr06:30591203-30591582	Os06g0720000	chr06:30591328-30591395	IR	3	3	-	Ex.ONT.14049.1	-58.87	4.481e-07	4.481e-07	60.8|58.1560283687943|57.6642335766423	0|0|0	chr06_30591328_30591395_R_Ex.ONT.14049.1_1
chr09:16951677-16953018	ONT.18799	chr09:16951972-16952049	IR	3	3	-	ONT.18799.3	-58.88	0.00507469	0.00507469	80|48.4848484848485|48.1481481481481	0|0|0	chr09_16951972_16952049_R_ONT.18799.3_1
chr03:27728468-27729054	Os03g0692700	chr03:27728513-27728578	IR	3	3	-	Os03t0692700-01	-58.89	0.00732352	0.00732352	35.7142857142857|67.6470588235294|73.3137829912023	0|0|0	chr03_27728513_27728578_R_Os03t0692700-01_1
chr11:2148723-2151560	Os11g0147150	chr11:2149076-2149999	IR	3	3	-	ONT.21791.5	-58.9	0.0001009	0.0001009	66.3157894736842|53.763440860215|56.6265060240964	0|0|0	chr11_2149076_2149999_R_ONT.21791.5_1
chr06:12252356-12253370	Os06g0316800	chr06:12252647-12252861	IR	3	3	-	ONT.14512.28	-58.93	9.30283e-13	9.30283e-13	58.9041095890411|59|58.8785046728972	0|0|0	chr06_12252647_12252861_R_ONT.14512.28_1
chr05:19496748-19497686	Os05g0400800	chr05:19496938-19497022	IR	3	3	-	ONT.11769.1	-59.02	9.26859e-06	9.26859e-06	56.5957446808511|63.1696428571429|57.2916666666667	0|0|0	chr05_19496938_19497022_R_ONT.11769.1_1
chr01:12301586-12302556	Os01g0322700	chr01:12301628-12302323	IR	3	3	-	Os01t0322700-01	-59.04	6.99531e-05	6.99531e-05	65.9685863874346|55.868544600939|55.2763819095477	0|0|0	chr01_12301628_12302323_R_Os01t0322700-01_1
chr01:12301586-12302556	Os01g0322700	chr01:12301628-12302318	IR	3	3	-	Os01t0322700-01	-59.04	6.99531e-05	6.99531e-05	65.9685863874346|55.868544600939|55.2763819095477	0|0|0	chr01_12301628_12302318_R_Os01t0322700-01_1
chr04:5847417-5849325	Os04g0186400	chr04:5848375-5848614	IR (overlapping region)	3	3	-	ONT.9278.1	-59.06	0.000126275	0.000126275	66.6666666666667|52.9411764705882|57.5757575757576	0|0|0	chr04_5848375_5848614_R_ONT.9278.1_1
chr02:13772039-13773406	Os02g0433900	chr02:13773028-13773143	IR	3	3	-	Os02t0433900-01	-59.27	5.82812e-06	5.82812e-06	59.2592592592593|62.5|56.043956043956	0|0|0	chr02_13773028_13773143_R_Os02t0433900-01_1
chr04:20813599-20815244	Os04g0420801	chr04:20814095-20815137	IR	3	3	-	Ex.ONT.10525.4	-59.39	0.000514822	0.000514822	70|50|58.1632653061224	0|0|0	chr04_20814095_20815137_R_Ex.ONT.10525.4_1
chr02:13772039-13773406	Os02g0433900	chr02:13773028-13773145	IR	3	3	-	Os02t0433900-01	-59.41	7.44884e-06	7.44884e-06	59.2592592592593|62.9213483146067|56.043956043956	0|0|0	chr02_13773028_13773145_R_Os02t0433900-01_1
chr04:11797348-11797975	Os04g0278200	chr04:11797586-11797722	IR	3	3	-	Os04t0278200-01	-59.5	0.000279864	0.000279864	69.0476190476191|52.3076923076923|57.1428571428571	0|0|0	chr04_11797586_11797722_R_Os04t0278200-01_1
chr06:12252356-12253370	Os06g0316800	chr06:12252638-12252861	IR	3	3	-	ONT.14512.28	-59.51	5.14476e-09	5.14476e-09	58.9041095890411|60|59.6330275229358	0|0|0	chr06_12252638_12252861_R_ONT.14512.28_1
chr09:10605026-10606024	Os09g0343200	chr09:10605343-10605570	IR	3	3	-	Os09t0343200-01	-59.67	1.55226e-05	1.55226e-05	55.7501183151917|59.2445328031809|64.0295358649789	0|0|0	chr09_10605343_10605570_R_Os09t0343200-01_1
chr06:12252356-12253370	Os06g0316800	chr06:12252632-12252861	IR	3	3	-	ONT.14512.28	-59.76	1.82644e-08	1.82644e-08	58.9041095890411|60.3864734299517|60	0|0|0	chr06_12252632_12252861_R_ONT.14512.28_1
chr05:26927862-26928879	Os05g0542500	chr05:26928650-26928728	IR	3	3	-	ONT.12062.2	-59.88	4.10172e-07	4.10172e-07	58.295142071494|61.6379310344828|59.7122302158273	0|0|0	chr05_26928650_26928728_R_ONT.12062.2_1
chr01:436275-437278	ONT.1710	chr01:436637-436865	IR	3	3	-	Ex.ONT.1710.3	-59.92	3.30026e-05	3.30026e-05	58.9473684210526|55.4347826086957|65.3846153846154	0|0|0	chr01_436637_436865_R_Ex.ONT.1710.3_1
chr05:26927862-26928879	Os05g0542500	chr05:26928650-26928743	IR	3	3	-	ONT.12062.2	-59.93	4.25256e-07	4.25256e-07	58.295142071494|61.6792249730893|59.8278335724534	0|0|0	chr05_26928650_26928743_R_ONT.12062.2_1
chr02:32351875-32352663	Os02g0768000	chr02:32351985-32352275	IR (overlapping region)	3	3	-	Ex.Os02t0768000-01	-59.97	0.00073672	0.00073672	52.1739130434783|72.7272727272727|55	0|0|0	chr02_32351985_32352275_R_Ex.Os02t0768000-01_1
chr05:26274953-26276361	Os05g0528701	chr05:26275154-26276231	IR (overlapping region)	3	3	-	Os05t0528701-01	-59.99	8.32407e-05	8.32407e-05	65.1515151515152|61.9718309859155|52.8571428571429	0|0|0	chr05_26275154_26276231_R_Os05t0528701-01_1
chr06:28402811-28404417	Os06g0681400	chr06:28402978-28404116	IR	3	3	-	ONT.13945.2	-60.16	6.62045e-08	6.62045e-08	59.2515592515593|59.8958333333333|61.3376835236542	0|0|0	chr06_28402978_28404116_R_ONT.13945.2_1
chr05:26927862-26928879	Os05g0542500	chr05:26928731-26928803	IR	3	3	-	ONT.12062.2	-60.17	4.84733e-07	4.84733e-07	58.4095063985375|61.9251336898396|60.1706970128023	0|0|0	chr05_26928731_26928803_R_ONT.12062.2_1
chr01:18022167-18023518	Os01g0511700	chr01:18023259-18023341	IR	3	3	-	Os01t0511700-01	-60.47	4.38269e-06	4.38269e-06	61.9718309859155|56.9444444444444|62.5	0|0|0	chr01_18023259_18023341_R_Os01t0511700-01_1
chr04:20814323-20815245	Os04g0420801	chr04:20814825-20815137	IR	3	3	-	Ex.ONT.10525.5	-60.55	0.000370716	0.000370716	70.6521739130435|52|59	0|0|0	chr04_20814825_20815137_R_Ex.ONT.10525.5_1
chr11:7934462-7935640	Os11g0246900	chr11:7935433-7935475	IR (overlapping region)	3	3	-	Os11t0246900-01	-60.58	0.000425262	0.000425262	49.3150684931507|65.7534246575342|66.6666666666667	0|0|0	chr11_7935433_7935475_R_Os11t0246900-01_1
chr01:18022167-18023518	Os01g0511700	chr01:18022392-18023341	IR	3	3	-	Os01t0511700-01	-60.86	1.60074e-06	1.60074e-06	61.9718309859155|58.1081081081081|62.5	0|0|0	chr01_18022392_18023341_R_Os01t0511700-01_1
chr03:9402986-9405553	Os03g0277100	chr03:9404868-9404953	IR	3	3	-	ONT.6645.2	-60.87	8.57638e-05	8.57638e-05	53.804347826087|66.6666666666667|62.1301775147929	0|0|0	chr03_9404868_9404953_R_ONT.6645.2_1
chr03:23076780-23077959	Os03g0611100	chr03:23077007-23077660	IR	3	3	-	Os03t0611100-01	-61.05	4.67106e-05	4.67106e-05	64.3598615916955|64.2140468227425|54.5685279187817	0|0|0	chr03_23077007_23077660_R_Os03t0611100-01_1
chr07:2546461-2547295	Os07g0148900	chr07:2546511-2546707	IR	3	3	-	ONT.15161.5	-61.12	0.000314797	0.000314797	67.8321678321678|64.797507788162|50.7374631268437	0|0|0	chr07_2546511_2546707_R_ONT.15161.5_1
chr07:2546461-2547295	Os07g0148900	chr07:2546511-2546753	IR	3	3	-	ONT.15161.5	-61.16	0.000317062	0.000317062	67.8321678321678|64.9068322981366|50.7374631268437	0|0|0	chr07_2546511_2546753_R_ONT.15161.5_1
chr03:23076780-23077959	Os03g0611100	chr03:23077042-23077660	IR	3	3	-	Os03t0611100-01	-61.2	4.11088e-05	4.11088e-05	64.3598615916955|64.3333333333333|54.911838790932	0|0|0	chr03_23077042_23077660_R_Os03t0611100-01_1
chr06:12252356-12253370	Os06g0316800	chr06:12252602-12252838	IR	3	3	-	ONT.14512.28	-61.23	2.85062e-06	2.85062e-06	64.3153526970954|60.4938271604938|58.8888888888889	0|0|0	chr06_12252602_12252838_R_ONT.14512.28_1
chr02:26787403-26788034	Os02g0661500	chr02:26787773-26787860	IR	3	3	-	ONT.4304.1	-61.23	1.83857e-06	1.83857e-06	60.5263157894737|64|59.1549295774648	0|0|0	chr02_26787773_26787860_R_ONT.4304.1_1
chr07:25045371-25046723	Os07g0608900	chr07:25046172-25046626	IR	3	3	-	Ex.ONT.15775.4	-61.3	0.000410538	0.000410538	66.6666666666667|67.2413793103448|50	0|0|0	chr07_25046172_25046626_R_Ex.ONT.15775.4_1
chr06:12252356-12253370	Os06g0316800	chr06:12252608-12252861	IR	3	3	-	ONT.14512.28	-61.31	1.05827e-09	1.05827e-09	60.8695652173913|61.5023474178404|61.5720524017467	0|0|0	chr06_12252608_12252861_R_ONT.14512.28_1
chr06:12252356-12253370	Os06g0316800	chr06:12252606-12252861	IR	3	3	-	ONT.14512.28	-61.31	1.05827e-09	1.05827e-09	60.8695652173913|61.5023474178404|61.5720524017467	0|0|0	chr06_12252606_12252861_R_ONT.14512.28_1
chr02:32474113-32476128	Os02g0770300	chr02:32474330-32476010	IR	3	3	-	Os02t0770300-01	-62.04	0.00035509	0.00035509	72.4719101123596|59.8930481283422|53.7414965986395	0|0|0	chr02_32474330_32476010_R_Os02t0770300-01_1
chr03:26460783-26461110	Os03g0670700	chr03:26460784-26460841	IR	3	3	-	ONT.7164.25	-62.36	5.00482e-05	5.00482e-05	55.8558558558559|64.1176470588235|67.1201814058957	0|0|0	chr03_26460784_26460841_R_ONT.7164.25_1
chr01:168437-170316	Os01g0102900	chr01:168797-168873	IR (overlapping region)	3	3	-	ONT.1695.2	-62.41	4.10434e-05	4.10434e-05	65.5172413793103|65.7142857142857|56	0|0|0	chr01_168797_168873_R_ONT.1695.2_1
chr06:12252356-12253370	Os06g0316800	chr06:12252620-12252838	IR	3	3	-	ONT.14512.28	-62.54	2.62932e-05	2.62932e-05	61.9469026548673|57.8947368421053|67.7884615384615	0|0|0	chr06_12252620_12252838_R_ONT.14512.28_1
chr10:11758118-11759512	ONT.19915	chr10:11758328-11759297	IR	3	3	-	ONT.19915.8	-62.78	8.98595e-06	8.98595e-06	66.7752442996743|62.3775310254735|59.1836734693878	0|0|0	chr10_11758328_11759297_R_ONT.19915.8_1
chr10:20022553-20023385	Os10g0518000	chr10:20022807-20023355	IR	3	3	-	Ex.ONT.20847.13	-63.11	0.000112598	0.000112598	71.0526315789474|56.8627450980392|61.4035087719298	0|0|0	chr10_20022807_20023355_R_Ex.ONT.20847.13_1
chr01:29969294-29970765	Os01g0719100	chr01:29970002-29970084	IR (overlapping region)	3	3	-	ONT.2712.1	-63.33	1.84946e-05	1.84946e-05	67.5456389452333|58.4078711985689|64.0360766629087	0|0|0	chr01_29970002_29970084_R_ONT.2712.1_1
chr11:28827390-28828262	Os11g0704525	chr11:28827881-28828043	IR (overlapping region)	3	3	-	Ex.ONT.22301.1	-63.47	4.68426e-05	4.68426e-05	70.1657458563536|60.752688172043|59.4771241830065	0|0|0	chr11_28827881_28828043_R_Ex.ONT.22301.1_1
chr07:23542200-23543383	Os07g0581366	chr07:23542757-23542868	IR (overlapping region)	3	3	-	Os07t0581366-00	-63.82	2.60361e-05	2.60361e-05	61.9047619047619|60|69.5652173913043	0|0|0	chr07_23542757_23542868_R_Os07t0581366-00_1
chr06:12252356-12253370	Os06g0316800	chr06:12252599-12252813	IR	3	3	-	ONT.14512.28	-63.82	2.87255e-05	2.87255e-05	69.7872340425532|61.3168724279835|60.3571428571429	0|0|0	chr06_12252599_12252813_R_ONT.14512.28_1
chr02:20147880-20149991	Os02g0542400	chr02:20148100-20148243	IR	3	3	-	ONT.4039.1	-63.89	5.68005e-05	5.68005e-05	60.2409638554217|71.0144927536232|60.4166666666667	0|0|0	chr02_20148100_20148243_R_ONT.4039.1_1
chr06:12279981-12281399	Os06g0317200	chr06:12280905-12281144	IR	3	3	-	ONT.13591.16	-64.17	1.92716e-06	1.92716e-06	65.1785714285714|61.1650485436893|66.1654135338346	0|0|0	chr06_12280905_12281144_R_ONT.13591.16_1
chr06:12279981-12281399	Os06g0317200	chr06:12280905-12281140	IR	3	3	-	ONT.13591.16	-64.17	1.92716e-06	1.92716e-06	65.1785714285714|61.1650485436893|66.1654135338346	0|0|0	chr06_12280905_12281140_R_ONT.13591.16_1
chr06:12279981-12281399	Os06g0317200	chr06:12280905-12281136	IR	3	3	-	ONT.13591.16	-64.17	1.92716e-06	1.92716e-06	65.1785714285714|61.1650485436893|66.1654135338346	0|0|0	chr06_12280905_12281136_R_ONT.13591.16_1
chr06:12279981-12281399	Os06g0317200	chr06:12280905-12281134	IR	3	3	-	ONT.13591.16	-64.17	1.92716e-06	1.92716e-06	65.1785714285714|61.1650485436893|66.1654135338346	0|0|0	chr06_12280905_12281134_R_ONT.13591.16_1
chr06:12279981-12281399	Os06g0317200	chr06:12280905-12281132	IR	3	3	-	ONT.13591.16	-64.17	1.92716e-06	1.92716e-06	65.1785714285714|61.1650485436893|66.1654135338346	0|0|0	chr06_12280905_12281132_R_ONT.13591.16_1
chr03:6283714-6284221	Os03g0219500	chr03:6284079-6284199	IR	3	3	-	ONT.6493.5	-64.22	7.92683e-05	7.92683e-05	60|72|60.655737704918	0|0|0	chr03_6284079_6284199_R_ONT.6493.5_1
chr09:2914845-2915332	Os09g0237600	chr09:2914965-2915002	IR	3	3	-	Ex.ONT.19146.10	-64.31	2.32661e-07	2.32661e-07	66.0714285714286|63.0769230769231|63.7931034482759	0|0|0	chr09_2914965_2915002_R_Ex.ONT.19146.10_1
chr03:36132407-36134522	Os03g0856500	chr03:36134016-36134099	IR	3	3	-	ONT.7672.3	-64.92	3.00722e-06	3.00722e-06	67.7966101694915|61.8181818181818|65.1376146788991	0|0|0	chr03_36134016_36134099_R_ONT.7672.3_1
chr10:20929630-20930849	Os10g0537300	chr10:20929929-20930024	IR	3	3	-	ONT.20889.4	-65.18	0.000162707	0.000162707	73.4375|57|65.1162790697674	0|0|0	chr10_20929929_20930024_R_ONT.20889.4_1
chr10:20929630-20930849	Os10g0537300	chr10:20929922-20930024	IR	3	3	-	ONT.20889.4	-65.18	0.000162707	0.000162707	73.4375|57|65.1162790697674	0|0|0	chr10_20929922_20930024_R_ONT.20889.4_1
chr03:30027665-30029012	Os03g0733200	chr03:30027950-30028527	IR	3	3	-	Os03t0733200-00	-65.23	4.65455e-08	4.65455e-08	64.1025641025641|65.3846153846154|66.2068965517241	0|0|0	chr03_30027950_30028527_R_Os03t0733200-00_1
chr03:30027665-30029012	Os03g0733200	chr03:30027950-30028336	IR	3	3	-	Os03t0733200-00	-65.23	1.75925e-08	1.75925e-08	64.3312101910828|65.3846153846154|65.9722222222222	0|0|0	chr03_30027950_30028336_R_Os03t0733200-00_1
chr10:19379777-19380969	Os10g0506900	chr10:19379826-19380298	IR	3	3	-	ONT.20160.4	-65.45	2.47829e-06	2.47829e-06	62.9596412556054|64.7840531561462|68.5975609756098	0|0|0	chr10_19379826_19380298_R_ONT.20160.4_1
chr03:36132407-36134522	Os03g0856500	chr03:36134018-36134095	IR	3	3	-	ONT.7672.3	-65.74	4.74893e-06	4.74893e-06	67.7966101694915|61.8181818181818|67.6190476190476	0|0|0	chr03_36134018_36134095_R_ONT.7672.3_1
chr06:30033135-30033917	Os06g0710001	chr06:30033656-30033780	IR (overlapping region)	3	3	-	Ex.ONT.14994.3	-65.77	0.000122449	0.000122449	72|57.1428571428571|68.1818181818182	0|0|0	chr06_30033656_30033780_R_Ex.ONT.14994.3_1
chr01:25019166-25021300	Os01g0626500	chr01:25020260-25020336	IR	3	3	-	ONT.2511.4	-65.98	8.47586e-06	8.47586e-06	70.3703703703704|62.7272727272727|64.8351648351648	0|0|0	chr01_25020260_25020336_R_ONT.2511.4_1
chr04:32232210-32232804	ONT.10043	chr04:32232399-32232538	IR (overlapping region)	3	3	-	ONT.10043.1	-66.02	0.00637055	0.00637055	50|57.1428571428571|90.9090909090909	0|0|0	chr04_32232399_32232538_R_ONT.10043.1_1
chr10:19379777-19380969	Os10g0506900	chr10:19380319-19380737	IR	3	3	-	ONT.20160.4	-66.04	2.723e-06	2.723e-06	63.5159010600707|65.2838427947598|69.3147964250248	0|0|0	chr10_19380319_19380737_R_ONT.20160.4_1
chr10:19379777-19380969	Os10g0506900	chr10:19380319-19380733	IR	3	3	-	ONT.20160.4	-66.04	2.723e-06	2.723e-06	63.5159010600707|65.2838427947598|69.3147964250248	0|0|0	chr10_19380319_19380733_R_ONT.20160.4_1
chr09:16884182-16885578	ONT.19431	chr09:16884743-16885107	IR (overlapping region)	3	3	-	ONT.19431.2	-66.07	3.08367e-05	3.08367e-05	71|67.0103092783505|60.1851851851852	0|0|0	chr09_16884743_16885107_R_ONT.19431.2_1
chr11:28973864-28974553	Os11g0708100	chr11:28974016-28974308	IR (overlapping region)	3	3	-	Ex.ONT.21668.1	-66.1	0.000382947	0.000382947	65.1162790697674|76.9230769230769|56.25	0|0|0	chr11_28974016_28974308_R_Ex.ONT.21668.1_1
chr06:12252356-12253370	Os06g0316800	chr06:12252599-12252778	IR	3	3	-	ONT.14512.28	-66.14	1.73074e-05	1.73074e-05	71.6|63.7065637065637|63.1229235880399	0|0|0	chr06_12252599_12252778_R_ONT.14512.28_1
chr01:8130258-8130932	Os01g0247600	chr01:8130618-8130721	IR	3	3	-	Os01t0247600-01	-66.22	8.91012e-10	8.91012e-10	66.6666666666667|66.109785202864|65.8898305084746	0|0|0	chr01_8130618_8130721_R_Os01t0247600-01_1
chr01:8130258-8130932	Os01g0247600	chr01:8130618-8130699	IR	3	3	-	Os01t0247600-01	-66.22	8.91012e-10	8.91012e-10	66.6666666666667|66.109785202864|65.8898305084746	0|0|0	chr01_8130618_8130699_R_Os01t0247600-01_1
chr04:32232210-32232804	ONT.10043	chr04:32232399-32232495	IR (overlapping region)	3	3	-	ONT.10043.1	-66.27	0.00673849	0.00673849	50|57.1428571428571|91.6666666666667	0|0|0	chr04_32232399_32232495_R_ONT.10043.1_1
chr04:20941074-20942299	Os04g0423600	chr04:20941798-20941840	IR (overlapping region)	3	3	-	ONT.10529.11	-66.37	8.22248e-06	8.22248e-06	70.8860759493671|63.6363636363636|64.5833333333333	0|0|0	chr04_20941798_20941840_R_ONT.10529.11_1
chr06:4468285-4470966	Os06g0188550	chr06:4468512-4468588	IR	3	3	-	ONT.14300.2	-66.41	1.01793e-05	1.01793e-05	62.8205128205128|65.4320987654321|70.9677419354839	0|0|0	chr06_4468512_4468588_R_ONT.14300.2_1
chr06:15983125-15985341	Os06g0475500	chr06:15983652-15984608	IR	3	3	-	Ex.ONT.14582.2	-66.41	6.65391e-06	6.65391e-06	70.722433460076|64.0394088669951|64.4736842105263	0|0|0	chr06_15983652_15984608_R_Ex.ONT.14582.2_1
chr10:21623615-21624515	Os10g0551100	chr10:21624169-21624416	IR	3	3	-	ONT.20278.3	-66.49	0.000115677	0.000115677	62.1951219512195|61.9047619047619|75.3623188405797	0|0|0	chr10_21624169_21624416_R_ONT.20278.3_1
chr06:12252356-12253370	Os06g0316800	chr06:12252598-12252774	IR	3	3	-	ONT.14512.28	-66.6	1.41267e-05	1.41267e-05	71.8253968253968|64.2585551330799|63.7254901960784	0|0|0	chr06_12252598_12252774_R_ONT.14512.28_1
chr06:12252356-12253370	Os06g0316800	chr06:12252597-12252774	IR	3	3	-	ONT.14512.28	-66.69	1.31811e-05	1.31811e-05	71.8253968253968|64.3939393939394|63.843648208469	0|0|0	chr06_12252597_12252774_R_ONT.14512.28_1
chr05:27169264-27171367	Os05g0547700	chr05:27169348-27169939	IR	3	3	-	ONT.12076.1	-67.18	2.98701e-07	2.98701e-07	67.1641791044776|65.4545454545455|68.9320388349515	0|0|0	chr05_27169348_27169939_R_ONT.12076.1_1
chr11:28973548-28974015	Os11g0708100	chr11:28973721-28973863	IR (overlapping region)	3	3	-	Ex.ONT.21668.1	-67.42	0.000471522	0.000471522	67.4418604651163|78.5714285714286|56.25	0|0|0	chr11_28973721_28973863_R_Ex.ONT.21668.1_1
chr06:12252356-12253370	Os06g0316800	chr06:12252602-12252739	IR	3	3	-	ONT.14512.28	-67.67	7.17577e-06	7.17577e-06	72.156862745098|65.4411764705882|65.4205607476635	0|0|0	chr06_12252602_12252739_R_ONT.14512.28_1
chr12:9315230-9318103	Os12g0263800	chr12:9317538-9317729	IR	3	3	-	Os12t0263800-02	-67.68	1.50853e-05	1.50853e-05	72.972972972973|64.0776699029126|66	0|0|0	chr12_9317538_9317729_R_Os12t0263800-02_1
chr06:12252356-12253370	Os06g0316800	chr06:12252600-12252739	IR	3	3	-	ONT.14512.28	-67.71	6.93719e-06	6.93719e-06	72.156862745098|65.4411764705882|65.527950310559	0|0|0	chr06_12252600_12252739_R_ONT.14512.28_1
chr06:12252356-12253370	Os06g0316800	chr06:12252599-12252742	IR	3	3	-	ONT.14512.28	-67.71	6.93719e-06	6.93719e-06	72.156862745098|65.4411764705882|65.527950310559	0|0|0	chr06_12252599_12252742_R_ONT.14512.28_1
chr06:12252356-12253370	Os06g0316800	chr06:12252599-12252739	IR	3	3	-	ONT.14512.28	-67.71	6.93719e-06	6.93719e-06	72.156862745098|65.4411764705882|65.527950310559	0|0|0	chr06_12252599_12252739_R_ONT.14512.28_1
chr09:12833979-12835295	Os09g0380400	chr09:12834227-12834345	IR	3	3	-	ONT.18667.8	-67.93	4.24103e-10	4.24103e-10	68|68.2310469314079|67.5595238095238	0|0|0	chr09_12834227_12834345_R_ONT.18667.8_1
chr02:35160190-35161542	Os02g0819200	chr02:35160257-35160820	IR	3	3	-	Ex.ONT.4717.2	-67.94	2.5453e-05	2.5453e-05	72.2689075630252|69.6078431372549|61.9469026548673	0|0|0	chr02_35160257_35160820_R_Ex.ONT.4717.2_1
chr02:35160190-35160754	Os02g0819200	chr02:35160257-35160736	IR	3	3	-	Ex.Os02t0819200-01	-68.48	1.19178e-05	1.19178e-05	72.2689075630252|69.6078431372549|63.5593220338983	0|0|0	chr02_35160257_35160736_R_Ex.Os02t0819200-01_1
chr06:6905954-6908001	Os06g0232800	chr06:6906242-6906316	IR	3	3	-	Os06t0232800-02	-68.52	0.000352684	0.000352684	75.4716981132076|56.4102564102564|73.6842105263158	0|0|0	chr06_6906242_6906316_R_Os06t0232800-02_1
chr10:20022553-20023385	Os10g0518000	chr10:20022800-20023351	IR	3	3	-	Ex.ONT.20847.11	-69.5	3.39263e-07	3.39263e-07	71.0526315789474|67.4418604651163|70	0|0|0	chr10_20022800_20023351_R_Ex.ONT.20847.11_1
chr10:20022553-20023381	Os10g0518000	chr10:20022799-20023348	IR	3	3	-	Ex.ONT.20847.10	-69.5	3.39263e-07	3.39263e-07	71.0526315789474|67.4418604651163|70	0|0|0	chr10_20022799_20023348_R_Ex.ONT.20847.10_1
chr10:20022552-20023380	Os10g0518000	chr10:20022796-20023343	IR	3	3	-	Ex.ONT.20847.9	-69.5	3.39263e-07	3.39263e-07	71.0526315789474|67.4418604651163|70	0|0|0	chr10_20022796_20023343_R_Ex.ONT.20847.9_1
chr10:20022554-20023385	Os10g0518000	chr10:20022804-20023294	IR	3	3	-	Ex.ONT.20847.15	-69.75	6.43856e-07	6.43856e-07	71.7948717948718|67.4418604651163|70	0|0|0	chr10_20022804_20023294_R_Ex.ONT.20847.15_1
chr10:20022553-20023388	Os10g0518000	chr10:20022801-20023294	IR	3	3	-	Ex.ONT.20847.14	-69.75	6.43856e-07	6.43856e-07	71.7948717948718|67.4418604651163|70	0|0|0	chr10_20022801_20023294_R_Ex.ONT.20847.14_1
chr10:20022553-20023385	Os10g0518000	chr10:20022797-20023276	IR	3	3	-	Ex.ONT.20847.12	-69.75	6.43856e-07	6.43856e-07	71.7948717948718|67.4418604651163|70	0|0|0	chr10_20022797_20023276_R_Ex.ONT.20847.12_1
chr10:20022553-20023383	Os10g0518000	chr10:20022800-20023276	IR	3	3	-	Ex.Os10t0518000-00	-69.75	6.43856e-07	6.43856e-07	71.7948717948718|67.4418604651163|70	0|0|0	chr10_20022800_20023276_R_Ex.Os10t0518000-00_1
chr06:2450052-2450550	Os06g0146900	chr06:2450228-2450343	IR (overlapping region)	3	3	-	Ex.ONT.14212.3	-69.84	0.0011801	0.0011801	52.9411764705882|77.2727272727273|79.3103448275862	0|0|0	chr06_2450228_2450343_R_Ex.ONT.14212.3_1
chr03:8789251-8790378	Os03g0265900	chr03:8789503-8789638	IR	3	3	-	ONT.8143.5	-69.84	2.1086e-06	2.1086e-06	71.6535433070866|71.4285714285714|66.4383561643836	0|0|0	chr03_8789503_8789638_R_ONT.8143.5_1
chr12:27060233-27061149	Os12g0632000	chr12:27060342-27060908	IR	3	3	-	Ex.ONT.22939.27	-69.89	0.00142583	0.00142583	52.6315789473684|82.3529411764706|74.6835443037975	0|0|0	chr12_27060342_27060908_R_Ex.ONT.22939.27_1
chr12:27060232-27061154	Os12g0632000	chr12:27060342-27060911	IR	3	3	-	Ex.ONT.22939.14	-69.89	0.00142583	0.00142583	52.6315789473684|82.3529411764706|74.6835443037975	0|0|0	chr12_27060342_27060911_R_Ex.ONT.22939.14_1
chr03:30028337-30029016	Os03g0733200	chr03:30028405-30028527	IR	3	3	-	ONT.7309.2	-69.9	1.09778e-13	1.09778e-13	69.9300699300699|69.9300699300699|69.8529411764706	0|0|0	chr03_30028405_30028527_R_ONT.7309.2_1
chr09:2283047-2283473	Os09g0129301	chr09:2283085-2283189	IR	3	3	-	ONT.18489.2	-69.91	0.000186604	0.000186604	73.2142857142857|76.9230769230769|59.5890410958904	0|0|0	chr09_2283085_2283189_R_ONT.18489.2_1
chr05:27169264-27171367	Os05g0547700	chr05:27170339-27171071	IR	3	3	-	ONT.12076.1	-70.72	5.19826e-06	5.19826e-06	72.8070175438597|72.962962962963|66.403162055336	0|0|0	chr05_27170339_27171071_R_ONT.12076.1_1
chr11:3278458-3279419	Os11g0167800	chr11:3278967-3279089	IR	3	3	-	ONT.21832.3	-70.73	5.40621e-07	5.40621e-07	72.4137931034483|71.4285714285714|68.3434518647008	0|0|0	chr11_3278967_3279089_R_ONT.21832.3_1
chr12:22291722-22294711	Os12g0550800	chr12:22293741-22294168	IR	3	3	-	Os12t0550800-01	-70.75	3.19872e-05	3.19872e-05	77.037037037037|69.9029126213592|65.3061224489796	0|0|0	chr12_22293741_22294168_R_Os12t0550800-01_1
chr06:12252356-12253370	Os06g0316800	chr06:12252647-12252853	IR	3	3	-	ONT.14512.28	-70.8	6.28059e-07	6.28059e-07	71.2707182320442|68.3908045977011|72.7272727272727	0|0|0	chr06_12252647_12252853_R_ONT.14512.28_1
chr06:12279981-12281399	Os06g0317200	chr06:12280913-12281161	IR	3	3	-	ONT.13591.16	-70.81	2.27577e-05	2.27577e-05	72.2222222222222|64.8148148148148|75.3968253968254	0|0|0	chr06_12280913_12281161_R_ONT.13591.16_1
chr06:12279981-12281399	Os06g0317200	chr06:12280918-12281161	IR	3	3	-	ONT.13591.16	-71.04	2.50541e-05	2.50541e-05	72.7272727272727|64.8148148148148|75.5905511811024	0|0|0	chr06_12280918_12281161_R_ONT.13591.16_1
chr05:27169264-27171367	Os05g0547700	chr05:27170339-27171114	IR	3	3	-	ONT.12076.1	-71.16	4.67995e-06	4.67995e-06	73.1988472622478|73.3576642335766|66.9260700389105	0|0|0	chr05_27170339_27171114_R_ONT.12076.1_1
chr06:12252356-12253370	Os06g0316800	chr06:12252614-12252853	IR	3	3	-	ONT.14512.28	-71.27	2.14817e-08	2.14817e-08	71.0659898477157|70.4301075268817|72.3076923076923	0|0|0	chr06_12252614_12252853_R_ONT.14512.28_1
chr06:21343401-21344729	Os06g0558700	chr06:21343970-21344216	IR	3	3	-	ONT.14688.4	-71.37	2.36384e-06	2.36384e-06	69.0196078431373|70.2127659574468|74.8858447488584	0|0|0	chr06_21343970_21344216_R_ONT.14688.4_1
chr06:21343401-21344729	Os06g0558700	chr06:21343959-21344216	IR	3	3	-	ONT.14688.4	-71.37	2.36384e-06	2.36384e-06	69.0196078431373|70.2127659574468|74.8858447488584	0|0|0	chr06_21343959_21344216_R_ONT.14688.4_1
chr03:9962029-9964142	Os03g0288101	chr03:9962201-9962785	IR	3	3	-	ONT.6674.3	-71.37	0.000164982	0.000164982	79.0123456790123|61.4035087719298|73.6842105263158	0|0|0	chr03_9962201_9962785_R_ONT.6674.3_1
chr03:9962029-9964142	Os03g0288101	chr03:9962201-9962782	IR	3	3	-	ONT.6674.3	-71.37	0.000164982	0.000164982	79.0123456790123|61.4035087719298|73.6842105263158	0|0|0	chr03_9962201_9962782_R_ONT.6674.3_1
chr06:12252356-12253370	Os06g0316800	chr06:12252630-12252853	IR	3	3	-	ONT.14512.28	-71.45	4.31852e-07	4.31852e-07	71.1111111111111|69.6132596685083|73.6263736263736	0|0|0	chr06_12252630_12252853_R_ONT.14512.28_1
chr03:4470567-4472807	Os03g0185200	chr03:4470713-4472753	IR	3	3	-	Ex.Os03t0185200-01	-71.48	1.24044e-05	1.24044e-05	66.9491525423729|76.3440860215054|71.1538461538462	0|0|0	chr03_4470713_4472753_R_Ex.Os03t0185200-01_1
chr06:12252356-12253370	Os06g0316800	chr06:12252632-12252853	IR	3	3	-	ONT.14512.28	-71.5	4.21075e-07	4.21075e-07	71.2707182320442|69.6132596685083|73.6263736263736	0|0|0	chr06_12252632_12252853_R_ONT.14512.28_1
chr06:12252356-12253370	Os06g0316800	chr06:12252626-12252853	IR	3	3	-	ONT.14512.28	-71.5	4.21075e-07	4.21075e-07	71.2707182320442|69.6132596685083|73.6263736263736	0|0|0	chr06_12252626_12252853_R_ONT.14512.28_1
chr06:21343401-21344729	Os06g0558700	chr06:21343846-21344216	IR	3	3	-	ONT.14688.4	-71.55	2.56948e-06	2.56948e-06	69.0196078431373|70.5263157894737|75.1131221719457	0|0|0	chr06_21343846_21344216_R_ONT.14688.4_1
chr02:9641668-9642456	Os02g0269200	chr02:9641755-9642196	IR	3	3	-	Ex.ONT.3798.2	-71.66	2.71283e-05	2.71283e-05	71.3178294573643|66.0919540229885|77.5641025641026	0|0|0	chr02_9641755_9642196_R_Ex.ONT.3798.2_1
chr03:4372269-4373460	Os03g0183300	chr03:4372898-4373167	IR	3	3	-	Os03t0183300-01	-71.77	0.00370554	0.00370554	48.1481481481481|83.3333333333333|83.8174273858921	0|0|0	chr03_4372898_4373167_R_Os03t0183300-01_1
chr03:4372236-4373457	Os03g0183300	chr03:4372898-4373163	IR	3	3	-	Ex.ONT.7909.4	-71.77	0.00370554	0.00370554	48.1481481481481|83.3333333333333|83.8174273858921	0|0|0	chr03_4372898_4373163_R_Ex.ONT.7909.4_1
chr07:20724581-20726069	Os07g0529600	chr07:20724686-20725776	IR	3	3	-	Os07t0529600-02	-71.78	1.18386e-05	1.18386e-05	67.7586206896552|70.6811451135242|76.9035532994924	0|0|0	chr07_20724686_20725776_R_Os07t0529600-02_1
chr07:20724581-20726069	Os07g0529600	chr07:20724686-20725719	IR	3	3	-	Os07t0529600-02	-71.78	1.1695e-05	1.1695e-05	67.7586206896552|70.7100591715976|76.8839966130398	0|0|0	chr07_20724686_20725719_R_Os07t0529600-02_1
chr07:20724581-20726069	Os07g0529600	chr07:20724686-20725717	IR	3	3	-	Os07t0529600-02	-71.78	1.1695e-05	1.1695e-05	67.7586206896552|70.7100591715976|76.8839966130398	0|0|0	chr07_20724686_20725717_R_Os07t0529600-02_1
chr07:20724581-20726069	Os07g0529600	chr07:20724686-20725716	IR	3	3	-	Os07t0529600-02	-71.78	1.1695e-05	1.1695e-05	67.7586206896552|70.7100591715976|76.8839966130398	0|0|0	chr07_20724686_20725716_R_Os07t0529600-02_1
chr07:20724581-20726069	Os07g0529600	chr07:20724686-20725722	IR	3	3	-	Os07t0529600-02	-71.79	1.17982e-05	1.17982e-05	67.7586206896552|70.7100591715976|76.9035532994924	0|0|0	chr07_20724686_20725722_R_Os07t0529600-02_1
chr07:20724581-20726069	Os07g0529600	chr07:20724686-20725714	IR	3	3	-	Os07t0529600-02	-71.79	1.17982e-05	1.17982e-05	67.7586206896552|70.7100591715976|76.9035532994924	0|0|0	chr07_20724686_20725714_R_Os07t0529600-02_1
chr07:20724581-20726069	Os07g0529600	chr07:20724686-20725713	IR	3	3	-	Os07t0529600-02	-71.79	1.17982e-05	1.17982e-05	67.7586206896552|70.7100591715976|76.9035532994924	0|0|0	chr07_20724686_20725713_R_Os07t0529600-02_1
chr07:20724581-20726069	Os07g0529600	chr07:20724686-20725711	IR	3	3	-	Os07t0529600-02	-71.79	1.17982e-05	1.17982e-05	67.7586206896552|70.7100591715976|76.9035532994924	0|0|0	chr07_20724686_20725711_R_Os07t0529600-02_1
chr07:20724581-20726069	Os07g0529600	chr07:20724686-20725710	IR	3	3	-	Os07t0529600-02	-71.8	1.19019e-05	1.19019e-05	67.7586206896552|70.7100591715976|76.9230769230769	0|0|0	chr07_20724686_20725710_R_Os07t0529600-02_1
chr07:20724581-20726069	Os07g0529600	chr07:20724681-20725731	IR	3	3	-	Os07t0529600-02	-71.8	1.19019e-05	1.19019e-05	67.7586206896552|70.7100591715976|76.9230769230769	0|0|0	chr07_20724681_20725731_R_Os07t0529600-02_1
chr07:20724581-20726069	Os07g0529600	chr07:20724686-20725731	IR	3	3	-	Os07t0529600-02	-71.81	1.1862e-05	1.1862e-05	67.7586206896552|70.7389162561576|76.9230769230769	0|0|0	chr07_20724686_20725731_R_Os07t0529600-02_1
chr07:20724581-20726069	Os07g0529600	chr07:20724686-20725656	IR	3	3	-	Os07t0529600-02	-71.81	1.16082e-05	1.16082e-05	67.841788478074|70.6521739130435|76.9230769230769	0|0|0	chr07_20724686_20725656_R_Os07t0529600-02_1
chr10:18353569-18354435	Os10g0485400	chr10:18354156-18354255	IR	3	3	-	Os10t0485400-01	-72.18	5.21048e-07	5.21048e-07	74.4|70.1149425287356|72.0149253731343	0|0|0	chr10_18354156_18354255_R_Os10t0485400-01_1
chr10:18353569-18354435	Os10g0485400	chr10:18354153-18354255	IR	3	3	-	Os10t0485400-01	-72.18	5.21048e-07	5.21048e-07	74.4|70.1149425287356|72.0149253731343	0|0|0	chr10_18354153_18354255_R_Os10t0485400-01_1
chr10:18353569-18354435	Os10g0485400	chr10:18354129-18354255	IR	3	3	-	Os10t0485400-01	-72.18	5.21048e-07	5.21048e-07	74.4|70.1149425287356|72.0149253731343	0|0|0	chr10_18354129_18354255_R_Os10t0485400-01_1
chr06:29976876-29977647	Os06g0708600	chr06:29976950-29977271	IR	3	3	-	Os06t0708600-01	-72.37	0.00869282	0.00869282	43.0769230769231|80.6451612903226|93.3747412008282	0|0|0	chr06_29976950_29977271_R_Os06t0708600-01_1
chr06:29976875-29977649	Os06g0708600	chr06:29976960-29977271	IR	3	3	-	Ex.ONT.14019.32	-72.37	0.00869282	0.00869282	43.0769230769231|80.6451612903226|93.3747412008282	0|0|0	chr06_29976960_29977271_R_Ex.ONT.14019.32_1
chr06:29976873-29977652	Os06g0708600	chr06:29976949-29977271	IR	3	3	-	Ex.ONT.14019.18	-72.37	0.00869282	0.00869282	43.0769230769231|80.6451612903226|93.3747412008282	0|0|0	chr06_29976949_29977271_R_Ex.ONT.14019.18_1
chr06:29976873-29977649	Os06g0708600	chr06:29976951-29977271	IR	3	3	-	Ex.ONT.14019.17	-72.37	0.00869282	0.00869282	43.0769230769231|80.6451612903226|93.3747412008282	0|0|0	chr06_29976951_29977271_R_Ex.ONT.14019.17_1
chr06:29976871-29977649	Os06g0708600	chr06:29976954-29977275	IR	3	3	-	Ex.ONT.14019.10	-72.37	0.00869282	0.00869282	43.0769230769231|80.6451612903226|93.3747412008282	0|0|0	chr06_29976954_29977275_R_Ex.ONT.14019.10_1
chr06:29976872-29977662	Os06g0708600	chr06:29977025-29977271	IR	3	3	-	Ex.ONT.14019.16	-72.4	0.00872386	0.00872386	43.0769230769231|80.6451612903226|93.469387755102	0|0|0	chr06_29977025_29977271_R_Ex.ONT.14019.16_1
[truncated: 561 more rows]

## Sheet: OE-S vs WT-S
Event_Region	GeneID	Target_Exon	Event_Type	N	T	Exon_Type	Reference_Transcript	PSI(%)	T-test_p-value	FDR(BH)	N_Values	T_Values	DatabaseID
[truncated: 1,934 more rows]
